# Supplementary material for: Transcription induces context-dependent remodeling of chromatin architecture during differentiation
Source: PLoS Biol. 2023 Dec 4;21(12):e3002424. doi: 10.1371/journal.pbio.3002424 (PMC10721200; doi:10.1371/journal.pbio.3002424)
Supplement: S8 Table — NA indicates where a TAD boundary was not called in that cell type. Provided as a separate Excel file. (XLSX) [file pbio.3002424.s020.xlsx]

## Sheet: Table S8
chr	from	to	DN3.score	DP.score	ESC.score
chr1	3080001	3090000	NA	NA	0.884123
chr1	3100001	3110000	1.52993	NA	NA
chr1	3120001	3140000	NA	1.197	NA
chr1	3150001	3170000	1.36107	NA	NA
chr1	3190001	3220000	NA	0.392856	0.470478
chr1	3240001	3260000	0.802235	0.30732	NA
chr1	3270001	3280000	0.723575	NA	NA
chr1	3290001	3300000	NA	0.295952	NA
chr1	3330001	3360000	NA	0.251852	0.28862
chr1	3410001	3420000	0.21483	NA	NA
chr1	3450001	3460000	NA	NA	0.342757
chr1	3490001	3510000	0.184374	0.561355	NA
chr1	3610001	3620000	NA	0.162964	NA
chr1	3650001	3670000	NA	0.175271	0.399582
chr1	3690001	3710000	0.247211	NA	NA
chr1	3760001	3770000	0.37445	0.175271	NA
chr1	3820001	3830000	0.222507	NA	NA
chr1	3840001	3870000	0.428094	0.288908	0.239512
chr1	3950001	3960000	NA	NA	0.205426
chr1	3970001	4020000	0.344071	0.325441	NA
chr1	4070001	4130000	0.25183	NA	0.482443
chr1	4140001	4160000	NA	NA	0.306823
chr1	4210001	4240000	0.485825	NA	0.369804
chr1	4280001	4290000	0.455195	NA	NA
chr1	4330001	4380000	NA	0.327092	0.392273
chr1	4400001	4410000	0.414075	NA	NA
chr1	4450001	4490000	NA	NA	0.54155
chr1	4540001	4550000	NA	0.599091	NA
chr1	4560001	4570000	0.385277	NA	NA
chr1	4600001	4610000	NA	NA	0.273681
chr1	4670001	4690000	NA	NA	0.563752
chr1	4740001	4770000	0.717618	0.390749	1.75803
chr1	4890001	4930000	0.520523	0.678697	0.595953
chr1	5040001	5090000	0.621324	0.538013	0.608775
chr1	5160001	5200000	0.334989	0.394263	0.611427
chr1	5220001	5250000	NA	0.538013	NA
chr1	5270001	5290000	0.339976	NA	NA
chr1	5300001	5320000	NA	NA	0.71571
chr1	5360001	5370000	0.527565	NA	NA
chr1	5380001	5400000	NA	0.394263	NA
chr1	5430001	5450000	NA	NA	0.205324
chr1	5480001	5510000	NA	0.539968	NA
chr1	5530001	5590000	0.59204	0.522385	0.307149
chr1	5660001	5710000	0.570836	0.286423	0.422969
chr1	5780001	5790000	0.459173	NA	NA
chr1	5810001	5840000	NA	0.286423	NA
chr1	5890001	5920000	0.253522	0.324537	1.1942
chr1	5980001	5990000	NA	0.324537	NA
chr1	6080001	6110000	0.473661	0.434876	NA
chr1	6150001	6190000	0.595245	1.36889	1.0429
chr1	6360001	6390000	0.808972	0.943863	NA
chr1	6410001	6420000	NA	NA	0.639051
chr1	6490001	6560000	0.650597	0.693308	NA
chr1	6630001	6640000	0.674924	NA	NA
chr1	6710001	6730000	0.303205	NA	NA
chr1	6750001	6760000	NA	0.486767	NA
chr1	6810001	6830000	0.275782	NA	NA
chr1	6860001	6870000	NA	NA	0.342337
chr1	6910001	6920000	0.396274	NA	NA
chr1	6970001	7010000	NA	0.630417	0.971693
chr1	7210001	7250000	0.970639	1.42734	0.653007
chr1	7260001	7280000	NA	NA	0.638794
chr1	7350001	7400000	0.587877	0.900662	1.32491
chr1	7440001	7460000	NA	0.900662	NA
chr1	7540001	7570000	0.511761	0.466987	0.824919
chr1	7650001	7660000	NA	NA	0.559127
chr1	7700001	7710000	NA	0.450096	NA
chr1	7730001	7740000	0.543888	NA	NA
chr1	7780001	7810000	0.55187	0.373523	0.504456
chr1	7900001	7920000	NA	0.593165	0.60078
chr1	7930001	7950000	0.656519	NA	NA
chr1	7960001	7970000	NA	NA	0.481753
chr1	8020001	8070000	0.302091	0.479071	0.342117
chr1	8100001	8120000	0.45367	NA	NA
chr1	8150001	8170000	NA	NA	0.491222
chr1	8180001	8200000	0.879451	0.620805	NA
chr1	8250001	8280000	0.491255	0.29343	0.462408
chr1	8360001	8370000	0.470388	NA	NA
chr1	8380001	8400000	NA	0.29343	NA
chr1	8460001	8470000	NA	NA	0.480347
chr1	8500001	8530000	0.682158	0.35869	NA
chr1	8600001	8630000	NA	0.35869	0.322576
chr1	8650001	8680000	1.17705	NA	0.730162
chr1	8690001	8710000	NA	0.745179	NA
chr1	8740001	8770000	NA	0.562155	0.893963
chr1	8780001	8800000	0.626595	NA	NA
chr1	8860001	8900000	0.468383	0.405543	NA
chr1	8950001	8970000	0.497258	0.372439	1.15699
chr1	9010001	9040000	0.290814	0.450954	NA
chr1	9100001	9120000	NA	0.472161	0.93206
chr1	9180001	9190000	0.36631	NA	NA
chr1	9210001	9250000	NA	0.438768	0.274199
chr1	9260001	9270000	0.513023	NA	NA
chr1	9310001	9340000	NA	0.434443	0.554368
chr1	9400001	9410000	0.410498	NA	NA
chr1	9450001	9470000	NA	NA	0.624441
chr1	9490001	9520000	0.827434	0.770293	NA
chr1	9540001	9560000	NA	NA	1.29795
chr1	9660001	9700000	0.781451	0.735755	NA
chr1	9730001	9740000	NA	NA	1.06144
chr1	9750001	9760000	NA	0.516551	NA
chr1	9940001	9970000	NA	0.395439	0.555477
chr1	10000001	10040000	0.456594	0.516551	0.339515
chr1	10090001	10130000	0.167189	0.395439	NA
chr1	10220001	10250000	0.489772	NA	0.685241
chr1	10270001	10290000	NA	0.426	NA
chr1	10390001	10430000	0.351271	NA	0.40095
chr1	10440001	10460000	NA	0.698626	NA
chr1	10500001	10530000	0.29439	0.426	NA
chr1	10600001	10630000	0.238714	0.698626	0.711064
chr1	10670001	10690000	NA	0.288855	NA
chr1	10760001	10770000	NA	0.607697	NA
chr1	10790001	10820000	0.658003	NA	0.83683
chr1	10880001	10900000	NA	0.805305	NA
chr1	11000001	11020000	NA	0.481598	0.458949
chr1	11060001	11070000	0.30769	NA	NA
chr1	11080001	11090000	NA	0.216205	NA
chr1	11150001	11160000	NA	NA	0.49522
chr1	11180001	11190000	0.215492	NA	NA
chr1	11240001	11270000	0.256977	0.607697	NA
chr1	11390001	11400000	NA	NA	0.417744
chr1	11410001	11440000	NA	0.398602	NA
chr1	11520001	11540000	0.373759	NA	NA
chr1	11580001	11590000	NA	NA	0.630622
chr1	11600001	11640000	0.498939	0.481598	NA
chr1	11650001	11660000	NA	NA	0.740211
chr1	11690001	11700000	1.25971	NA	NA
chr1	11720001	11750000	NA	0.319616	0.496129
chr1	11800001	11850000	0.530795	0.529984	0.322177
chr1	11890001	11910000	0.527946	0.398602	NA
chr1	11930001	11950000	NA	NA	0.439067
chr1	12010001	12020000	NA	0.248535	NA
chr1	12030001	12040000	NA	NA	0.23063
chr1	12120001	12150000	0.248608	0.604108	NA
chr1	12200001	12210000	0.36701	NA	NA
chr1	12220001	12240000	NA	0.287012	0.254673
chr1	12260001	12280000	0.42009	NA	0.259333
chr1	12310001	12330000	NA	0.251772	NA
chr1	12450001	12480000	0.239394	NA	0.163151
chr1	12510001	12530000	NA	0.260909	NA
chr1	12570001	12610000	NA	0.369466	0.184884
chr1	12640001	12660000	0.242597	NA	NA
chr1	12690001	12700000	NA	NA	0.802064
chr1	12710001	12730000	0.484822	0.425399	NA
chr1	12820001	12860000	0.505908	0.287012	1.72994
chr1	12940001	13010000	0.508393	0.251772	1.21924
chr1	13110001	13160000	1.04574	0.260909	1.60096
chr1	13250001	13270000	NA	NA	0.292489
chr1	13370001	13400000	0.419787	0.369466	0.565733
chr1	13500001	13530000	0.528174	0.517848	NA
chr1	13540001	13560000	NA	NA	0.750342
chr1	13680001	13710000	0.988445	0.212535	0.425137
chr1	13770001	13810000	0.373195	0.616643	1.01618
chr1	13920001	13940000	NA	0.254597	NA
chr1	13970001	14000000	0.316128	NA	NA
chr1	14010001	14030000	NA	0.431273	NA
chr1	14050001	14060000	NA	NA	0.464718
chr1	14070001	14090000	0.504845	NA	NA
chr1	14120001	14160000	0.221137	0.532601	0.252927
chr1	14210001	14220000	NA	0.197801	NA
chr1	14300001	14320000	NA	NA	0.431696
chr1	14340001	14400000	0.293155	0.404383	0.210629
chr1	14470001	14510000	NA	0.655641	0.239934
chr1	14560001	14570000	0.223308	NA	NA
chr1	14610001	14650000	0.434392	0.431273	0.213438
chr1	14720001	14740000	1.28573	0.62239	1.2326
chr1	14850001	14880000	0.418064	0.197801	NA
chr1	14980001	15010000	0.638085	0.197801	1.22676
chr1	15020001	15070000	0.702466	0.404383	NA
chr1	15130001	15150000	NA	NA	0.328601
chr1	15170001	15190000	0.315846	NA	NA
chr1	15200001	15220000	NA	0.427804	0.241266
chr1	15290001	15350000	0.272387	0.160844	0.339289
chr1	15410001	15430000	NA	0.117902	NA
chr1	15440001	15460000	0.544322	NA	NA
chr1	15480001	15500000	NA	NA	0.311045
chr1	15530001	15550000	NA	0.387449	NA
chr1	15600001	15650000	0.427485	0.560796	0.746259
chr1	15750001	15770000	0.698827	0.555242	NA
chr1	15780001	15800000	NA	NA	0.509609
chr1	15880001	15920000	0.935931	NA	0.492248
chr1	15930001	15950000	NA	0.752583	NA
chr1	15970001	16000000	0.494963	NA	0.221411
chr1	16060001	16090000	0.943861	0.117902	1.16479
chr1	16190001	16200000	NA	NA	0.360879
chr1	16300001	16320000	0.49999	NA	0.250042
chr1	16420001	16460000	0.641585	0.484116	0.607275
chr1	16570001	16590000	NA	0.478115	NA
chr1	16670001	16680000	NA	NA	0.521607
chr1	16750001	16760000	NA	1.15722	NA
chr1	16780001	16800000	0.412447	NA	0.334605
chr1	16820001	16830000	NA	1.06579	NA
chr1	16850001	16860000	0.637382	NA	NA
chr1	16880001	16900000	NA	0.975154	NA
chr1	16940001	16970000	0.377045	NA	0.481287
chr1	16980001	17000000	NA	0.569647	NA
chr1	17130001	17150000	0.713248	NA	1.18194
chr1	17160001	17180000	NA	0.663709	NA
chr1	17240001	17260000	NA	NA	0.30506
chr1	17290001	17330000	0.536811	0.478115	NA
chr1	17340001	17360000	NA	0.517252	0.215245
chr1	17420001	17440000	NA	NA	0.762923
chr1	17450001	17460000	NA	0.872874	NA
chr1	17520001	17580000	0.593563	1.15722	0.23948
chr1	17590001	17610000	NA	0.500019	NA
chr1	17630001	17650000	0.250422	NA	0.908417
chr1	17710001	17730000	0.59345	0.975154	NA
chr1	17800001	17810000	NA	NA	0.39013
chr1	17820001	17850000	0.46673	0.569647	NA
chr1	17890001	17900000	NA	NA	0.274645
chr1	17960001	18000000	0.636246	0.663709	0.718622
chr1	18060001	18080000	0.675837	NA	NA
chr1	18130001	18160000	0.411782	0.517252	NA
chr1	18230001	18240000	NA	0.438107	NA
chr1	18250001	18260000	0.618325	NA	NA
chr1	18300001	18320000	NA	0.244591	NA
chr1	18330001	18350000	NA	NA	0.736203
chr1	18360001	18370000	0.700186	NA	NA
chr1	18410001	18440000	0.296077	0.500019	NA
chr1	18520001	18540000	NA	NA	0.534893
chr1	18550001	18570000	0.354372	0.674704	NA
chr1	18610001	18630000	NA	0.253717	NA
chr1	18660001	18680000	0.678419	NA	0.263851
chr1	18730001	18740000	NA	0.194146	NA
chr1	18750001	18770000	0.327529	NA	NA
chr1	18800001	18840000	0.488214	0.446937	0.412285
chr1	18890001	18930000	0.668325	0.438107	NA
chr1	19050001	19060000	0.287489	NA	NA
chr1	19070001	19090000	NA	NA	1.02228
chr1	19140001	19150000	NA	0.180206	NA
chr1	19180001	19230000	0.490582	NA	0.955932
chr1	19250001	19260000	NA	NA	0.627515
chr1	19270001	19300000	NA	0.293814	NA
chr1	19340001	19360000	NA	0.225864	NA
chr1	19380001	19430000	0.328698	0.216793	0.238752
chr1	19450001	19470000	NA	NA	0.423172
chr1	19540001	19560000	0.158201	0.253717	0.25548
chr1	19650001	19690000	0.560615	NA	0.248291
chr1	19730001	19740000	NA	0.203948	NA
chr1	19790001	19840000	0.26911	0.290351	0.306391
chr1	19920001	19950000	0.271001	0.163485	NA
chr1	19970001	19980000	NA	NA	0.231044
chr1	20030001	20060000	0.222382	0.180206	NA
chr1	20200001	20210000	NA	0.371927	NA
chr1	20290001	20320000	NA	0.254703	0.705033
chr1	20330001	20350000	0.22158	NA	NA
chr1	20420001	20440000	NA	0.282513	NA
chr1	20480001	20500000	0.223083	NA	NA
chr1	20540001	20580000	0.341258	0.269413	0.534156
chr1	20670001	20700000	0.320377	NA	0.310401
chr1	20750001	20780000	0.415068	0.203948	0.285457
chr1	20790001	20820000	NA	NA	0.279101
chr1	20900001	20950000	0.787092	0.290351	0.775657
chr1	21090001	21100000	0.749922	NA	0.461066
chr1	21160001	21190000	0.899919	0.199775	0.710316
chr1	21280001	21290000	NA	0.54469	0.697511
chr1	21400001	21420000	0.716536	0.371927	0.812797
chr1	21530001	21540000	NA	0.265112	NA
chr1	21620001	21640000	0.118666	NA	NA
chr1	21650001	21670000	NA	0.289588	NA
chr1	21700001	21720000	NA	NA	0.299034
chr1	21750001	21760000	NA	0.232229	NA
chr1	21770001	21790000	0.278285	NA	NA
chr1	21950001	21970000	NA	NA	0.554678
chr1	21980001	22000000	0.970143	0.312619	NA
chr1	22080001	22100000	NA	0.431094	0.506392
chr1	22120001	22130000	0.48374	NA	NA
chr1	22200001	22220000	NA	0.311317	NA
chr1	22260001	22270000	NA	NA	0.94777
chr1	22290001	22310000	NA	0.490379	NA
chr1	22360001	22380000	0.677519	NA	0.605312
chr1	22530001	22560000	0.421288	0.772097	0.689952
chr1	22650001	22660000	0.170041	NA	NA
chr1	22680001	22700000	NA	0.312996	NA
chr1	22750001	22820000	0.426111	0.289588	0.175423
chr1	22830001	22840000	NA	0.308175	NA
chr1	22990001	23010000	NA	0.234948	NA
chr1	23040001	23050000	0.309582	NA	NA
chr1	23130001	23180000	0.435123	1.06266	0.45442
chr1	23280001	23310000	0.560439	NA	0.853579
chr1	23320001	23350000	0.277839	0.311317	NA
chr1	23410001	23430000	NA	0.256369	NA
chr1	23490001	23530000	0.546218	0.490379	0.270441
chr1	23580001	23590000	NA	0.347988	NA
chr1	23640001	23700000	0.214486	NA	0.588208
chr1	23710001	23720000	NA	0.422031	NA
chr1	23760001	23780000	0.561934	NA	NA
chr1	23790001	23830000	NA	0.717857	0.567672
chr1	23890001	23920000	0.49751	0.186175	0.689474
chr1	24000001	24020000	NA	NA	0.392648
chr1	24040001	24060000	0.366567	NA	NA
chr1	24090001	24120000	NA	0.465517	0.481688
chr1	24160001	24180000	0.377466	0.234948	NA
chr1	24260001	24300000	0.481022	0.348032	0.670005
chr1	24320001	24340000	0.381416	NA	NA
chr1	24360001	24380000	NA	NA	0.463288
chr1	24400001	24420000	0.236786	NA	NA
chr1	24440001	24450000	NA	0.305751	NA
chr1	24490001	24500000	NA	NA	0.109917
chr1	24630001	24660000	0.896229	0.356354	NA
chr1	24670001	24690000	NA	NA	0.646207
chr1	24780001	24800000	0.810846	0.347988	0.239644
chr1	24870001	24880000	NA	NA	0.342121
chr1	24890001	24910000	NA	0.317962	NA
chr1	24950001	24970000	0.173311	NA	NA
chr1	24980001	25000000	NA	0.607739	NA
chr1	25090001	25100000	NA	0.248728	NA
chr1	25110001	25120000	NA	NA	0.29573
chr1	25180001	25220000	0.209805	0.717857	NA
chr1	25280001	25290000	0.378154	NA	0.462133
chr1	25300001	25320000	NA	0.356859	NA
chr1	25420001	25430000	NA	0.383938	NA
chr1	25440001	25510000	0.584782	0.465517	0.517285
chr1	25520001	25530000	NA	0.236884	NA
chr1	25590001	25600000	0.409583	NA	NA
chr1	25630001	25640000	NA	NA	0.278318
chr1	25660001	25700000	0.231574	0.348032	NA
chr1	25730001	25750000	NA	0.229956	0.314769
chr1	25760001	25770000	0.162545	NA	NA
chr1	25820001	25840000	NA	NA	0.528378
chr1	25860001	25880000	NA	0.298558	NA
chr1	25890001	25910000	0.501366	NA	0.96065
chr1	25960001	25970000	NA	0.290124	NA
chr1	25990001	26010000	0.32693	NA	NA
chr1	26050001	26060000	NA	0.389914	NA
chr1	26070001	26080000	0.58131	NA	0.3146
chr1	26180001	26200000	NA	0.257426	0.172493
chr1	26290001	26300000	NA	NA	0.64318
chr1	26330001	26340000	NA	0.298723	NA
chr1	26370001	26390000	0.377115	NA	0.265505
chr1	26410001	26450000	NA	0.533928	NA
chr1	26460001	26490000	0.323366	0.248728	0.600176
chr1	26540001	26550000	NA	NA	0.149073
chr1	26560001	26580000	0.344948	NA	NA
chr1	26660001	26690000	0.628136	0.356859	0.378203
chr1	26810001	26820000	0.177752	NA	0.793631
chr1	26860001	26870000	0.175722	NA	NA
chr1	26940001	26960000	0.505088	0.212198	NA
chr1	27000001	27020000	NA	NA	0.196162
chr1	27030001	27050000	0.634021	0.236884	NA
chr1	27090001	27100000	NA	0.377038	NA
chr1	27110001	27130000	0.234045	NA	0.47878
chr1	27210001	27230000	NA	0.43874	NA
chr1	27250001	27280000	0.480473	NA	0.366498
chr1	27400001	27430000	0.455964	0.298558	NA
chr1	27510001	27550000	0.187791	0.270186	0.196883
chr1	27580001	27590000	NA	0.242674	NA
chr1	27680001	27720000	NA	0.235752	0.221129
chr1	27730001	27760000	0.392676	0.389914	NA
chr1	27830001	27890000	0.461504	0.257426	0.271672
chr1	27920001	27940000	0.266967	0.298723	NA
chr1	28010001	28040000	0.537597	0.533928	NA
chr1	28060001	28070000	NA	NA	0.161265
chr1	28090001	28110000	NA	0.329867	NA
chr1	28140001	28160000	0.297778	NA	NA
chr1	28180001	28200000	NA	0.231923	0.203166
chr1	28230001	28250000	0.603313	NA	NA
chr1	28260001	28300000	NA	0.389356	0.214566
chr1	28340001	28350000	0.42312	NA	NA
chr1	28370001	28410000	NA	0.507809	0.404614
chr1	28460001	28480000	0.323653	NA	NA
chr1	28520001	28550000	0.337989	NA	NA
chr1	28560001	28570000	NA	0.288643	NA
chr1	28660001	28690000	NA	0.254086	0.313002
chr1	28720001	28740000	0.328343	NA	NA
chr1	28780001	28810000	0.199864	NA	0.356423
chr1	28820001	28840000	NA	0.481984	NA
chr1	28890001	28900000	0.507184	NA	NA
chr1	28920001	28940000	NA	0.307849	NA
chr1	28980001	29030000	0.411186	0.242674	0.15272
chr1	29050001	29060000	0.360233	NA	NA
chr1	29090001	29120000	NA	0.19644	NA
chr1	29160001	29170000	NA	0.307145	NA
chr1	29180001	29200000	0.474922	NA	NA
chr1	29210001	29230000	NA	0.392176	0.150499
chr1	29290001	29310000	NA	NA	0.353539
chr1	29350001	29380000	0.358168	0.308754	0.207098
chr1	29440001	29490000	0.324659	0.239511	0.213277
chr1	29540001	29560000	NA	0.70101	0.463359
chr1	29590001	29610000	0.367029	NA	NA
chr1	29630001	29650000	NA	0.61147	NA
chr1	29660001	29680000	NA	NA	0.43022
chr1	29720001	29730000	NA	0.320337	NA
chr1	29760001	29800000	0.216852	0.329867	0.538148
chr1	29860001	29920000	0.223766	0.231923	0.264406
chr1	29940001	29970000	0.249815	NA	0.239771
chr1	29990001	30030000	0.323013	0.507809	0.368284
chr1	30100001	30130000	0.462005	NA	0.307199
chr1	30190001	30210000	0.859844	0.254086	NA
chr1	30270001	30280000	NA	NA	0.415435
chr1	30310001	30330000	NA	0.355144	NA
chr1	30340001	30360000	0.401826	NA	NA
chr1	30390001	30420000	NA	0.362884	0.504863
chr1	30430001	30450000	0.377263	NA	NA
chr1	30480001	30510000	0.400295	0.233419	NA
chr1	30590001	30610000	NA	NA	0.439077
chr1	30650001	30660000	0.775067	NA	NA
chr1	30670001	30680000	NA	0.45279	NA
chr1	30690001	30710000	NA	NA	0.859819
chr1	30740001	30760000	1.43892	0.307145	NA
chr1	30950001	30970000	1.17163	NA	1.42915
chr1	30980001	31000000	NA	0.710692	NA
chr1	31090001	31110000	NA	0.322843	NA
chr1	31170001	31200000	0.786631	NA	1.13499
chr1	31220001	31250000	NA	0.50129	NA
chr1	31290001	31310000	0.69729	NA	NA
chr1	31330001	31360000	NA	0.496963	0.540647
chr1	31480001	31510000	0.193278	0.70101	NA
chr1	31550001	31580000	0.406057	0.61147	0.196582
chr1	31660001	31670000	0.303563	NA	NA
chr1	31690001	31740000	0.332722	0.356368	0.422045
chr1	31780001	31800000	0.407877	NA	NA
chr1	31840001	31860000	NA	NA	0.32913
chr1	31880001	31890000	NA	0.180812	NA
chr1	31960001	31980000	0.344468	0.776912	NA
chr1	32040001	32080000	0.272541	NA	0.292235
chr1	32120001	32140000	0.25345	0.355144	NA
chr1	32150001	32170000	NA	NA	0.278891
chr1	32250001	32290000	0.654873	NA	0.359598
chr1	32310001	32320000	NA	0.233295	NA
chr1	32360001	32370000	0.222317	NA	NA
chr1	32400001	32430000	0.268775	0.322843	NA
chr1	32460001	32480000	NA	0.183822	0.318071
chr1	32500001	32510000	0.34086	NA	NA
chr1	32530001	32550000	NA	0.446042	0.400281
chr1	32560001	32570000	0.309543	NA	NA
chr1	32610001	32620000	0.503691	NA	NA
chr1	32660001	32670000	NA	0.413397	NA
chr1	32690001	32730000	0.305721	NA	0.406066
chr1	32790001	32810000	0.353928	0.356368	NA
chr1	32890001	32910000	0.252886	NA	NA
chr1	32950001	32970000	NA	0.164612	NA
chr1	33030001	33050000	0.904155	NA	0.257062
chr1	33100001	33110000	0.296296	NA	NA
chr1	33120001	33140000	NA	0.316267	NA
chr1	33210001	33280000	0.242483	0.235129	0.482163
chr1	33320001	33350000	NA	0.402676	NA
chr1	33360001	33380000	0.41771	NA	NA
chr1	33420001	33440000	0.704445	0.183822	NA
chr1	33540001	33550000	NA	NA	0.776309
chr1	33640001	33680000	1.31873	0.446042	1.12637
chr1	33740001	33760000	0.301655	NA	NA
chr1	33820001	33840000	0.902155	0.254173	0.50633
chr1	33870001	33890000	NA	NA	0.502496
chr1	33980001	34010000	0.465257	0.164612	1.03158
chr1	34050001	34070000	0.605859	NA	NA
chr1	34090001	34110000	NA	NA	0.155954
chr1	34130001	34150000	0.366496	NA	NA
chr1	34170001	34180000	NA	NA	0.485739
chr1	34190001	34220000	0.284563	0.402676	NA
chr1	34300001	34310000	NA	NA	0.726862
chr1	34400001	34420000	1.05293	0.429177	NA
chr1	34440001	34460000	NA	NA	0.942611
chr1	34510001	34530000	NA	0.502959	NA
chr1	34610001	34640000	1.02217	1.16405	0.9371
chr1	34720001	34750000	0.684866	0.571986	0.34542
chr1	34870001	34880000	NA	NA	1.19381
chr1	34890001	34910000	1.29859	0.312976	NA
chr1	35020001	35060000	NA	0.180788	0.363137
chr1	35070001	35080000	0.406057	NA	NA
chr1	35090001	35110000	NA	0.399701	NA
chr1	35180001	35200000	0.424589	1.3474	NA
chr1	35260001	35280000	NA	NA	0.385169
chr1	35310001	35320000	0.305412	NA	NA
chr1	35370001	35390000	NA	0.350754	0.433301
chr1	35460001	35490000	0.614625	NA	0.584307
chr1	35550001	35570000	NA	0.490487	NA
chr1	35600001	35610000	0.259458	NA	NA
chr1	35680001	35710000	0.200132	NA	0.238282
chr1	35720001	35730000	NA	0.628696	NA
chr1	35820001	35850000	0.335435	NA	0.561334
chr1	35940001	35950000	NA	0.158451	NA
chr1	35960001	35970000	0.442286	NA	NA
chr1	35980001	36000000	NA	NA	0.279734
chr1	36050001	36090000	0.646361	0.463285	1.20832
chr1	36130001	36150000	0.819782	0.350754	0.853984
chr1	36300001	36320000	1.22574	0.490487	0.729523
chr1	36420001	36430000	0.617308	NA	NA
chr1	36510001	36530000	1.44314	0.158451	1.16987
chr1	36690001	36700000	NA	0.645119	0.415372
chr1	36730001	36790000	0.856586	0.362439	0.510069
chr1	36810001	36830000	NA	0.183091	NA
chr1	36890001	36930000	NA	0.302672	0.613367
chr1	36940001	36950000	0.696227	NA	NA
chr1	37070001	37080000	0.380335	NA	NA
chr1	37120001	37140000	NA	NA	0.395506
chr1	37250001	37270000	1.14751	1.44308	1.29017
chr1	37400001	37430000	0.980995	0.645119	1.03015
chr1	37530001	37550000	0.583306	0.438235	0.376028
chr1	37640001	37670000	1.30614	0.183091	1.09003
chr1	37750001	37770000	0.239459	NA	NA
chr1	37850001	37880000	1.11397	0.922786	1.65199
chr1	37900001	37910000	NA	0.284365	NA
chr1	37960001	37980000	0.471796	1.31126	NA
chr1	37990001	38010000	NA	NA	1.20051
chr1	38130001	38160000	0.703798	0.38471	1.15157
chr1	38370001	38400000	0.289435	1.50004	0.456049
chr1	38480001	38490000	0.342111	NA	NA
chr1	38510001	38530000	NA	0.302138	0.184268
chr1	38630001	38640000	NA	NA	0.709822
chr1	38780001	38800000	1.17571	0.284365	0.997355
chr1	38970001	39010000	0.900183	0.51905	1.09653
chr1	39110001	39130000	NA	0.282084	NA
chr1	39190001	39240000	0.575247	0.503357	0.625977
chr1	39340001	39360000	1.00533	0.246384	1.4102
chr1	39520001	39540000	0.816727	0.302138	1.07994
chr1	39590001	39610000	NA	0.414447	NA
chr1	39660001	39680000	0.74348	1.23066	NA
chr1	39730001	39750000	NA	NA	0.492805
chr1	39760001	39780000	0.190106	2.10157	NA
chr1	39830001	39850000	0.330262	NA	NA
chr1	39860001	39890000	0.339469	0.220315	NA
chr1	39950001	39970000	NA	NA	0.638993
chr1	39980001	40020000	0.535845	1.0576	NA
chr1	40100001	40120000	0.587811	NA	0.579033
chr1	40140001	40150000	NA	0.837672	NA
chr1	40160001	40170000	NA	0.892836	NA
chr1	40230001	40250000	0.46411	NA	NA
chr1	40260001	40290000	NA	0.286588	0.231207
chr1	40370001	40400000	0.876535	0.606671	1.1175
chr1	40540001	40570000	0.689356	0.398867	0.498518
chr1	40660001	40680000	0.550819	NA	0.560381
chr1	40730001	40740000	NA	0.298938	NA
chr1	40780001	40790000	NA	NA	0.634626
chr1	40800001	40820000	0.643206	NA	NA
chr1	40840001	40860000	NA	0.43859	NA
chr1	40870001	40890000	0.542058	NA	0.856565
chr1	40940001	40960000	NA	0.455582	NA
chr1	41020001	41030000	0.242051	NA	NA
chr1	41070001	41080000	0.278984	NA	NA
chr1	41130001	41140000	NA	NA	0.368807
chr1	41160001	41170000	NA	0.273028	NA
chr1	41200001	41230000	0.26486	NA	NA
chr1	41270001	41280000	NA	NA	0.301317
chr1	41290001	41300000	NA	0.201588	NA
chr1	41310001	41330000	0.295046	0.658467	NA
chr1	41360001	41370000	NA	NA	0.468326
chr1	41380001	41400000	NA	0.132788	NA
chr1	41410001	41420000	0.369535	NA	NA
chr1	41430001	41460000	NA	0.238129	NA
chr1	41480001	41500000	0.50195	NA	NA
chr1	41570001	41610000	0.270473	NA	0.221459
chr1	41690001	41710000	0.224013	NA	NA
chr1	41750001	41760000	NA	0.243497	NA
chr1	41780001	41820000	0.215236	NA	0.305851
chr1	41880001	41910000	0.417899	0.211078	0.157475
chr1	41950001	41960000	NA	0.201323	NA
chr1	41980001	42000000	0.403722	NA	NA
chr1	42030001	42040000	NA	0.274022	NA
chr1	42090001	42100000	NA	NA	0.435076
chr1	42150001	42180000	0.194593	0.211078	0.211196
chr1	42220001	42230000	0.172923	NA	NA
chr1	42250001	42260000	NA	0.21295	0.434736
chr1	42310001	42330000	0.217682	0.132788	NA
chr1	42400001	42410000	NA	NA	0.196526
chr1	42440001	42450000	NA	0.204357	NA
chr1	42460001	42480000	0.260733	NA	NA
chr1	42490001	42520000	NA	0.206296	0.527151
chr1	42620001	42640000	NA	0.378257	NA
chr1	42650001	42690000	0.277195	NA	0.759765
chr1	42700001	42730000	NA	0.245756	NA
chr1	42750001	42760000	0.221804	NA	NA
chr1	42800001	42820000	NA	0.818105	NA
chr1	42830001	42860000	0.810564	NA	0.535432
chr1	42880001	42920000	NA	0.461063	0.496969
chr1	43060001	43090000	1.22261	0.274022	NA
chr1	43100001	43110000	NA	NA	1.19096
chr1	43260001	43290000	0.981408	0.378699	1.29397
chr1	43390001	43410000	0.473425	NA	NA
chr1	43420001	43440000	NA	0.583402	0.487505
chr1	43550001	43570000	0.841892	0.266582	NA
chr1	43600001	43630000	NA	NA	0.384293
chr1	43650001	43660000	NA	0.749251	NA
chr1	43730001	43740000	NA	NA	0.981049
chr1	43750001	43770000	0.937279	0.204357	NA
chr1	43810001	43830000	NA	NA	0.453243
chr1	43850001	43870000	NA	0.40608	NA
chr1	43880001	43910000	0.313175	0.206296	0.790445
chr1	44040001	44050000	NA	0.650864	NA
chr1	44060001	44080000	0.522414	NA	NA
chr1	44100001	44110000	NA	NA	0.402462
chr1	44190001	44230000	NA	1.37	0.885216
chr1	44240001	44250000	1.09897	NA	NA
chr1	44300001	44340000	0.376391	0.818105	0.673524
chr1	44400001	44410000	NA	1.04445	NA
chr1	44430001	44460000	0.717222	NA	1.35983
chr1	44470001	44490000	NA	0.441499	NA
chr1	44520001	44540000	NA	NA	0.910193
chr1	44580001	44610000	0.49201	0.645364	NA
chr1	44630001	44640000	NA	NA	0.442
chr1	44650001	44670000	NA	0.248062	NA
chr1	44740001	44770000	0.698207	1.02206	1.15753
chr1	44830001	44850000	NA	0.397155	NA
chr1	44900001	44920000	NA	NA	0.43514
chr1	44930001	44940000	0.533606	NA	NA
chr1	44950001	44970000	NA	0.330104	NA
chr1	45030001	45060000	NA	0.362305	0.230603
chr1	45120001	45150000	0.615033	0.619083	NA
chr1	45180001	45190000	NA	NA	1.15942
chr1	45320001	45360000	0.311276	0.749251	0.3098
chr1	45400001	45430000	0.38082	0.811775	0.433759
chr1	45450001	45470000	NA	0.262508	NA
chr1	45520001	45540000	0.495261	0.40608	NA
chr1	45640001	45670000	0.569058	0.28668	0.582688
chr1	45750001	45790000	0.884203	0.650864	1.39785
chr1	45830001	45860000	NA	0.455526	NA
chr1	45930001	45960000	0.271179	NA	0.571933
chr1	46040001	46060000	0.417576	0.44821	NA
chr1	46090001	46100000	NA	NA	0.621049
chr1	46120001	46140000	0.501025	NA	NA
chr1	46150001	46170000	NA	1.1321	NA
chr1	46190001	46200000	1.02984	NA	NA
chr1	46220001	46290000	0.290872	0.832322	0.840803
chr1	46300001	46320000	NA	0.830744	NA
chr1	46380001	46410000	0.846045	0.248062	0.964423
chr1	46460001	46480000	1.68182	0.478739	NA
chr1	46530001	46550000	NA	1.76915	0.984022
chr1	46600001	46620000	1.1057	NA	NA
chr1	46640001	46660000	NA	0.637083	NA
chr1	46680001	46690000	1.96975	NA	NA
chr1	46700001	46720000	NA	1.07551	NA
chr1	46760001	46770000	1.5371	NA	NA
chr1	46800001	46850000	NA	1.15175	0.893314
chr1	46970001	46990000	NA	NA	0.489221
chr1	47000001	47040000	0.680061	0.726056	NA
chr1	47050001	47080000	NA	0.722771	NA
chr1	47100001	47110000	NA	NA	0.274924
chr1	47150001	47170000	0.257011	0.47994	NA
chr1	47240001	47270000	0.451651	0.261411	0.526087
chr1	47310001	47350000	0.213765	0.262508	NA
chr1	47370001	47390000	NA	0.346192	NA
chr1	47460001	47500000	NA	0.577688	0.385123
chr1	47520001	47550000	0.21067	NA	NA
chr1	47610001	47630000	0.497436	NA	NA
chr1	47640001	47660000	NA	0.327727	NA
chr1	47710001	47730000	NA	NA	0.38315
chr1	47740001	47810000	0.572591	1.01592	0.694723
chr1	47840001	47860000	NA	0.518101	NA
chr1	47900001	47910000	0.517108	NA	NA
chr1	47970001	48010000	0.398756	1.1321	0.498861
chr1	48090001	48100000	NA	0.635408	NA
chr1	48120001	48140000	0.347449	NA	NA
chr1	48180001	48200000	NA	0.495621	0.407888
chr1	48270001	48290000	0.591773	NA	NA
chr1	48320001	48390000	0.71071	0.552728	0.90045
chr1	48430001	48460000	0.568091	1.37214	NA
chr1	48490001	48500000	NA	0.7301	NA
chr1	48530001	48550000	0.277803	NA	0.573992
chr1	48600001	48630000	NA	0.269314	NA
chr1	48640001	48680000	0.427821	NA	0.439503
chr1	48710001	48740000	NA	0.502625	0.251988
chr1	48790001	48800000	0.865968	NA	NA
chr1	48860001	48890000	0.401051	1.15175	0.62291
chr1	48930001	48950000	0.524592	0.790493	NA
chr1	48970001	49000000	0.392842	NA	NA
chr1	49010001	49030000	NA	0.309566	NA
chr1	49040001	49060000	0.475319	NA	NA
chr1	49140001	49170000	0.263893	NA	NA
chr1	49190001	49200000	NA	0.216408	NA
chr1	49210001	49250000	0.412364	0.253308	NA
chr1	49280001	49300000	NA	NA	0.160987
chr1	49310001	49330000	0.812677	0.346192	NA
chr1	49370001	49380000	NA	NA	0.316777
chr1	49400001	49420000	0.534632	NA	NA
chr1	49450001	49460000	NA	0.396341	NA
chr1	49540001	49570000	0.321129	NA	0.13742
chr1	49590001	49610000	NA	0.247636	NA
chr1	49640001	49660000	0.29768	NA	NA
chr1	49690001	49710000	0.305705	NA	NA
chr1	49770001	49800000	0.296267	0.165845	NA
chr1	49870001	49950000	0.467355	0.495621	0.251205
chr1	49880001	49950000	0.467355	0.495621	0.273599
chr1	50020001	50030000	NA	0.274458	NA
chr1	50110001	50160000	0.572348	1.02175	0.145437
chr1	50220001	50270000	0.230163	0.569754	NA
chr1	50340001	50350000	NA	0.291124	NA
chr1	50420001	50440000	0.243767	0.7301	0.26276
chr1	50490001	50510000	0.628042	NA	NA
chr1	50520001	50530000	NA	0.372214	NA
chr1	50570001	50600000	0.214412	0.502625	NA
chr1	50630001	50640000	NA	NA	0.737175
chr1	50680001	50700000	0.462538	NA	NA
chr1	50720001	50730000	NA	0.159218	NA
chr1	50780001	50800000	NA	0.3556	NA
chr1	50830001	50850000	0.306403	NA	NA
chr1	50880001	50920000	0.446392	0.309566	NA
chr1	50930001	50960000	NA	0.595911	0.432125
chr1	51070001	51080000	0.295258	NA	NA
chr1	51150001	51170000	0.233957	NA	NA
chr1	51200001	51210000	NA	0.199188	NA
chr1	51220001	51230000	NA	NA	0.369685
chr1	51320001	51350000	0.648571	0.636426	0.706698
chr1	51430001	51460000	0.819386	0.396341	1.16835
chr1	51620001	51640000	1.22043	0.247636	1.39753
chr1	51710001	51730000	NA	0.114535	NA
chr1	51790001	51810000	NA	0.198129	NA
chr1	51860001	51880000	NA	0.317504	NA
chr1	51930001	51970000	NA	0.997904	0.807961
chr1	51980001	52010000	0.753538	NA	0.852352
chr1	52090001	52120000	1.5146	0.304824	1.18335
chr1	52240001	52250000	NA	NA	0.501343
chr1	52270001	52320000	0.771429	0.274458	0.527528
chr1	52360001	52410000	0.330757	0.27559	0.342362
chr1	52480001	52500000	0.431595	0.342741	0.33958
chr1	52620001	52650000	0.826069	0.291124	0.881966
chr1	52730001	52760000	0.392293	0.38527	0.292444
chr1	52840001	52880000	0.549584	0.372214	0.377566
chr1	52950001	53010000	0.708361	0.576981	0.676454
chr1	53030001	53050000	NA	NA	0.38968
chr1	53080001	53110000	NA	0.357205	NA
chr1	53140001	53150000	0.243164	NA	NA
chr1	53220001	53240000	NA	0.375627	NA
chr1	53280001	53300000	0.324021	NA	0.6217
chr1	53350001	53400000	0.557399	0.3556	0.561283
chr1	53430001	53450000	0.896962	NA	NA
chr1	53460001	53500000	1.07933	0.595911	NA
chr1	53520001	53530000	NA	NA	0.324725
chr1	53570001	53590000	NA	0.83344	NA
chr1	53670001	53680000	0.823518	0.199188	NA
chr1	53700001	53710000	NA	NA	1.48437
chr1	53910001	53950000	0.748268	0.503111	0.843074
chr1	54020001	54050000	0.501408	NA	0.325997
chr1	54160001	54170000	0.351338	NA	NA
chr1	54180001	54190000	NA	NA	0.297369
chr1	54210001	54230000	NA	0.35426	NA
chr1	54260001	54280000	NA	NA	0.301412
chr1	54300001	54390000	0.594889	0.198129	1.13637
chr1	54320001	54390000	0.594889	0.198129	1.13637
chr1	54550001	54570000	0.333844	NA	0.524783
chr1	54620001	54630000	0.30955	NA	NA
chr1	54640001	54670000	NA	0.401075	0.390665
chr1	54730001	54740000	0.286217	NA	NA
chr1	54760001	54830000	0.567959	1.07107	0.287041
chr1	54940001	54980000	1.16884	0.552001	0.693327
chr1	55050001	55080000	NA	NA	0.481403
chr1	55190001	55210000	NA	NA	0.811028
chr1	55230001	55250000	0.809544	0.620137	NA
chr1	55380001	55400000	0.790196	1.15352	1.41916
chr1	55470001	55490000	NA	NA	0.309818
chr1	55540001	55570000	NA	NA	0.133066
chr1	55580001	55600000	NA	0.402813	NA
chr1	55740001	55770000	0.410729	NA	0.484768
chr1	55780001	55790000	NA	0.644053	NA
chr1	55870001	55900000	NA	0.477152	0.916976
chr1	55910001	55930000	0.422394	NA	NA
chr1	56030001	56060000	NA	0.319687	NA
chr1	56070001	56080000	0.446471	NA	NA
chr1	56090001	56100000	NA	NA	0.185859
chr1	56150001	56170000	NA	0.223006	NA
chr1	56350001	56360000	NA	0.39893	NA
chr1	56370001	56380000	0.443929	NA	0.21378
chr1	56480001	56500000	NA	0.231795	NA
chr1	56510001	56520000	NA	NA	0.121668
chr1	56540001	56550000	0.326277	NA	NA
chr1	56640001	56690000	0.23542	0.179353	0.125429
chr1	56710001	56740000	0.190062	NA	0.28474
chr1	56780001	56790000	0.274424	NA	NA
chr1	56870001	56890000	NA	0.19803	NA
chr1	56930001	56950000	0.297637	NA	NA
chr1	56980001	56990000	NA	NA	1.03974
chr1	57000001	57030000	0.437337	1.70291	NA
chr1	57070001	57080000	0.507308	NA	NA
chr1	57200001	57230000	0.417629	0.442718	0.347978
chr1	57260001	57280000	NA	NA	0.379045
chr1	57340001	57360000	NA	0.801835	NA
chr1	57400001	57420000	0.617015	NA	1.35101
chr1	57430001	57440000	NA	0.415235	NA
chr1	57520001	57540000	NA	0.241617	NA
chr1	57610001	57630000	NA	NA	0.283931
chr1	57660001	57680000	0.242355	0.722719	NA
chr1	57740001	57780000	0.465758	0.401075	0.389672
chr1	57940001	57970000	0.540103	0.77749	0.658948
chr1	58020001	58060000	0.351446	1.17577	0.33872
chr1	58110001	58140000	0.284447	0.560413	0.572044
chr1	58280001	58300000	0.541739	1.47065	0.754404
chr1	58380001	58400000	0.685765	0.402813	0.589457
chr1	58500001	58520000	NA	NA	0.648303
chr1	58530001	58560000	NA	0.485382	NA
chr1	58590001	58610000	NA	NA	0.330693
chr1	58660001	58670000	NA	1.03811	NA
chr1	58690001	58700000	0.579207	NA	NA
chr1	58750001	58780000	0.804814	0.477152	0.919001
chr1	58890001	58930000	0.473237	0.319687	1.34367
chr1	58980001	59020000	0.615877	0.223006	0.537811
chr1	59120001	59150000	0.543564	0.39893	0.423842
chr1	59240001	59250000	NA	NA	1.45003
chr1	59260001	59270000	1.10781	NA	NA
chr1	59300001	59310000	NA	0.880726	NA
chr1	59400001	59420000	NA	0.130084	NA
chr1	59440001	59470000	0.211685	0.179353	NA
chr1	59480001	59510000	NA	0.255472	0.44641
chr1	59610001	59640000	0.694689	0.19803	NA
chr1	59670001	59700000	NA	NA	0.57522
chr1	59750001	59790000	0.558363	0.244463	NA
chr1	59860001	59890000	0.528618	0.442718	0.506625
chr1	60010001	60030000	0.440079	NA	0.38955
chr1	60100001	60150000	0.626946	0.415235	0.585571
chr1	60170001	60190000	NA	NA	0.353061
chr1	60310001	60340000	0.215879	0.241617	0.489788
chr1	60420001	60440000	0.419044	0.278827	0.448325
chr1	60530001	60560000	0.60405	0.493786	0.76656
chr1	60690001	60730000	0.246751	0.416576	0.208683
chr1	60760001	60770000	0.189855	NA	NA
chr1	60860001	60880000	1.05121	0.647597	1.35602
chr1	60960001	61000000	1.10495	0.446562	0.516532
chr1	61060001	61070000	0.305244	NA	NA
chr1	61120001	61140000	0.137257	0.485382	NA
chr1	61170001	61210000	0.321429	1.03811	0.368959
chr1	61290001	61300000	0.342587	NA	0.349478
chr1	61340001	61390000	0.360115	0.353775	0.727725
chr1	61410001	61440000	0.301492	NA	NA
chr1	61510001	61530000	NA	NA	0.782791
chr1	61570001	61600000	0.434978	0.426687	NA
chr1	61620001	61650000	NA	0.189729	0.165431
chr1	61680001	61710000	0.180313	NA	NA
chr1	61720001	61730000	NA	0.304937	NA
chr1	61770001	61790000	0.372713	NA	0.563827
chr1	61840001	61850000	NA	0.279027	NA
chr1	61900001	61920000	NA	0.145413	NA
chr1	61930001	61950000	0.257876	NA	0.166414
chr1	62010001	62040000	0.237084	0.182972	NA
chr1	62070001	62110000	0.255932	0.182972	0.128566
chr1	62180001	62210000	NA	0.278524	NA
chr1	62300001	62340000	0.323173	0.255472	0.509605
chr1	62360001	62370000	0.259162	NA	NA
chr1	62390001	62400000	NA	NA	0.351924
chr1	62450001	62470000	NA	0.189499	NA
chr1	62510001	62520000	NA	NA	0.193888
chr1	62550001	62560000	0.241644	NA	NA
chr1	62600001	62620000	NA	0.272114	NA
chr1	62700001	62730000	0.679085	0.708922	1.7586
chr1	62820001	62830000	NA	NA	0.928326
chr1	62970001	62990000	0.904433	0.851437	0.640748
chr1	63030001	63040000	NA	0.534981	NA
chr1	63090001	63110000	NA	NA	0.395929
chr1	63170001	63180000	NA	NA	0.550695
chr1	63190001	63220000	1.65141	0.467803	NA
chr1	63280001	63310000	0.451404	0.362302	0.463756
chr1	63360001	63400000	0.755143	0.439213	0.853041
chr1	63450001	63470000	0.278133	NA	NA
chr1	63490001	63520000	NA	0.182076	NA
chr1	63620001	63640000	0.720062	1.01372	1.30088
chr1	63770001	63780000	0.385881	1.06274	NA
chr1	63790001	63800000	NA	NA	0.292389
chr1	63820001	63850000	0.361588	0.211214	0.389013
chr1	63920001	63960000	0.649046	0.235935	0.309071
chr1	64120001	64150000	0.560757	0.491769	0.771989
chr1	64230001	64250000	NA	0.618088	NA
chr1	64290001	64310000	0.227523	NA	0.400928
chr1	64330001	64350000	NA	0.510843	NA
chr1	64430001	64460000	1.1393	0.189729	1.22967
chr1	64520001	64560000	0.598862	0.304937	0.606043
chr1	64610001	64640000	0.504245	0.279027	NA
chr1	64700001	64730000	0.937825	0.145413	1.02138
chr1	64800001	64820000	NA	0.209592	NA
chr1	64930001	64950000	NA	NA	0.273599
chr1	65010001	65040000	1.11616	0.213097	0.470516
chr1	65130001	65200000	0.273457	0.395984	1.20903
chr1	65280001	65340000	0.70121	0.278524	1.15487
chr1	65390001	65400000	NA	NA	0.424829
chr1	65420001	65450000	0.859887	0.327706	NA
chr1	65500001	65530000	0.58559	0.189499	0.241946
chr1	65600001	65620000	NA	0.309653	NA
chr1	65650001	65680000	0.490217	NA	0.566705
chr1	65700001	65720000	NA	0.612235	NA
chr1	65760001	65790000	0.410187	NA	0.424803
chr1	65830001	65840000	NA	1.01042	NA
chr1	65850001	65870000	0.26766	NA	NA
chr1	65920001	65940000	NA	0.587325	NA
chr1	66000001	66020000	NA	NA	0.587964
chr1	66040001	66090000	0.630995	0.534981	NA
chr1	66100001	66110000	NA	NA	1.0462
chr1	66160001	66170000	0.308827	NA	NA
chr1	66200001	66220000	NA	0.320941	NA
chr1	66290001	66320000	NA	0.267898	0.299904
chr1	66390001	66420000	0.263432	NA	0.200356
chr1	66430001	66450000	0.369911	NA	NA
chr1	66460001	66480000	NA	NA	0.293991
chr1	66540001	66570000	0.378051	0.182076	NA
chr1	66630001	66650000	1.12758	1.02521	NA
chr1	66680001	66690000	NA	NA	0.704231
chr1	66850001	66910000	0.79768	0.326493	0.759044
chr1	66970001	66990000	0.456986	0.412274	NA
chr1	67030001	67050000	NA	NA	0.548935
chr1	67060001	67090000	0.402124	0.80907	NA
chr1	67160001	67180000	0.418677	0.999166	NA
chr1	67190001	67200000	NA	NA	0.73652
chr1	67260001	67280000	0.268929	NA	NA
chr1	67350001	67370000	NA	0.19	0.249588
chr1	67410001	67440000	NA	0.315913	NA
chr1	67450001	67470000	0.256045	NA	NA
chr1	67510001	67520000	NA	0.161398	NA
chr1	67530001	67540000	NA	NA	0.379111
chr1	67590001	67600000	0.34403	NA	NA
chr1	67610001	67650000	NA	0.451097	0.428661
chr1	67670001	67740000	0.354558	0.371687	0.524395
chr1	67780001	67810000	0.299616	0.367888	NA
chr1	67830001	67850000	0.368434	NA	0.787439
chr1	67940001	67960000	0.311616	NA	NA
chr1	67980001	68020000	NA	0.30743	0.387352
chr1	68040001	68050000	0.390916	NA	NA
chr1	68080001	68090000	NA	NA	0.298658
chr1	68130001	68140000	0.576915	NA	NA
chr1	68160001	68190000	0.707283	NA	NA
chr1	68220001	68230000	NA	0.341162	NA
chr1	68270001	68280000	0.41809	0.617824	NA
chr1	68330001	68360000	NA	0.242391	0.161506
chr1	68400001	68420000	0.226839	0.234998	NA
chr1	68450001	68460000	NA	NA	0.706914
chr1	68520001	68530000	NA	0.684129	NA
chr1	68560001	68600000	0.327448	0.309653	NA
chr1	68650001	68680000	NA	NA	0.474235
chr1	68700001	68760000	0.271223	0.612235	0.129469
chr1	68800001	68870000	0.139568	1.01042	0.152845
chr1	68900001	68920000	0.205321	NA	NA
chr1	68930001	68950000	NA	0.23616	NA
chr1	69030001	69050000	0.29384	0.537767	NA
chr1	69100001	69120000	0.198545	0.320941	NA
chr1	69160001	69180000	0.500433	NA	0.640105
chr1	69200001	69220000	NA	0.502716	NA
chr1	69340001	69350000	0.393397	NA	NA
chr1	69360001	69370000	NA	NA	0.320621
chr1	69430001	69450000	NA	0.399081	NA
chr1	69460001	69490000	0.20932	NA	0.208228
chr1	69680001	69700000	0.683824	1.04703	0.483102
chr1	69780001	69800000	1.3808	0.337956	0.801687
chr1	69870001	69880000	NA	0.332329	NA
chr1	69900001	69920000	0.357452	NA	NA
chr1	69980001	70000000	NA	0.309133	0.236484
chr1	70050001	70070000	NA	0.360064	NA
chr1	70090001	70110000	0.285557	NA	NA
chr1	70150001	70160000	NA	0.474124	NA
chr1	70250001	70270000	NA	NA	0.519048
chr1	70290001	70310000	NA	0.403494	NA
chr1	70320001	70340000	0.406242	NA	NA
chr1	70430001	70450000	0.216916	NA	NA
chr1	70460001	70480000	NA	NA	0.133951
chr1	70510001	70520000	0.268922	0.161398	NA
chr1	70610001	70630000	NA	NA	0.210134
chr1	70690001	70710000	0.293004	NA	NA
chr1	70760001	70780000	NA	0.28831	0.412227
chr1	70960001	70980000	0.853914	0.371687	NA
chr1	71020001	71030000	NA	NA	0.330248
chr1	71100001	71110000	NA	NA	0.671829
chr1	71120001	71160000	0.867256	0.381127	NA
chr1	71260001	71270000	NA	NA	0.377431
chr1	71290001	71330000	0.269298	0.30743	NA
chr1	71500001	71530000	0.584028	0.341162	NA
chr1	71540001	71550000	NA	NA	1.70895
chr1	71650001	71700000	0.205002	0.292066	1.22487
chr1	71770001	71790000	0.265727	0.242391	NA
chr1	71800001	71820000	NA	NA	0.234583
chr1	71850001	71870000	0.194597	NA	NA
chr1	71910001	71940000	NA	0.3147	0.15005
chr1	72000001	72020000	NA	0.282932	NA
chr1	72130001	72160000	0.980414	NA	1.19647
chr1	72180001	72200000	NA	0.947703	NA
chr1	72300001	72310000	NA	NA	0.512013
chr1	72330001	72350000	0.387885	NA	NA
chr1	72380001	72420000	0.33447	0.414308	0.461753
chr1	72540001	72560000	0.570976	0.216524	NA
chr1	72570001	72590000	NA	NA	0.572408
chr1	72620001	72630000	NA	0.518823	NA
chr1	72700001	72720000	NA	NA	1.59254
chr1	72730001	72760000	0.814991	0.311116	NA
chr1	72870001	72900000	0.676403	NA	2.25192
chr1	72980001	73020000	0.25621	NA	NA
chr1	73120001	73130000	NA	NA	0.148658
chr1	73140001	73170000	0.179107	0.40974	NA
chr1	73290001	73300000	NA	NA	0.309446
chr1	73320001	73360000	0.199904	0.502716	NA
chr1	73460001	73480000	NA	0.228239	NA
chr1	73490001	73540000	NA	0.348148	0.144191
chr1	73580001	73590000	0.230886	NA	NA
chr1	73610001	73620000	NA	NA	0.405078
chr1	73640001	73650000	NA	0.341752	NA
chr1	73690001	73700000	0.242207	NA	NA
chr1	73720001	73750000	NA	0.41727	NA
chr1	73770001	73810000	0.494915	0.985691	NA
chr1	73850001	73890000	1.20096	0.332329	1.71059
chr1	73990001	74020000	0.659833	0.309133	0.654504
chr1	74110001	74140000	0.515554	0.360064	0.235653
chr1	74180001	74200000	0.67687	0.474124	0.612734
chr1	74280001	74300000	0.884257	0.403494	0.727816
chr1	74390001	74440000	0.814775	0.205053	0.967867
chr1	74500001	74530000	0.394704	0.28831	0.526353
chr1	74590001	74620000	0.157441	0.719316	0.548244
chr1	74650001	74660000	NA	NA	0.32925
chr1	74760001	74780000	0.201141	0.721474	0.774224
chr1	74870001	74900000	0.342289	0.222705	0.917833
chr1	75320001	75340000	0.87905	0.678051	0.876219
chr1	75460001	75510000	0.460206	0.2813	1.1017
chr1	75600001	75650000	0.475894	0.362632	1.11075
chr1	75670001	75700000	0.441896	0.3147	NA
chr1	75800001	75810000	NA	NA	0.311606
chr1	75820001	75840000	0.23131	0.282932	NA
chr1	75910001	75950000	0.253406	0.947703	0.289764
chr1	75990001	76000000	NA	0.179788	NA
chr1	76070001	76080000	NA	0.38573	NA
chr1	76180001	76210000	0.276621	NA	0.424741
chr1	76260001	76280000	0.208702	0.753897	NA
chr1	76320001	76340000	NA	NA	0.251309
chr1	76360001	76380000	0.265044	0.518823	NA
chr1	76410001	76430000	0.166037	NA	NA
chr1	76450001	76480000	NA	0.304487	NA
chr1	76490001	76500000	0.256777	NA	NA
chr1	76550001	76570000	NA	NA	0.342111
chr1	76580001	76600000	0.648302	0.828541	NA
chr1	76680001	76700000	0.435252	NA	0.47681
chr1	76730001	76740000	NA	0.335025	NA
chr1	76800001	76820000	NA	0.399807	NA
chr1	76840001	76870000	0.49048	NA	0.127823
chr1	76900001	76920000	NA	0.284041	NA
chr1	76980001	77000000	0.28395	NA	NA
chr1	77030001	77050000	NA	NA	0.47683
chr1	77120001	77150000	0.146473	0.41727	NA
chr1	77200001	77220000	0.129904	NA	NA
chr1	77250001	77260000	NA	0.155017	NA
chr1	77270001	77290000	0.17481	NA	NA
chr1	77360001	77390000	NA	0.289884	0.351026
chr1	77450001	77480000	NA	0.307076	NA
chr1	77510001	77540000	0.487827	NA	1.43639
chr1	77590001	77640000	0.354421	0.577743	NA
chr1	77710001	77730000	NA	0.219456	0.188605
chr1	77790001	77830000	0.243967	0.821027	0.247062
chr1	77850001	77880000	NA	0.33701	NA
chr1	77930001	77940000	0.347533	NA	0.638162
chr1	77980001	78000000	NA	0.329725	NA
chr1	78070001	78090000	NA	0.165147	NA
chr1	78140001	78160000	0.369672	NA	NA
chr1	78170001	78210000	NA	0.258927	0.658322
chr1	78220001	78240000	0.29291	NA	NA
chr1	78280001	78320000	0.680288	0.182006	0.339447
chr1	78380001	78430000	0.953149	0.30496	0.776004
chr1	78500001	78510000	NA	NA	1.32937
chr1	78520001	78550000	0.785762	0.549585	NA
chr1	78710001	78740000	1.15601	0.932282	1.15927
chr1	78840001	78900000	0.230783	0.399338	0.339835
chr1	78920001	78940000	NA	0.178196	NA
chr1	78990001	79030000	0.242168	0.685158	0.329596
chr1	79080001	79100000	0.264366	0.298691	NA
chr1	79130001	79190000	0.265305	0.231464	0.186828
chr1	79270001	79290000	NA	0.446477	NA
chr1	79370001	79390000	0.236036	NA	0.278031
chr1	79400001	79410000	NA	0.341876	NA
chr1	79450001	79470000	0.380503	NA	0.202551
chr1	79530001	79560000	0.712269	0.38573	NA
chr1	79580001	79610000	NA	0.388745	0.179842
chr1	79670001	79690000	NA	NA	1.03057
chr1	79780001	79810000	0.824041	0.262106	1.28666
chr1	79850001	79870000	0.339059	NA	0.356206
chr1	79880001	79900000	NA	0.415379	NA
chr1	79940001	79970000	0.437469	NA	NA
chr1	80000001	80010000	0.175285	NA	NA
chr1	80040001	80060000	NA	0.303987	NA
chr1	80140001	80160000	1.04663	0.335025	NA
chr1	80170001	80180000	NA	NA	0.733758
chr1	80320001	80350000	0.301654	NA	0.625551
chr1	80410001	80440000	0.732952	0.284041	0.558588
chr1	80500001	80540000	1.22809	0.238958	0.332473
chr1	80590001	80630000	0.355722	NA	0.261297
chr1	80760001	80770000	NA	NA	0.90296
chr1	80800001	80810000	0.815971	0.289884	NA
chr1	80920001	80940000	0.240267	NA	NA
chr1	80990001	81000000	0.205076	NA	NA
chr1	81020001	81050000	NA	NA	0.285136
chr1	81110001	81130000	NA	0.300899	NA
chr1	81290001	81350000	0.957427	0.219456	1.47916
chr1	81460001	81480000	NA	NA	0.21411
chr1	81520001	81540000	NA	0.541011	0.283153
chr1	81590001	81600000	NA	NA	0.430433
chr1	81650001	81680000	0.324106	0.41359	NA
chr1	81700001	81710000	NA	NA	0.166387
chr1	81810001	81840000	0.692468	NA	0.178874
chr1	81850001	81870000	NA	0.33117	NA
chr1	81880001	81890000	0.141025	NA	NA
chr1	81920001	81940000	NA	0.288458	NA
chr1	81980001	82010000	0.299799	NA	0.314395
chr1	82030001	82050000	NA	0.230251	NA
chr1	82140001	82160000	NA	NA	0.199038
chr1	82240001	82260000	0.418284	0.258927	NA
chr1	82290001	82300000	NA	NA	0.84434
chr1	82350001	82360000	0.288423	NA	NA
chr1	82380001	82400000	NA	0.453244	NA
chr1	82460001	82490000	0.43609	0.558982	0.636002
chr1	82530001	82570000	NA	0.198265	0.742065
chr1	82610001	82630000	NA	0.224508	NA
chr1	82640001	82680000	0.338535	0.56273	NA
chr1	82700001	82730000	0.423133	NA	NA
chr1	82760001	82800000	NA	0.257945	0.741034
chr1	82910001	82930000	NA	NA	0.296683
chr1	82990001	83000000	NA	NA	0.305625
chr1	83030001	83050000	NA	0.347594	NA
chr1	83060001	83080000	NA	NA	0.331572
chr1	83120001	83140000	0.530667	NA	NA
chr1	83170001	83190000	NA	0.785795	0.532786
chr1	83240001	83270000	0.261266	NA	NA
chr1	83300001	83330000	NA	0.291652	0.209796
chr1	83340001	83410000	0.404524	0.538227	NA
chr1	83460001	83490000	NA	0.220216	0.27536
chr1	83520001	83540000	0.561516	NA	NA
chr1	83550001	83560000	NA	NA	0.171587
chr1	83610001	83620000	NA	0.304611	NA
chr1	83700001	83730000	0.471639	NA	1.0551
chr1	83780001	83800000	0.383651	NA	NA
chr1	83840001	83870000	NA	0.475721	NA
chr1	83880001	83900000	NA	0.350395	NA
chr1	83940001	83950000	0.329658	NA	NA
chr1	83980001	83990000	NA	NA	0.282244
chr1	84000001	84030000	0.3662	0.388745	NA
chr1	84060001	84100000	0.295395	0.682627	NA
chr1	84110001	84120000	NA	NA	0.706802
chr1	84140001	84150000	0.741218	0.415379	NA
chr1	84280001	84290000	NA	NA	0.592007
chr1	84340001	84350000	0.348902	NA	NA
chr1	84420001	84490000	0.272054	1.21994	0.641936
chr1	84500001	84510000	NA	0.276425	NA
chr1	84560001	84570000	NA	0.515578	NA
chr1	84580001	84610000	0.353275	NA	0.299938
chr1	84680001	84710000	1.44882	0.462813	1.72765
chr1	84810001	84830000	NA	NA	0.786203
chr1	84880001	84900000	NA	0.904544	1.16326
chr1	84950001	84960000	0.943896	NA	NA
chr1	84970001	84990000	NA	NA	1.3341
chr1	85650001	85660000	1.56075	NA	NA
chr1	85730001	85760000	0.701319	0.541011	0.36546
chr1	85830001	85860000	0.414097	0.318513	0.380611
chr1	85900001	85910000	NA	NA	0.544233
chr1	86040001	86060000	1.01376	0.33117	1.514
chr1	86140001	86170000	0.566723	0.288458	1.09378
chr1	86330001	86360000	1.24556	0.230251	1.82233
chr1	86430001	86440000	0.899339	0.851879	0.725541
chr1	86590001	86630000	0.75909	0.453244	0.846155
chr1	86710001	86720000	NA	NA	0.486812
chr1	86750001	86760000	0.265721	NA	NA
chr1	86780001	86800000	NA	0.337386	NA
chr1	86850001	86900000	0.144261	0.198265	NA
chr1	86910001	86950000	0.229014	NA	0.374354
chr1	87040001	87070000	0.558889	0.393603	0.982504
chr1	87160001	87180000	NA	0.566637	0.559425
chr1	87190001	87200000	0.58905	NA	NA
chr1	87230001	87260000	NA	0.351281	NA
chr1	87320001	87350000	NA	NA	0.633347
chr1	87440001	87470000	0.550804	0.347594	0.706919
chr1	87580001	87590000	0.407456	0.785795	NA
chr1	87670001	87680000	0.387273	NA	0.695553
chr1	87690001	87700000	NA	0.550562	NA
chr1	87740001	87760000	0.538354	0.399874	NA
chr1	87770001	87790000	NA	NA	0.59384
chr1	88000001	88030000	0.458628	0.220216	0.977942
chr1	88070001	88080000	NA	NA	1.08255
chr1	88130001	88140000	1.01103	NA	NA
chr1	88210001	88230000	1.38079	0.475721	0.799316
chr1	88290001	88310000	2.02176	0.350395	1.25702
chr1	88410001	88440000	0.93001	0.474416	0.802002
chr1	88540001	88570000	0.773581	0.382141	0.70368
chr1	88730001	88740000	NA	NA	1.56526
chr1	88750001	88770000	1.25742	0.482631	NA
chr1	88950001	88990000	0.37146	NA	0.224004
chr1	89000001	89020000	NA	0.588611	NA
chr1	89050001	89070000	NA	NA	0.558497
chr1	89190001	89210000	0.670467	0.276425	0.556012
chr1	89300001	89320000	NA	NA	0.405621
chr1	89330001	89340000	NA	0.230492	NA
chr1	89360001	89380000	0.187898	NA	NA
chr1	89420001	89460000	0.367053	0.187044	0.447765
chr1	89510001	89540000	0.284792	0.904544	0.433692
chr1	89620001	89650000	0.850206	0.279345	0.996018
chr1	89730001	89770000	0.338744	0.734176	0.752045
chr1	89830001	89860000	0.29035	NA	0.443447
chr1	89950001	89990000	0.764124	0.511485	0.942001
chr1	90050001	90070000	0.407997	NA	NA
chr1	90120001	90150000	NA	0.191921	NA
chr1	90190001	90230000	NA	0.235134	0.354338
chr1	90240001	90260000	0.391779	NA	NA
chr1	90270001	90290000	NA	NA	0.202038
chr1	90300001	90310000	NA	0.420524	NA
chr1	90350001	90410000	0.273587	0.953284	0.209444
chr1	90460001	90490000	0.240345	NA	0.231887
chr1	90560001	90610000	0.660071	0.363013	1.19872
chr1	90870001	90910000	0.559386	0.424724	0.583056
chr1	90950001	90970000	0.491816	0.566637	0.553215
chr1	91030001	91040000	NA	NA	0.309088
chr1	91100001	91120000	NA	NA	0.215753
chr1	91140001	91170000	0.931839	0.351281	0.252166
chr1	91240001	91260000	0.65646	NA	0.36458
chr1	91320001	91330000	0.446386	NA	NA
chr1	91350001	91370000	NA	0.611795	NA
chr1	91390001	91430000	0.341843	NA	0.546772
chr1	91530001	91580000	0.925943	1.16302	0.603521
chr1	91750001	91770000	0.410058	NA	NA
chr1	91780001	91800000	NA	0.781307	0.431866
chr1	91890001	91910000	0.659141	1.59214	0.503449
chr1	91960001	91980000	NA	NA	0.253396
chr1	92180001	92220000	1.1278	1.75695	0.761803
chr1	92350001	92370000	NA	NA	0.349501
chr1	92460001	92510000	0.683979	1.13903	0.883205
chr1	92600001	92640000	0.647181	0.70264	0.892589
chr1	92660001	92670000	NA	0.365189	NA
chr1	92830001	92840000	0.36942	NA	0.779335
chr1	92880001	92920000	0.467411	0.588611	0.89559
chr1	92940001	92980000	0.341158	0.613643	NA
chr1	93060001	93080000	NA	0.249082	NA
chr1	93090001	93110000	0.328328	NA	0.67053
chr1	93130001	93170000	NA	0.370094	0.507449
chr1	93250001	93290000	0.487627	0.187044	NA
chr1	93410001	93420000	0.417987	NA	NA
chr1	93500001	93510000	NA	NA	0.704188
chr1	93520001	93530000	1.12553	0.279345	NA
chr1	93600001	93620000	0.45968	0.345982	NA
chr1	93640001	93660000	NA	NA	0.372905
chr1	93720001	93750000	0.86368	0.191773	NA
chr1	93810001	93830000	NA	NA	2.41095
chr1	93850001	93870000	1.8331	NA	NA
chr1	94090001	94120000	1.39794	0.235134	1.58414
chr1	94200001	94260000	0.286953	0.420524	0.954493
chr1	94320001	94330000	NA	0.540308	NA
chr1	94360001	94380000	NA	0.540308	NA
chr1	94390001	94400000	NA	NA	0.302149
chr1	94470001	94500000	0.34916	0.171113	0.372567
chr1	94560001	94590000	0.283668	NA	NA
chr1	94610001	94630000	NA	0.581133	0.142301
chr1	94670001	94690000	0.331284	NA	NA
chr1	94730001	94790000	0.187218	0.772046	0.234959
chr1	94800001	94820000	NA	NA	0.242589
chr1	94840001	94860000	NA	0.127211	NA
chr1	94870001	94880000	0.240876	NA	NA
chr1	94900001	94910000	NA	NA	0.218695
chr1	94990001	95000000	0.235284	NA	NA
chr1	95040001	95060000	NA	NA	0.235379
chr1	95080001	95100000	0.317949	1.16302	NA
chr1	95250001	95260000	0.285238	NA	NA
chr1	95320001	95330000	NA	NA	0.331619
chr1	95360001	95380000	0.380043	0.434314	NA
chr1	95440001	95460000	NA	0.26656	NA
chr1	95470001	95480000	0.359865	NA	NA
chr1	95500001	95510000	NA	NA	0.236401
chr1	95550001	95570000	0.432048	0.613758	NA
chr1	95640001	95670000	NA	NA	0.231667
chr1	95680001	95690000	0.64662	NA	NA
chr1	95700001	95710000	NA	0.40387	NA
chr1	95760001	95780000	NA	NA	1.11682
chr1	95840001	95860000	0.760983	0.365189	NA
chr1	95870001	95890000	NA	NA	0.717098
chr1	95910001	95930000	NA	0.414406	NA
chr1	96020001	96030000	NA	0.364326	NA
chr1	96060001	96080000	0.187652	NA	NA
chr1	96120001	96130000	NA	NA	0.489433
chr1	96150001	96160000	NA	0.505947	NA
chr1	96190001	96220000	0.494121	NA	0.170421
chr1	96270001	96290000	0.420721	0.249082	NA
chr1	96310001	96330000	NA	0.270648	NA
chr1	96410001	96430000	0.589503	NA	0.275882
chr1	96470001	96490000	NA	0.331993	NA
chr1	96560001	96590000	0.230734	NA	NA
chr1	96600001	96630000	0.321285	0.988183	0.254949
chr1	96770001	96790000	NA	0.485535	NA
chr1	96810001	96840000	0.639568	NA	0.941998
chr1	96880001	96910000	NA	0.669445	NA
chr1	96990001	97020000	0.844212	0.385713	NA
chr1	97030001	97040000	NA	NA	0.850955
chr1	97070001	97100000	0.42902	1.46096	NA
chr1	97150001	97160000	1.27066	NA	NA
chr1	97220001	97230000	0.738774	NA	NA
chr1	97270001	97290000	NA	0.809593	0.308652
chr1	97340001	97360000	NA	0.417329	NA
chr1	97380001	97420000	0.314886	NA	0.238495
chr1	97440001	97450000	NA	0.783879	NA
chr1	97480001	97490000	NA	NA	0.3021
chr1	97500001	97520000	0.769899	NA	NA
chr1	97530001	97540000	NA	0.363251	NA
chr1	97680001	97700000	0.678416	0.581133	0.543506
chr1	97780001	97790000	NA	NA	0.574202
chr1	97800001	97820000	0.974745	0.377641	NA
chr1	97860001	97870000	NA	NA	0.236172
chr1	97890001	97900000	NA	0.177535	NA
chr1	97980001	98010000	0.25412	NA	NA
chr1	98020001	98030000	NA	0.268158	NA
chr1	98060001	98070000	0.47909	NA	NA
chr1	98080001	98100000	NA	NA	0.270005
chr1	98170001	98200000	1.08636	NA	0.489998
chr1	98240001	98270000	0.362077	0.26656	NA
chr1	98340001	98350000	NA	0.567269	NA
chr1	98370001	98400000	0.678537	NA	0.388943
chr1	98470001	98490000	0.733357	0.40387	NA
chr1	98530001	98560000	0.21445	0.40387	0.199199
chr1	98570001	98580000	NA	NA	0.158166
chr1	98660001	98680000	NA	0.306064	NA
chr1	98700001	98740000	0.277203	0.590043	0.209642
chr1	98820001	98840000	NA	0.297968	NA
chr1	98900001	98910000	NA	NA	0.305327
chr1	98930001	98950000	0.358787	NA	NA
chr1	98980001	99000000	NA	0.330977	0.700105
chr1	99020001	99030000	0.334251	NA	NA
chr1	99060001	99090000	0.263983	0.505947	NA
chr1	99120001	99150000	NA	NA	0.330963
chr1	99230001	99240000	NA	NA	1.11395
chr1	99250001	99290000	0.313534	0.31681	NA
chr1	99300001	99330000	0.530051	NA	NA
chr1	99360001	99380000	NA	0.37373	0.26459
chr1	99400001	99420000	0.544316	NA	NA
chr1	99450001	99480000	0.378448	0.450261	0.63314
chr1	99580001	99590000	NA	NA	0.228637
chr1	99610001	99620000	0.432175	0.485535	NA
chr1	99670001	99710000	0.166399	0.669445	0.32919
chr1	99780001	99800000	0.439709	0.418025	NA
chr1	99900001	99940000	0.318969	0.566608	NA
chr1	99980001	100010000	0.333852	0.809593	0.470966
chr1	100070001	100100000	NA	0.3006	0.325591
chr1	100140001	100180000	0.270869	0.417329	0.380456
chr1	100220001	100250000	0.279505	0.783879	NA
chr1	100260001	100270000	NA	NA	0.43322
chr1	100290001	100330000	0.293942	0.363251	NA
chr1	100400001	100430000	0.123706	0.967595	0.377954
chr1	100460001	100490000	0.456633	0.950479	NA
chr1	100520001	100550000	NA	0.190948	0.629373
chr1	100610001	100640000	0.284196	0.177535	NA
chr1	100680001	100690000	NA	NA	0.367791
chr1	100750001	100760000	NA	0.160874	NA
chr1	100770001	100780000	0.480243	NA	NA
chr1	100820001	100860000	0.398631	NA	NA
chr1	100870001	100890000	NA	NA	0.431102
chr1	100910001	100950000	0.370466	0.567269	NA
chr1	101000001	101020000	0.59064	0.385464	NA
chr1	101070001	101090000	NA	NA	0.166448
chr1	101100001	101120000	0.714347	0.485798	NA
chr1	101210001	101250000	0.329223	NA	0.345128
chr1	101270001	101290000	NA	0.351483	0.4455
chr1	101320001	101340000	0.489635	NA	NA
chr1	101370001	101390000	NA	0.505526	0.253912
chr1	101460001	101480000	NA	0.267144	0.531062
chr1	101500001	101540000	0.345425	0.297968	NA
chr1	101560001	101570000	NA	NA	0.281107
chr1	101650001	101660000	NA	0.281595	NA
chr1	101710001	101740000	0.88496	0.330977	0.22672
chr1	101810001	101840000	0.452422	0.49107	NA
chr1	101880001	101900000	NA	0.417956	NA
chr1	101950001	101960000	0.547463	NA	NA
chr1	101970001	102000000	NA	0.413861	0.237463
chr1	102080001	102110000	NA	0.914931	0.300837
chr1	102130001	102160000	0.570484	NA	0.315175
chr1	102220001	102260000	0.492318	0.239052	0.441095
chr1	102320001	102330000	NA	0.374781	NA
chr1	102380001	102420000	0.285987	0.343781	0.540142
chr1	102490001	102510000	0.196773	0.472458	NA
chr1	102580001	102620000	0.458167	0.447209	0.236395
chr1	102680001	102690000	0.279569	NA	NA
chr1	102700001	102740000	0.394167	0.3006	NA
chr1	102790001	102820000	0.270752	0.252872	0.188238
chr1	102850001	102870000	0.378824	NA	NA
chr1	102950001	103000000	0.345958	NA	0.458398
chr1	103010001	103030000	NA	0.754767	NA
chr1	103090001	103100000	0.357596	NA	NA
chr1	103110001	103140000	NA	0.368872	0.443344
chr1	103150001	103160000	0.396025	NA	NA
chr1	103200001	103230000	0.498335	0.190948	NA
chr1	103280001	103300000	NA	0.876018	NA
chr1	103310001	103320000	NA	NA	0.302433
chr1	103370001	103400000	0.379257	0.139584	NA
chr1	103480001	103490000	NA	NA	0.286045
chr1	103520001	103550000	NA	0.265993	0.249491
chr1	103660001	103680000	0.397645	NA	NA
chr1	103760001	103800000	0.257383	0.467279	0.935727
chr1	103870001	103910000	0.697018	0.424569	0.385593
chr1	104000001	104030000	0.473714	NA	0.944911
chr1	104060001	104080000	NA	NA	0.601386
chr1	104090001	104110000	0.422549	NA	NA
chr1	104140001	104150000	NA	0.592835	NA
chr1	104180001	104190000	NA	NA	0.351474
chr1	104240001	104270000	0.816717	0.505526	NA
chr1	104330001	104370000	0.676669	0.267144	0.509406
chr1	104400001	104420000	0.31608	NA	NA
chr1	104460001	104470000	NA	0.38059	NA
chr1	104480001	104510000	0.216861	NA	0.683885
chr1	104560001	104580000	NA	0.35929	NA
chr1	104630001	104650000	0.193353	NA	NA
chr1	104700001	104730000	NA	0.246792	NA
chr1	104740001	104780000	0.312622	0.189555	0.216447
chr1	104790001	104810000	0.225588	NA	NA
chr1	104830001	104850000	NA	0.236841	NA
chr1	104890001	104910000	NA	0.202142	NA
chr1	104970001	104990000	NA	0.403549	1.02503
chr1	105020001	105030000	NA	0.367383	NA
chr1	105080001	105100000	NA	NA	0.497759
chr1	105120001	105140000	0.24125	0.413861	NA
chr1	105180001	105220000	NA	0.289913	0.341496
chr1	105250001	105260000	0.404257	NA	NA
chr1	105290001	105330000	NA	0.172165	0.518807
chr1	105340001	105380000	0.258664	0.466217	NA
chr1	105480001	105560000	0.153811	0.374781	0.248525
chr1	105600001	105620000	NA	0.618089	NA
chr1	105630001	105650000	1.08728	NA	0.844656
chr1	105750001	105800000	0.240726	0.437923	0.299754
chr1	105840001	105890000	0.34272	0.386223	0.285549
chr1	105970001	106000000	0.517431	0.552255	0.505408
chr1	106050001	106080000	1.07856	0.325242	0.966039
chr1	106160001	106180000	0.590268	0.754767	0.809139
chr1	106400001	106420000	1.12719	0.368872	1.30041
chr1	106490001	106520000	0.619061	0.486676	0.412358
chr1	106600001	106620000	0.272703	NA	NA
chr1	106710001	106740000	1.24207	0.521969	1.02341
chr1	106800001	106820000	0.384235	0.265993	0.732128
chr1	106890001	106930000	0.722545	0.278315	0.706102
chr1	106960001	106970000	0.427056	NA	NA
chr1	106990001	107010000	NA	NA	0.460574
chr1	107040001	107050000	NA	0.314007	NA
chr1	107060001	107090000	NA	0.397709	NA
chr1	107110001	107120000	NA	NA	0.971587
chr1	107190001	107220000	1.57251	0.592835	NA
chr1	107240001	107250000	NA	NA	0.953155
chr1	107310001	107330000	NA	0.618474	NA
chr1	107360001	107380000	0.176839	NA	NA
chr1	107450001	107510000	0.302695	0.225997	0.50051
chr1	107610001	107640000	0.546993	0.38059	0.666802
chr1	107720001	107750000	0.425264	0.35929	NA
chr1	107810001	107820000	NA	0.865774	NA
chr1	107830001	107840000	NA	NA	0.438382
chr1	107880001	107910000	0.654253	0.246792	NA
chr1	107980001	108010000	NA	0.180137	0.299046
chr1	108020001	108030000	0.6328	NA	NA
chr1	108050001	108080000	NA	NA	0.44843
chr1	108110001	108130000	0.239181	0.236841	NA
chr1	108220001	108250000	0.314559	0.202142	NA
chr1	108310001	108330000	0.540028	0.403549	NA
chr1	108380001	108420000	0.572308	0.367383	0.447787
chr1	108450001	108470000	0.578031	NA	0.229325
chr1	108480001	108500000	NA	0.354371	NA
chr1	108540001	108560000	0.456281	NA	NA
chr1	108590001	108610000	NA	NA	0.364851
chr1	108650001	108670000	NA	0.567982	NA
chr1	108690001	108710000	0.499032	NA	NA
chr1	108820001	108850000	0.343751	0.230732	0.565389
chr1	108930001	108980000	0.487916	0.289913	0.315891
chr1	109040001	109060000	NA	0.288624	0.656937
chr1	109100001	109120000	0.481455	0.172165	NA
chr1	109170001	109210000	NA	0.391326	0.165137
chr1	109250001	109270000	0.64977	NA	NA
chr1	109290001	109300000	NA	NA	0.890384
chr1	109340001	109350000	NA	0.453071	NA
chr1	109370001	109420000	0.706685	0.298831	0.664464
chr1	109450001	109470000	NA	NA	0.375048
chr1	109480001	109500000	0.348278	NA	NA
chr1	109540001	109550000	NA	0.501505	NA
chr1	109570001	109580000	NA	NA	0.529027
chr1	109610001	109640000	0.449769	0.437923	NA
chr1	109700001	109710000	0.42321	NA	NA
chr1	109730001	109740000	NA	0.379281	NA
chr1	109770001	109790000	0.572344	NA	NA
chr1	109830001	109850000	NA	0.469306	NA
chr1	109880001	109900000	0.465064	NA	NA
chr1	109940001	109950000	NA	0.933425	NA
chr1	110000001	110010000	NA	NA	0.702982
chr1	110020001	110030000	NA	0.425568	NA
chr1	110110001	110130000	NA	0.659466	NA
chr1	110150001	110170000	0.722015	NA	NA
chr1	110230001	110250000	NA	0.41915	0.205895
chr1	110310001	110340000	0.615706	0.907812	NA
chr1	110400001	110450000	0.568121	NA	0.761348
chr1	110480001	110510000	NA	0.203263	0.230894
chr1	110560001	110570000	NA	0.480596	NA
chr1	110610001	110630000	0.352918	NA	0.194836
chr1	110650001	110670000	0.605405	0.38497	NA
chr1	110680001	110690000	NA	NA	0.27312
chr1	110730001	110760000	NA	0.702809	0.494976
chr1	110780001	110790000	0.346462	NA	NA
chr1	110810001	110820000	NA	NA	0.642459
chr1	110850001	110860000	NA	0.194727	NA
chr1	110930001	110960000	0.383983	0.314007	NA
chr1	111000001	111040000	0.576865	0.397709	0.303579
chr1	111170001	111190000	0.336784	NA	NA
chr1	111200001	111220000	NA	0.463758	NA
chr1	111230001	111240000	0.410157	NA	NA
chr1	111260001	111270000	NA	NA	0.704398
chr1	111310001	111320000	0.299834	NA	NA
chr1	111330001	111350000	NA	0.454054	NA
chr1	111380001	111390000	0.279381	NA	NA
chr1	111440001	111460000	0.61776	0.394813	0.291102
chr1	111540001	111570000	0.389885	0.865774	NA
chr1	111640001	111670000	0.856617	0.887783	1.12112
chr1	111740001	111750000	0.164389	NA	NA
chr1	111780001	111790000	NA	0.489066	NA
chr1	111830001	111850000	NA	NA	1.05473
chr1	111890001	111900000	NA	0.601741	NA
chr1	111970001	111980000	NA	0.341272	NA
chr1	112030001	112040000	NA	NA	0.291557
chr1	112080001	112090000	NA	0.177553	NA
chr1	112110001	112120000	0.378901	NA	NA
chr1	112130001	112150000	NA	NA	0.470553
chr1	112230001	112280000	0.487908	0.277915	0.332233
chr1	112300001	112310000	0.363202	NA	NA
chr1	112370001	112380000	NA	NA	1.08006
chr1	112410001	112440000	0.36412	0.734731	NA
chr1	112450001	112470000	NA	NA	0.637851
chr1	112510001	112530000	0.291228	0.354371	NA
chr1	112600001	112620000	NA	0.716775	NA
chr1	112640001	112670000	0.216832	NA	0.327916
chr1	112730001	112750000	0.518207	0.397552	NA
chr1	112810001	112830000	0.222094	0.322656	NA
chr1	112850001	112860000	NA	NA	0.401083
chr1	112920001	112940000	0.468881	0.288624	NA
chr1	113030001	113060000	NA	NA	0.255381
chr1	113110001	113160000	0.327861	0.378919	NA
chr1	113210001	113230000	NA	0.160761	0.386521
chr1	113310001	113340000	0.28894	0.391326	NA
chr1	113380001	113400000	NA	NA	0.223177
chr1	113420001	113460000	0.266688	0.453071	NA
chr1	113510001	113520000	NA	NA	0.332907
chr1	113530001	113560000	0.433926	0.298831	NA
chr1	113590001	113610000	NA	NA	0.25819
chr1	113620001	113640000	0.305551	NA	NA
chr1	113650001	113680000	NA	0.282979	0.175793
chr1	113710001	113760000	0.49648	0.682187	0.553895
chr1	113810001	113820000	NA	0.533132	NA
chr1	113870001	113900000	0.600012	0.379281	0.151201
chr1	113940001	113960000	NA	0.26245	0.461216
chr1	113990001	114000000	0.64632	NA	NA
chr1	114020001	114040000	NA	0.425926	NA
chr1	114070001	114090000	0.423903	0.933425	NA
chr1	114130001	114140000	0.426046	NA	NA
chr1	114160001	114170000	NA	0.741711	NA
chr1	114220001	114230000	NA	NA	0.4445
chr1	114240001	114260000	0.871493	0.659466	NA
chr1	114310001	114330000	NA	0.301563	NA
chr1	114370001	114390000	0.575682	NA	0.229491
chr1	114470001	114490000	NA	0.357314	NA
chr1	114500001	114520000	0.428583	NA	NA
chr1	114540001	114550000	NA	0.180427	NA
chr1	114560001	114570000	NA	NA	0.568191
chr1	114610001	114650000	0.375612	0.402223	0.210897
chr1	114750001	114790000	0.689578	0.480596	0.815267
chr1	114850001	114880000	NA	0.259574	0.262465
chr1	114920001	114940000	0.194369	NA	NA
chr1	114960001	115000000	0.23493	0.702809	NA
chr1	115020001	115040000	NA	NA	0.265911
chr1	115050001	115060000	0.451697	NA	NA
chr1	115070001	115090000	NA	0.3299	NA
chr1	115120001	115130000	0.67725	NA	NA
chr1	115180001	115210000	0.30738	0.41082	NA
chr1	115240001	115250000	NA	NA	0.542838
chr1	115310001	115330000	0.284783	0.463758	NA
chr1	115390001	115430000	NA	0.361528	0.168351
chr1	115440001	115460000	NA	NA	0.304596
chr1	115470001	115480000	0.457352	NA	NA
chr1	115490001	115510000	NA	0.322805	NA
chr1	115600001	115620000	NA	0.454615	0.278355
chr1	115660001	115720000	0.231147	0.395846	0.287999
chr1	115770001	115800000	0.237731	0.567179	NA
chr1	115830001	115840000	NA	NA	0.529438
chr1	115910001	115930000	0.146365	0.582683	0.28071
chr1	116010001	116020000	0.290694	NA	NA
chr1	116030001	116040000	NA	0.213796	NA
chr1	116110001	116130000	0.147976	NA	NA
chr1	116140001	116150000	NA	NA	0.161087
chr1	116180001	116200000	NA	0.212058	NA
chr1	116240001	116270000	NA	0.184297	0.32514
chr1	116300001	116320000	0.370951	NA	0.196257
chr1	116340001	116370000	NA	0.392719	NA
chr1	116410001	116470000	0.513617	0.177553	0.444957
chr1	116480001	116530000	NA	0.266966	0.319191
chr1	116570001	116590000	0.390821	NA	NA
chr1	116600001	116630000	NA	0.333778	0.136172
chr1	116690001	116700000	NA	NA	0.158373
chr1	116740001	116760000	NA	0.615911	NA
chr1	116810001	116840000	0.889791	0.351952	0.236241
chr1	116890001	116930000	0.456632	0.311837	0.498686
chr1	116940001	116950000	NA	0.412817	NA
chr1	117010001	117050000	0.322717	NA	0.551529
chr1	117060001	117080000	NA	0.48699	NA
chr1	117160001	117170000	NA	NA	0.555424
chr1	117180001	117220000	0.673828	0.298119	0.693817
chr1	117250001	117270000	NA	0.318716	NA
chr1	117320001	117360000	0.265041	0.591418	0.628856
chr1	117450001	117480000	0.526883	0.266524	NA
chr1	117520001	117550000	0.279571	NA	0.857499
chr1	117560001	117580000	NA	0.984041	NA
chr1	117610001	117630000	NA	1.48264	NA
chr1	117640001	117650000	NA	NA	0.931071
chr1	117680001	117700000	1.21443	NA	NA
chr1	117720001	117770000	0.491857	0.657174	1.50288
chr1	117820001	117830000	NA	NA	0.819862
chr1	117860001	117880000	NA	1.73955	NA
chr1	117890001	117910000	NA	NA	0.884298
chr1	117930001	117950000	3.24631	NA	NA
chr1	117990001	118020000	NA	2.50738	0.859035
chr1	118040001	118080000	2.8474	0.350833	NA
chr1	118150001	118160000	NA	NA	1.65162
chr1	118190001	118200000	NA	1.57408	NA
chr1	118210001	118230000	0.908543	NA	NA
chr1	118270001	118300000	NA	1.47664	1.3737
chr1	118470001	118520000	0.882836	0.643589	0.509224
chr1	118610001	118640000	0.569493	0.533132	NA
chr1	118730001	118750000	NA	0.470123	NA
chr1	118760001	118790000	0.593225	NA	0.966857
chr1	118830001	118840000	NA	0.349003	0.341344
chr1	118900001	118920000	NA	0.359254	NA
chr1	119080001	119090000	NA	NA	1.31105
chr1	119100001	119110000	0.874158	NA	NA
chr1	119160001	119180000	NA	NA	0.512151
chr1	119210001	119220000	NA	0.190304	NA
chr1	119250001	119270000	0.135436	NA	NA
chr1	119300001	119310000	NA	NA	0.519739
chr1	119350001	119380000	0.490855	NA	NA
chr1	119400001	119430000	0.648416	0.741711	NA
chr1	119440001	119460000	NA	NA	0.469216
chr1	119530001	119560000	0.797891	0.263691	0.662223
chr1	119690001	119710000	NA	0.437126	NA
chr1	119730001	119750000	NA	NA	0.267119
chr1	119760001	119800000	0.352411	0.301563	NA
chr1	119910001	119950000	0.549459	0.357314	0.972245
chr1	120000001	120020000	0.781025	0.180427	1.06971
chr1	120150001	120180000	0.449891	0.402223	0.709356
chr1	120300001	120340000	0.537271	0.461617	1.00968
chr1	120380001	120400000	NA	0.294592	NA
chr1	120460001	120480000	NA	NA	0.589946
chr1	120550001	120580000	0.820164	0.259574	1.18838
chr1	120670001	120690000	NA	NA	0.258486
chr1	120710001	120740000	0.387159	0.424009	NA
chr1	120810001	120850000	0.360778	NA	0.515226
chr1	120870001	120890000	NA	0.349474	NA
chr1	120950001	120990000	NA	0.351711	0.240011
chr1	121030001	121070000	0.494227	0.481491	0.512996
chr1	121150001	121170000	0.305625	NA	NA
chr1	121180001	121220000	0.27262	0.361528	0.984675
chr1	121280001	121300000	NA	0.42943	NA
chr1	121400001	121420000	1.51645	0.322805	1.02039
chr1	121570001	121610000	1.07037	0.454615	0.905836
chr1	121710001	121760000	0.449074	0.361578	NA
chr1	121780001	121820000	NA	0.265272	0.364261
chr1	121890001	121920000	NA	0.233088	0.544292
chr1	122010001	122060000	0.320218	0.320066	0.212346
chr1	122110001	122120000	NA	NA	0.307163
chr1	122140001	122150000	0.151311	NA	NA
chr1	122180001	122200000	NA	0.401112	NA
chr1	122210001	122250000	0.124079	NA	0.114378
chr1	122300001	122310000	NA	0.483585	NA
chr1	122330001	122350000	0.421354	NA	NA
chr1	122410001	122420000	NA	NA	0.610558
chr1	122470001	122500000	0.342986	0.392719	NA
chr1	122550001	122570000	0.210829	NA	NA
chr1	122610001	122630000	NA	0.173061	NA
chr1	122640001	122670000	0.627792	NA	0.552963
chr1	122750001	122780000	NA	0.321003	0.359076
chr1	122830001	122840000	NA	0.266259	NA
chr1	122890001	122930000	NA	0.347372	1.84027
chr1	122960001	122970000	0.475621	NA	NA
chr1	122990001	123000000	NA	NA	0.296031
chr1	123050001	123060000	0.536572	NA	NA
chr1	123140001	123230000	0.206338	0.249955	0.337553
chr1	123260001	123310000	0.394104	0.62482	0.476694
chr1	123360001	123380000	NA	0.25	0.309652
chr1	123420001	123440000	0.335852	NA	NA
chr1	123470001	123490000	NA	NA	0.301507
chr1	123500001	123530000	0.527058	0.48699	NA
chr1	123590001	123620000	0.360139	0.418581	NA
chr1	123630001	123640000	NA	NA	0.548518
chr1	123660001	123680000	0.162488	0.318716	0.502464
chr1	123760001	123810000	0.263813	0.227272	0.516801
chr1	123870001	123890000	0.568428	0.261547	NA
chr1	123960001	123970000	NA	NA	0.449596
chr1	124040001	124060000	0.447477	NA	NA
chr1	124090001	124110000	NA	NA	0.608314
chr1	124120001	124130000	NA	0.525983	NA
chr1	124170001	124200000	0.417561	NA	0.261308
chr1	124230001	124250000	NA	0.258891	NA
chr1	124300001	124320000	NA	0.240938	NA
chr1	124330001	124350000	0.27537	NA	0.150469
chr1	124400001	124460000	NA	0.255131	0.306134
chr1	124470001	124500000	0.138643	NA	NA
chr1	124510001	124550000	0.190273	1.12549	0.132264
chr1	124670001	124690000	0.378213	NA	0.691724
chr1	124760001	124800000	0.407968	2.50738	0.453301
chr1	124850001	124870000	NA	0.220352	NA
chr1	124880001	124890000	0.243149	NA	NA
chr1	124920001	124940000	NA	NA	0.26663
chr1	124950001	124990000	0.375945	1.57408	0.26663
chr1	125050001	125070000	0.467303	NA	NA
chr1	125090001	125110000	NA	0.300148	0.31157
chr1	125150001	125190000	0.520141	0.825589	0.439171
chr1	125210001	125220000	0.338216	NA	NA
chr1	125240001	125260000	NA	0.534298	NA
chr1	125350001	125370000	0.846403	0.470123	1.25644
chr1	125490001	125510000	NA	NA	0.593063
chr1	125590001	125620000	0.673819	0.349003	1.21708
chr1	125720001	125770000	0.464077	NA	0.156929
chr1	125780001	125790000	NA	NA	0.144242
chr1	125800001	125810000	NA	0.302438	NA
chr1	125840001	125860000	0.227658	NA	NA
chr1	125900001	125930000	0.261623	1.10606	0.233604
chr1	125960001	125970000	NA	0.315963	NA
chr1	126000001	126020000	0.19883	NA	NA
chr1	126040001	126070000	NA	0.267598	0.15604
chr1	126140001	126150000	NA	NA	0.287349
chr1	126220001	126250000	0.361859	0.437126	NA
chr1	126290001	126300000	NA	0.110235	0.667986
chr1	126390001	126420000	0.548725	0.417995	NA
chr1	126450001	126470000	NA	NA	0.485624
chr1	126500001	126520000	NA	0.340992	NA
chr1	126540001	126560000	0.178317	NA	NA
chr1	126580001	126600000	NA	NA	0.382285
chr1	126700001	126720000	NA	NA	2.06162
chr1	126730001	126750000	0.768593	0.498139	NA
chr1	126790001	126840000	1.20847	0.479915	1.07565
chr1	126850001	126860000	NA	NA	1.07565
chr1	126920001	126930000	NA	0.631003	0.293241
chr1	126980001	127000000	1.15766	NA	0.511215
chr1	127030001	127050000	NA	0.446411	NA
chr1	127150001	127190000	1.42522	0.294592	0.59161
chr1	127310001	127320000	NA	NA	0.27882
chr1	127480001	127490000	1.22125	NA	1.27364
chr1	127500001	127510000	NA	1.13511	NA
chr1	127670001	127700000	0.395236	NA	0.64276
chr1	127740001	127790000	1.02706	0.349474	0.981915
chr1	127920001	127940000	NA	NA	0.477844
chr1	127950001	127980000	0.222625	0.351711	NA
chr1	128000001	128010000	NA	NA	0.168298
chr1	128070001	128080000	NA	0.314819	NA
chr1	128120001	128160000	0.317071	0.274216	0.430381
chr1	128240001	128260000	0.415681	NA	0.79997
chr1	128270001	128280000	NA	0.359095	NA
chr1	128340001	128370000	0.745838	0.42943	0.394872
chr1	128440001	128490000	0.388914	1.27366	0.451918
chr1	128580001	128610000	1.00559	1.10546	0.479607
chr1	128730001	128740000	NA	NA	0.411544
chr1	128850001	128880000	1.28247	0.200839	1.22515
chr1	128950001	128970000	0.363927	NA	NA
chr1	128990001	129000000	NA	0.146629	NA
chr1	129060001	129080000	0.443108	NA	NA
chr1	129090001	129110000	NA	0.33696	0.320827
chr1	129140001	129160000	0.195742	0.233088	NA
chr1	129210001	129240000	0.256348	0.431713	NA
chr1	129260001	129280000	NA	0.139499	0.319908
chr1	129310001	129330000	0.489293	0.401112	NA
chr1	129400001	129410000	0.238391	NA	NA
chr1	129440001	129480000	0.239941	0.660305	0.205861
chr1	129540001	129560000	NA	0.269194	NA
chr1	129660001	129700000	0.310629	0.173061	NA
chr1	129780001	129800000	0.174097	0.321003	NA
chr1	129820001	129840000	NA	NA	0.350733
chr1	129870001	129940000	0.174984	0.266259	NA
chr1	130040001	130060000	0.457044	NA	0.141451
chr1	130160001	130180000	NA	NA	0.389613
chr1	130190001	130200000	0.291085	NA	NA
chr1	130220001	130230000	NA	0.762051	NA
chr1	130360001	130390000	0.864007	NA	0.659812
chr1	130400001	130420000	NA	0.885894	NA
chr1	130460001	130500000	0.666238	0.25	0.175641
chr1	130520001	130540000	0.692757	NA	0.677141
chr1	130650001	130670000	0.724615	0.209192	NA
chr1	130690001	130710000	NA	NA	0.478496
chr1	130780001	130800000	0.51329	0.240172	0.511792
chr1	130860001	130870000	NA	NA	0.279137
chr1	130880001	130930000	0.420953	0.462478	NA
chr1	130960001	130980000	0.328523	NA	NA
chr1	131050001	131060000	NA	1.26809	NA
chr1	131070001	131090000	1.21553	NA	1.26407
chr1	131170001	131180000	NA	NA	0.54249
chr1	131270001	131290000	1.11991	0.258891	1.21753
chr1	131340001	131360000	NA	NA	0.301231
chr1	131430001	131440000	NA	0.335424	NA
chr1	131550001	131560000	NA	NA	0.642815
chr1	131570001	131590000	0.892405	0.240938	NA
chr1	131670001	131710000	0.689001	0.255131	0.431322
chr1	131770001	131800000	0.455983	0.174889	0.3245
chr1	131890001	131920000	0.883178	0.333088	0.702898
chr1	131980001	132000000	0.288908	NA	0.648412
chr1	132130001	132140000	NA	NA	0.945131
chr1	132160001	132180000	0.619283	0.502178	NA
chr1	132250001	132300000	0.318726	NA	0.530679
chr1	132360001	132380000	0.332561	0.300148	0.700584
chr1	132500001	132540000	0.785161	0.575295	1.19677
chr1	132610001	132640000	NA	NA	0.701374
chr1	132700001	132720000	0.446651	0.534298	NA
chr1	132740001	132760000	NA	NA	0.853457
chr1	132770001	132790000	0.338698	1.55404	NA
chr1	132840001	132860000	NA	0.241684	NA
chr1	132960001	133010000	1.36307	0.625031	1.89759
chr1	133130001	133170000	1.21913	0.302438	1.48313
chr1	133300001	133310000	NA	NA	0.603942
chr1	133350001	133380000	0.912199	0.33741	1.39734
chr1	133500001	133520000	NA	NA	0.50824
chr1	133600001	133620000	1.15387	0.315963	1.04059
chr1	133700001	133740000	0.430287	0.267598	0.952229
chr1	133790001	133800000	0.404388	NA	NA
chr1	133900001	133920000	1.13388	0.110235	1.04344
chr1	134020001	134050000	1.32026	0.156701	1.39393
chr1	134120001	134150000	1.13919	0.340992	1.16333
chr1	134240001	134260000	NA	NA	0.321023
chr1	134330001	134350000	0.774101	0.318447	1.42936
chr1	134450001	134470000	0.522274	0.668714	NA
chr1	134490001	134510000	NA	NA	0.551185
chr1	134630001	134660000	0.888897	0.631003	1.17799
chr1	134730001	134750000	NA	NA	0.390567
chr1	134850001	134880000	0.861886	0.446411	0.306649
chr1	134950001	134990000	1.08136	0.93582	1.26997
chr1	135130001	135180000	1.06485	1.13511	1.5275
chr1	135240001	135250000	NA	0.362017	NA
chr1	135270001	135280000	NA	NA	0.946587
chr1	135360001	135390000	0.320696	0.625422	1.0074
chr1	135440001	135470000	0.386533	0.298663	0.423024
chr1	135530001	135550000	0.454175	NA	0.653314
chr1	135580001	135600000	NA	0.218043	NA
chr1	135670001	135700000	1.34203	0.226098	1.40289
chr1	135820001	135860000	1.07264	0.359095	0.986623
chr1	135950001	135980000	0.502164	1.04872	0.668606
chr1	136020001	136060000	0.443866	NA	0.345878
chr1	136100001	136110000	NA	NA	0.30545
chr1	136200001	136210000	NA	NA	0.449589
chr1	136230001	136250000	0.160189	0.877985	NA
chr1	136340001	136360000	0.345604	NA	0.316064
chr1	136460001	136470000	NA	NA	0.766427
chr1	136500001	136510000	NA	0.848023	NA
chr1	136520001	136550000	0.760814	NA	0.942767
chr1	136760001	136780000	1.13944	0.33696	1.15394
chr1	136850001	136880000	NA	NA	0.199143
chr1	136950001	136970000	0.324508	NA	NA
chr1	136980001	137000000	NA	0.330873	NA
chr1	137010001	137030000	NA	NA	0.575326
chr1	137100001	137140000	0.318208	0.193817	0.49492
chr1	137180001	137210000	NA	0.359371	NA
chr1	137220001	137260000	0.176636	NA	1.12877
chr1	137290001	137330000	NA	0.980294	0.60302
chr1	137370001	137390000	NA	NA	0.358237
chr1	137430001	137450000	NA	0.276477	NA
chr1	137480001	137490000	NA	NA	0.160321
chr1	137540001	137560000	NA	0.233883	NA
chr1	137630001	137680000	0.574469	0.214126	0.169259
chr1	137760001	137810000	0.579545	0.600262	0.225422
chr1	137900001	137930000	0.438286	NA	0.209384
chr1	137960001	137970000	NA	0.644348	NA
chr1	138040001	138090000	1.15905	0.297275	0.783829
chr1	138190001	138210000	0.388436	NA	NA
chr1	138310001	138340000	0.607215	NA	0.637942
chr1	138400001	138410000	NA	0.351333	NA
chr1	138440001	138450000	0.310765	NA	NA
chr1	138470001	138540000	0.361137	0.762051	0.238518
chr1	138620001	138660000	0.270406	NA	0.699369
chr1	138740001	138760000	NA	0.250166	NA
chr1	138830001	138860000	1.0088	0.756518	0.940752
chr1	138930001	138950000	0.269606	0.488945	NA
chr1	138960001	138970000	NA	NA	0.500993
chr1	139160001	139200000	0.674601	0.433548	0.520134
chr1	139270001	139310000	0.642539	0.618187	NA
chr1	139390001	139400000	NA	0.742949	NA
chr1	139410001	139430000	0.676418	NA	0.688038
chr1	139500001	139540000	0.974663	1.04489	0.247747
chr1	139600001	139620000	0.553862	NA	NA
chr1	139630001	139640000	NA	NA	0.261769
chr1	139720001	139750000	1.08614	NA	0.671916
chr1	139790001	139840000	NA	1.37054	0.951662
chr1	139900001	139950000	3.01066	0.850736	1.24563
chr1	139960001	139990000	NA	0.453706	1.03078
chr1	140020001	140040000	0.814196	NA	NA
chr1	140060001	140100000	NA	0.666733	0.421058
chr1	140150001	140180000	1.66864	NA	0.965952
chr1	140210001	140240000	0.413829	0.587458	NA
chr1	140290001	140300000	0.449732	NA	NA
chr1	140320001	140330000	NA	NA	0.647661
chr1	140380001	140400000	0.27085	0.686402	NA
chr1	140420001	140460000	0.171408	NA	0.319252
chr1	140520001	140540000	0.432876	NA	1.005
chr1	140570001	140580000	NA	0.259458	NA
chr1	140610001	140640000	0.277352	0.241684	NA
chr1	140660001	140710000	0.29936	1.19439	0.860112
chr1	140830001	140850000	0.407442	0.967381	NA
chr1	140900001	140920000	NA	NA	0.49181
chr1	140930001	140950000	NA	1.11305	NA
chr1	140980001	141010000	0.882681	NA	0.412713
chr1	141080001	141090000	NA	NA	0.297051
chr1	141130001	141170000	0.285447	1.17337	0.503215
chr1	141210001	141230000	NA	0.991305	NA
chr1	141240001	141300000	0.481177	0.323771	0.227112
chr1	141380001	141420000	0.506132	NA	0.176116
chr1	141430001	141440000	NA	0.392679	NA
chr1	141520001	141540000	0.681884	2.0348	NA
chr1	141580001	141600000	NA	0.141207	0.482796
chr1	141660001	141670000	NA	0.529424	NA
chr1	141680001	141700000	0.433173	NA	NA
chr1	141710001	141720000	NA	NA	0.510911
chr1	141790001	141800000	0.489496	0.770647	NA
chr1	141860001	141970000	0.259786	0.777676	0.606819
chr1	141870001	141970000	0.259786	0.777676	0.606819
chr1	142080001	142110000	0.600588	0.397493	NA
chr1	142130001	142160000	0.457904	NA	0.312901
chr1	142220001	142240000	0.585849	NA	NA
chr1	142270001	142300000	NA	0.304344	0.437125
chr1	142310001	142330000	0.279085	NA	NA
chr1	142350001	142370000	NA	0.531787	NA
chr1	142410001	142440000	0.395799	NA	0.364782
chr1	142500001	142510000	NA	NA	0.335087
chr1	142550001	142590000	0.36122	0.566235	NA
chr1	142630001	142670000	0.276014	0.218043	0.74325
chr1	142730001	142760000	0.433207	1.38262	0.265888
chr1	142830001	142880000	0.496933	0.984253	0.357315
chr1	142900001	142940000	0.450125	0.48955	NA
chr1	142950001	142980000	NA	NA	0.241353
chr1	142990001	143000000	NA	0.383068	NA
chr1	143010001	143020000	0.549528	NA	NA
chr1	143070001	143120000	0.310149	0.212458	0.398179
chr1	143180001	143210000	NA	0.509222	NA
chr1	143220001	143230000	NA	NA	0.698176
chr1	143280001	143320000	0.234786	0.324791	0.266537
chr1	143560001	143570000	NA	0.79467	NA
chr1	143610001	143620000	NA	NA	0.478519
chr1	143640001	143650000	0.339939	NA	NA
chr1	143780001	143810000	0.784989	0.242831	0.903246
chr1	143990001	144020000	0.500754	0.359371	0.334652
chr1	144090001	144110000	0.27041	NA	NA
chr1	144180001	144200000	0.797081	0.276477	0.492158
chr1	144390001	144400000	1.31867	NA	1.33705
chr1	144410001	144430000	NA	0.897738	NA
chr1	144590001	144630000	0.635258	0.328178	0.326898
chr1	144710001	144720000	0.501654	NA	NA
chr1	144730001	144790000	NA	NA	0.560531
chr1	144860001	144920000	0.291339	0.644348	0.173208
chr1	144960001	144970000	NA	0.351062	NA
chr1	144990001	145020000	0.326369	NA	0.175495
chr1	145030001	145050000	NA	0.283067	NA
chr1	145100001	145150000	0.288101	0.351333	0.294317
chr1	145220001	145250000	0.323665	0.291611	0.190243
chr1	145280001	145340000	0.329541	0.305565	0.244363
chr1	145400001	145430000	0.539037	0.250166	0.873672
chr1	145450001	145470000	0.395021	NA	NA
chr1	145500001	145510000	NA	0.464473	NA
chr1	145530001	145540000	NA	NA	0.30239
chr1	145560001	145580000	0.356306	NA	NA
chr1	145590001	145620000	NA	0.479263	NA
chr1	145630001	145640000	0.287101	NA	NA
chr1	145700001	145740000	0.470293	0.319087	0.254879
chr1	145810001	145830000	0.338915	NA	NA
chr1	145840001	145850000	NA	NA	0.529306
chr1	145860001	145880000	NA	0.191287	NA
chr1	145930001	145950000	0.389467	NA	NA
chr1	145970001	146000000	NA	0.569124	0.656081
chr1	146030001	146090000	0.563959	1.37054	0.30983
chr1	146100001	146130000	0.564721	1.93735	NA
chr1	146150001	146160000	NA	NA	0.392854
chr1	146210001	146230000	0.496523	0.453706	NA
chr1	146260001	146290000	NA	0.683948	0.398734
chr1	146420001	146430000	NA	NA	0.466213
chr1	146440001	146460000	0.362216	NA	NA
chr1	146480001	146540000	0.359095	0.276206	0.594829
chr1	146570001	146580000	NA	0.221497	NA
chr1	146620001	146630000	0.304931	NA	NA
chr1	146680001	146700000	NA	NA	0.246325
chr1	146720001	146760000	0.434996	0.259458	0.16848
chr1	146800001	146820000	0.171389	NA	NA
chr1	146880001	146900000	NA	0.418673	0.168784
chr1	146970001	146990000	NA	0.260101	NA
chr1	147000001	147020000	0.333741	NA	NA
chr1	147090001	147100000	NA	0.17201	NA
chr1	147140001	147190000	0.232842	0.456539	0.169072
chr1	147200001	147220000	NA	0.423777	NA
chr1	147250001	147270000	NA	NA	0.444595
chr1	147310001	147350000	0.726884	0.456539	NA
chr1	147450001	147480000	NA	NA	0.767127
chr1	147490001	147530000	1.32023	1.11305	0.428516
chr1	147630001	147650000	NA	0.571629	0.353231
chr1	147680001	147690000	0.440291	NA	NA
chr1	147720001	147730000	NA	0.552268	NA
chr1	147740001	147760000	NA	NA	0.431347
chr1	147810001	147820000	0.287943	NA	NA
chr1	147830001	147850000	NA	0.457774	NA
chr1	147890001	147910000	NA	0.229548	0.525661
chr1	147950001	147960000	0.486193	NA	NA
chr1	147980001	148020000	NA	0.216467	NA
chr1	148030001	148040000	NA	NA	0.308118
chr1	148100001	148120000	0.325372	NA	0.392137
chr1	148140001	148170000	NA	0.276418	NA
chr1	148230001	148250000	NA	NA	0.597693
chr1	148290001	148310000	0.445535	0.514688	NA
chr1	148360001	148400000	NA	0.616107	0.289708
chr1	148460001	148480000	NA	0.465807	NA
chr1	148550001	148600000	0.354332	0.141207	0.304857
chr1	148620001	148640000	0.355121	NA	NA
chr1	148690001	148740000	0.370004	0.309179	0.319507
chr1	148750001	148760000	NA	0.260376	NA
chr1	148790001	148810000	0.269385	NA	0.250704
chr1	148870001	148900000	NA	0.24784	0.177355
chr1	148950001	148970000	0.236313	NA	NA
chr1	149020001	149060000	0.216299	0.304344	0.349764
chr1	149120001	149160000	0.269799	0.531787	NA
chr1	149180001	149230000	0.210457	0.572514	NA
chr1	149260001	149310000	0.35896	0.370789	0.298718
chr1	149370001	149400000	0.318522	0.554859	NA
chr1	149460001	149470000	NA	NA	0.349966
chr1	149500001	149510000	NA	0.981625	NA
chr1	149550001	149570000	0.25372	NA	NA
chr1	149590001	149610000	NA	0.704654	0.257934
chr1	149740001	149750000	NA	0.422165	NA
chr1	149800001	149830000	0.816679	0.402746	0.941186
chr1	149990001	150030000	0.395562	0.383068	NA
chr1	150040001	150060000	NA	0.241561	NA
chr1	150090001	150110000	NA	NA	0.269826
chr1	150140001	150160000	0.296881	NA	NA
chr1	150180001	150200000	NA	0.337992	NA
chr1	150350001	150380000	1.15515	0.509222	1.54719
chr1	150470001	150490000	1.28281	0.79467	NA
chr1	150500001	150530000	NA	NA	0.688144
chr1	150580001	150610000	NA	0.23658	NA
[truncated: 30,199 more rows]
