# Supplementary material for: Transcription induces context-dependent remodeling of chromatin architecture during differentiation
Source: PLoS Biol. 2023 Dec 4;21(12):e3002424. doi: 10.1371/journal.pbio.3002424 (PMC10721200; doi:10.1371/journal.pbio.3002424)
Supplement: S11 Table — Provided as separate Excel file. (XLSX) [file pbio.3002424.s023.xlsx]

## Sheet: Table S11
TargetID	ProbeID	Sequence
Nfatc3	Nfatc3_DpnII_1	accacctgctgcttaactcactcatatttaacctttacaaaactagtgggagaagaataagaattgtctgtttctttaagagaaaattgctaaagaaggttaaatgatttgctcaaacct
Nfatc3	Nfatc3_DpnII_2	cttttgaaaccccaggtaccaggcccccagactctttcaagccattaaacaatgccctcttttggactgtgccagtacctgtccacataagcaaagtgcacagactcacaagcagacaca
Nfatc3	Nfatc3_DpnII_3	tacctgtccacataagcaaagtgcacagactcacaagcagacacacacagagacagagagagatttaaaaggaagagagagtcatgccctatggattcgggaagggtcagaggacggaag
Nfatc3	Nfatc3_DpnII_4	tcctctttatgggctctgtcacccaccacagcttcttttctatgcagaataagtatacaagcttcaggagggactccggaagccaagggcattgagaaacgcaagctttctcagaaacga
Nfatc3	Nfatc3_DpnII_5	aacccaaaagcataacctagcagactagcttcttcccaatcagagaaatgtgactccctcccagaagccaggttccccatgctctggaagagaaggtgaggcaggctcatccttcccact
Nfatc3	Nfatc3_DpnII_6	tgaaagtgggcccaagctgttctaggcagaaaagactcagccccttccctccgcacccttcactttgtaactcacctttcgggaatggacttccatttcatcagcagcagctgtgtgtat
Nfatc3	Nfatc3_DpnII_7	tatttgtataaaaataagtgtggtcagctaagaatggtggcacacccttattaattccagcacttgggaggctggaacatgaagcttttgagttcatggccaacttgggctacatagaaa
Nfatc3	Nfatc3_DpnII_8	ctgctttcattgtgtgactgtgttcatttgggaacatataggccatatatgttatgaagctgggaactgccaggccctgtctaaggagaaggaggcaaatatggtctctctagagaacac
Nfatc3	Nfatc3_DpnII_9	tgatgcccaactcaatgtagacctgcagtccaagcacttttttttcccctctgtgtcaccaactaccagaaggagctgttcctccagccatctcccggaagtggggcaacctccagtttt
Nfatc3	Nfatc3_DpnII_10	aaaatgaaaccccattcaccaggggaccctcacctccttcttcctcccgaaaggatgcaccccagtctccttgcatgttccatttactacatctctgtagtcctgcctgtcttatccatc
Nfatc3	Nfatc3_DpnII_11	cactgctaataaggaagatgtgagatttaatcctaaccatctataactaaaagaccagagtcttaactatggaccatattaatgacgtctgtatagctgggtatactggcatatccctgt
Nfatc3	Nfatc3_DpnII_12	tcagcatataggaactggaggcaaggtctcaagtgtaaagccaccatgggccatgtagcaagattgtgtgtatatgtgtgtgtgtgtggatgcagaagaatattagaagaggaagaggct
Nfatc3	Nfatc3_DpnII_13	cctgtcaccatggcctacatacaccagtggccagacagttctacataatcgaaagccctgttcagatgacagccggaatcgagccaagtaagcgagggccagcctaatgggggatgggct
Nfatc3	Nfatc3_DpnII_14	taggctaggtattgttccaggacatagaacttagtgaagtttgcagccccagaccaagagtgcaaagacccatgggtgcgagtgacatctcagcccaccatcctctgcagtagctgccag
Nfatc3	Nfatc3_DpnII_15	ccaggctctgggcacactcttatacccaccagaaagtggtggagctgggattccaaatcaagggtggttccagagcctgtgttcattctagtggtaacccagcagctttctgtgcttgca
Nfatc3	Nfatc3_DpnII_16	tcaagtctccttttatattcggtgcttctgagggatgagagatggctcagttgctgaaaagtctactgcacaagtgtgagggcctgagtctggattcccagaactcacctagttaaaaag
Nfatc3	Nfatc3_DpnII_17	agctaagtttgaaagaagtctctctttcacattgagttcagaacaggaagctagaatcttcaatgtcccattggtctttgatatagagaggggctacaggtgagagactaatagatacag
Nfatc3	Nfatc3_DpnII_18	tggtaggcaagaagttgacggcctgggcagccagagtcaacttgggcagaatggcatatttgccccacactggtgagtggctaagcctcagagttggcaccaggcaaggcctcatacctg
Nfatc3	Nfatc3_DpnII_19	ccagacccaggttcctagcagtctcatatggaagcagtgggggttatgggtcaggaaatgataggttctttttttctttcttttttttttttttaaatgttgatgtcagccttataggga
Nfatc3	Nfatc3_DpnII_20	tttgagttcttcatagaggatttcaagacatacaagccactgttatcctccatcaagaatgcgtacgaggtgatgctaggtaagagttgctctgggctgcacctggaatgagcagcctgt
Nfatc3	Nfatc3_DpnII_21	ccccatttccaggggacccgactgcctcttctggtctctgcaggcaccaggcatacatgggtttcacagacacgcacattaggcaaaaatccatgtacaccaatgacctgtacaaccaag
Nfatc3	Nfatc3_DpnII_22	gaacgaggactgcagtgagagggtcctggccatgagggctgaggagaggtacgaaatctctgtgctcaagaaagagaagatgaatttgctaaaactcatcgacaaaaagaacgaagagaa
Nfatc3	Nfatc3_DpnII_23	tcactgcagagcgaggtaaatgaacgtgggagagctgacaaagtctacatgttcctctcttacctgtagcctgggtgtggtgatgcgtactgagacaaccccaaacccttctgcctggaa
Nfatc3	Nfatc3_DpnII_24	tcttctaaggtactgaagtctgtctgtcaccatttacactgctcactcaacatccctagtatcttattatcctgtgaccatacatggtaggagatgcctgggccactagctggggctgtg
Nfatc3	Nfatc3_DpnII_25	ttttgtgctagactgagaaacagagtaacgtaggaaacataacactgctggaactgagactcggagtaggagaaagctaaatagagtttctcgacttaagcctgaacccttagggtggtg
Nfatc3	Nfatc3_DpnII_26	aatacagtgacttatagaaggaagcatctctttgggatttggggttccaaatggaatcgtagtctgtcaccatcacggcagcaggcccagcactggagcagcagctctgagctcacatct
Nfatc3	Nfatc3_DpnII_27	cacagtcaggaaggagagaacacagtgggaatggcactgaaacctcaaggttgcccccagtaacacaccttctccaaggctacacctcttcatccttctcaaacagttccaccaaatggg
Nfatc3	Nfatc3_DpnII_28	cccacagctagaaagcctgaaagccgactatgaagaagtccaaaaggaacacgagctgctgctgcagttgcacatgagcacactaaaggagcgggaccagttctataatgagttgcagga
Nfatc3	Nfatc3_DpnII_29	cagcgcacctccacaccgcgacctgactggaccaaatgcgaaagtgaggatgactgtaggggccccagggcctgtgggaggacacgaactgggttctagcttcctctccctacttgcagg
Nfatc3	Nfatc3_DpnII_30	gtaggggccccagggcctgtgggaggacacgaactgggttctagcttcctctccctacttgcaggtatcatagcagggggcccagagcgctggctagtgctggctgaaggaaagaacagt
Nfatc3	Nfatc3_DpnII_31	agctggtggatgtgctcctggaggaaatcggcatgggtctgcttcgggagaaagacttcttccctggcctggtaggggagttcctgagccagaggccatctaagattctgggggaactgt
Nfatc3	Nfatc3_DpnII_32	gaacaagaagccaagcaagaaggaggtggtaaacctccttaaggatgcctggaaggaacgcattgcagaggaacaggtcagctcgcatggattagcaaatgctgcttctgcgaaacctca
Nfatc3	Nfatc3_DpnII_33	cagtttaaaggagtcccctcaagatggtagggtacagggtgggggccagaagcctgggacactctgactaagcgttcccctctccctgcagaaggagccatttccagatttcttcttcaa
Nfatc3	Nfatc3_DpnII_34	gcagaaggagccatttccagatttcttcttcaattttctggagcgtcgctttggggtcaatgatgccatggcctgggcttacaccatttttgaaaatatcaagctctttcgttccagtga
Nfatc3	Nfatc3_DpnII_35	atgaatcagttctatgcagtattgatgggaaaggtgagctttggcctaggccctacctgttatcctcagggaaatagaaagggcttttgtccccagcacagaatggccctgccactattg
Nfatc3	Nfatc3_DpnII_36	aaacagcatattagtaactgtttcactcattgtagaatttggagagtgtatatatcaatcaaaaaaagacactgtcccatctgctgaaggagttgctaagtgttgacactcagaatgagg
Nfatc3	Nfatc3_DpnII_37	aatcaccatggaacagttcaggtaagagactatctgctcagactactgcaaactctagtccattgttttgactggtcaggttctcacatatgcaggtaatgggagcctcacagggagggc
Nfatc3	Nfatc3_DpnII_38	gaggggagagagacaagagttatttaatttcagaccagcctagaacaaaactgtttcaaaacatgccaggcatagtagtgcacattcttaatcccagcatttaggaggcagaggcaggag
Nfatc3	Nfatc3_DpnII_39	ttcctcgtagcaccatcctcaagaccacctttcctctcaagaaggaagagcagattcaggagctgatggaggcagtaggctggggtccagacagcagcaacacagacatgttaaactacc
Nfatc3	Nfatc3_DpnII_40	tttgtttaatgaggtagacagggacacctaacttgccagtcccttccctagtcttaaactatagtcaaatggccttaccgtgccttctcccatacccgacgcacaggatgaggaagggca
Nfatc3	Nfatc3_DpnII_41	cccatacccgacgcacaggatgaggaagggcagagtgagccatttgtgcagaggctgtgggaacagtatgaaagtgacaaggaagcatacttagaggaactgaagcaggagctagacctg
Nfatc3	Nfatc3_DpnII_42	gacttaggatggcagacacgaagcgtgtaggaccacgagagccagacccagcaagctagagccagccctgcccccctggcaacagaaatacaatatcgctaactttcttctagtataaag
Nfatc3	Nfatc3_DpnII_43	cagggaaggcctggtcctactgtgcagggaagacagaattgccactgaatgcacaagggataagttgttgccggtactccaagggcaggtaccgctccacgagcacatgctgcgagactt
Nfatc3	Nfatc3_DpnII_44	agtcactagtccctgcctgtgtgagagaaaaagaggctcaaacagaattagcaccagccctcccatactcggcctcccttttatgtgcacttaccgtcgcatcagcagcaataagtcctc
Nfatc3	Nfatc3_DpnII_45	caatgctctagtcaagcctcaacatttatgttggcacctgctcaagcttgttaaacctcaggtctcgccgggcgtggtggcaaatgcctttaatctcagcactcgggaggcagaggcagg
Nfatc3	Nfatc3_DpnII_46	aaacagcccggggcaaattctcttctgtaagacaggaactaagaagctagtaacactgacccactgatacctaagctaggcctcttacctggcctagcagaagtttcctcataccctgaa
Nfatc3	Nfatc3_DpnII_47	tgctcactgagggggggcaggaagcgctgattcagactctcctggccccaccaccattctactcttggggaaaggagggactcctgggctggagttctggggcacagataagggccggag
Nfatc3	Nfatc3_DpnII_48	tcagatgcggagcaaagctgagttcagtctcctgtctgtcacagagtggtagcttctccctaaagctagaagagattacaaccttacctggaagagcagaggctaaggaattgtcttcca
Nfatc3	Nfatc3_DpnII_49	ctgcaaaagagcaccagcattcacaagctggcggatgggacgtcttcgagccagaccaggtctctccactgtctctggctgaccaggtagaacaaaggtaagattgaaggagctgttaag
Nfatc3	Nfatc3_DpnII_50	tcaggttccatcaagaaaatgtaagaaaaagaatccacagtgagttacccaagcctacgaaagctctcttgggtctttcctatatcccaagcggagagaaaatagctcaggtgtgtgcta
Nfatc3	Nfatc3_DpnII_51	tcaccttgggagagaggcaacccctggtccacttcctgctgaaatactgataatctcagtttctgcttccttttgccaggggctgttagacccggagccagggttgaggggggctccagt
Nfatc3	Nfatc3_DpnII_52	aggggctgttagacccggagccagggttgaggggggctccagttcaggaaggtgtagctccaggctgtaaggatgaagtttatctcaaacatgtcaggaagcccaattttagtttctggg
Nfatc3	Nfatc3_DpnII_53	ccaagaggtggctcagcctatgagggaaattcaccgtgtaccttccccgactgctctcccgtctggaggaccgggccacttctggtacttgtgctggcttcaccactgggtctggcatca
Nfatc3	Nfatc3_DpnII_54	gttggactagcacctaattttaactggcaggctgacacccacttaccagttagtaagatattccttagcagagtccggggtgtctgttcctccaggcgcccacgaccttgaacacgagtc
Nfatc3	Nfatc3_DpnII_55	tgccaactgactatgggtacaagcgccactagtctctcttttggcttgagagcccctcaaggtaggcttcaaaacaaaaatagactttagggttctatgaagtcactcatggagtaggtg
Nfatc3	Nfatc3_DpnII_56	catgggattgcttcctagcacttgtctttgtttggctaccctgcctgttagagtatggcgtttgagaccgtcttctttgtgcactgtgtaaaaaaacaaaaacaggacaacctgccctga
Nfatc3	Nfatc3_DpnII_57	tctgtaggaagttgggggtaaggacctggaggtacagacgtttgtttaggggctgtggtttaaaagctttcctttaggggcagggtcccagaaaccacttgtaccttccatggtccccag
Nfatc3	Nfatc3_DpnII_58	ggggctgtggtttaaaagctttcctttaggggcagggtcccagaaaccacttgtaccttccatggtccccagcaaagagggggatgaggggtaaccctgagggacagatggactatgact
Nfatc3	Nfatc3_DpnII_59	tagctgggatgagggtaagtctagcagaataacaaaacatgactggagggtggtcacagaggttacaaaccggaagagcatcctgtcccgtcccaggcattagaataacaatccaagtag
Nfatc3	Nfatc3_DpnII_60	taacaagggcccggtgggaccaacatgttaatcccagcgaccagggaggttagggaaagaggatggggagtccaaagcctgtctgggctagtttcaagccacgcccaggcaacttcttga
Nfatc3	Nfatc3_DpnII_61	aaccactaatactttggagaataaaagaaaacaccttatcatgaacgagtctccacttggaaagaagggcattcttccagactggtggaagccaacttcggtaccttctgctcacaaccc
Nfatc3	Nfatc3_DpnII_62	tgtgtgttgtgaaaggtgaagtcacctagaagcaggggtagatgtcacgacaaccttggcctgggaggggggtgagtgaaacaggctagaaaacacagagccttgccctctgctcctaga
Nfatc3	Nfatc3_DpnII_63	gccgtcagaaaagctgaggtccgccatgttcaggaccccacccctcctaactgctcaagcagcagcgagcaccgcgttcccaccgcctattttgagtcaagtctcgcgatgctgccacat
Nfatc3	Nfatc3_DpnII_64	tgcagcccgcggccgcaccaaaacgttcttctgaggcatcatggaacttgtagtctttgtgttcttatacccagagcgcttgcgctcaccaggcacgcgcccggtaccatcaggattccg
Nfatc3	Nfatc3_DpnII_65	cttgtgaagggtagcccatgccataacgttccattcgaatacatttttacctttcgcttaggacgagcttcatctggaaaataatcgactctgaacaggatatcgcggtgtccaggaaag
Nfatc3	Nfatc3_DpnII_66	agcagccgtctccgtcctcctccactgcccagaccacccagttgcagccgaacctggtgtctgcctctgcagctgtgcttcttacgcttcaggccgccgtagacagcaaccaggctccgg
Nfatc3	Nfatc3_DpnII_67	cgtggttcccgtgtccacgactccctcgggagatgatgtgaagcccatcgacctcacagtgcaagtcgagtttgcagctgctgaaggggcagccgccgctgccgccgcctcagagctaga
Nfatc3	Nfatc3_DpnII_68	aagctgaacgagcagcgggacatcttggccctgatggaagtgaagatgaaggagatgaagggtagcatccgccatctgcgtctcaccgaggccaagctccgtgaagaacttcgagagaag
Nfatc3	Nfatc3_DpnII_69	gtctgcttgccatggctgtcatccgtaagaagcacggcatgtgaatggttccccccagaaacctgcagaattcgtgactccttccagcccaaggaatcctcaggcaaatgttgtactccc
Nfatc3	Nfatc3_DpnII_70	acttggaacttaccctggagggggtgcagatggaactcttaagggactgtgggtttgaggaaaccacttcttcaggttggccagcaatcagagacagctttgctgtgtgtagtgataaga
Nfatc3	Nfatc3_DpnII_71	cagctcaccagggacttaggtttatctcgttatgtttgctactggttacaaattctattttctgtacaattagactgaagttttcactgtttggcaaaacaaattaaacaaaaaagtaag
Nfatc3	Nfatc3_DpnII_72	agctaagtgtccttgaaatgtggggatatagataggtattggcctatttgaaagaacaggctagcccagaaagtagagatgctttaaacaactggacccggtttctccataaagcacata
Nfatc3	Nfatc3_DpnII_73	ttcataaagtcccttgttcaggtcactccgaagagtttggaagctgcacgaaaggccttggtttgtccatcattgtttctctggattgttgtgtatgtgtacatacatcaatgtgtgtag
Nfatc3	Nfatc3_DpnII_74	aggtggtgaaaacacagcagtgtattttcaggctaccaaccaatacccttcccttagaatgggggcttctctctccagcctgtccttgagttcctggtcttccaaagaacagatgctgtc
Nfatc3	Nfatc3_DpnII_75	aaccaatacccttcccttagaatgggggcttctctctccagcctgtccttgagttcctggtcttccaaagaacagatgctgtcaccttggttcttttgaacccattagcaacattccttg
Nfatc3	Nfatc3_DpnII_76	cttcatcctgtctcatgatttgcttgtgttttgttttcttggtggggtcaggctcctgatgtgtcgccaacagggtaacatggagttcttagtgaccaagcaaagtggtctggatagaca
Nfatc3	Nfatc3_DpnII_77	tgggacaagccagccagctccaagctaaaccaggctcccatggaggcggggtcaggctccataggccacatacacttaggcggggccaagccagctgggacccagctacaaccgagacct
Nfatc3	Nfatc3_DpnII_78	cttgcctggcgccaactccgtgttccagaggcttccgctagaccacaattctcaggggctcacccggaccgcctccctccctaacttagcctctcctcccgcgctgcgagccgtggctgc
Nfatc3	Nfatc3_DpnII_79	cccgcaccatgtgtcgcgcgcggctccgcctaccgcggattgtctgcggccgcggcccggggaatgctgagagcctgatggacggctgtccgggccaccctgtgtcttggctgatggcca
Nfatc3	Nfatc3_DpnII_80	cggggatgggcaacgccacccagctcgctccagagccagcatgggtaagggtggccctcctgccgctgctggggcttgggaccattgcccggttccaaaccatagcccggctaggatgta
Nfatc3	Nfatc3_DpnII_81	gatttaattcatgaagaaatggactccatgcttgaggtttttgagcccagagaaggtggaaggggccttgtgcctatggcactggcttagactgtttttgccttttgaagttgttttgta
Nfatc3	Nfatc3_DpnII_82	tagaactagaagtcacgatgtctgctttctcttcacgtgtgctagggctgcctgtgaacagtcaagaagctggatgggtctagagaaagtaccttagcaatggcacctcaggtcatccat
Nfatc3	Nfatc3_DpnII_83	gaaggactatccacagaacataaaaggtcaaagaagtaggagccacttggaactaaaagcagctatttccacactttttttggagacagggatgtaactcagttgatagatttcttgttt
Nfatc3	Nfatc3_DpnII_84	agcttgcatattccaagcttttgggtggtgtgtgcagaggagatatctctctccctctccctctcccctcttttcatagtgctgggtaggaatcaaaccttaactttataaacactaggc
Nfatc3	Nfatc3_DpnII_85	ggtggtgtgtgcagaggagatatctctctccctctccctctcccctcttttcatagtgctgggtaggaatcaaaccttaactttataaacactaggctatgtatacttttgcatcttcag
Nfatc3	Nfatc3_DpnII_86	aagcatttcagaccagcctgggacaagaccctgcctcaaaaacagcattgataacaacaaaaacgtggcagaaagcatctcttgtcaggttggattctctggtctgttgctggcttctgt
Nfatc3	Nfatc3_DpnII_87	atcagaaaacacagcattgcagtttatgaccgtagcaaaattacagttacgaagtaacaataaaagttgtatggttgcgggtcatacacaccatgagggaccttattaaaaggtctaggc
Nfatc3	Nfatc3_DpnII_88	gagggtcatgcagaagactctggtaatcttatcccttggtgagtggcaggaggctagagttcacgaccagccaaatggtggcacacgtctttaatcccagcacttgggcagaggcagatg
Nfatc3	Nfatc3_DpnII_89	tctaggctgagaccaacctagtctatagttcaagtttaggacacggagaaatcttgtcccgaaaaacagaaatacagttcaaggacagtcagttctatatataatgaggccatgtctcaa
Nfatc3	Nfatc3_DpnII_90	caggggccaggtactctcagaatgcctaggagtgtcacagacatagtctggcctctccccttacctgaaatatgggtgtgtaacatctcacttaacagagactcccccttgagcagcttg
Nfatc3	Nfatc3_DpnII_91	aagtgacaatcagtttttccttgaaatccatcctgttcttctgctccccacctctggagtggccagacaataaagttagttttcgaatattttacatttctttaaaaacattttatatgt
Nfatc3	Nfatc3_DpnII_92	taaccctttaaagctttttgttttggggtttgttgttgttgtttggttgttttttgtttttgagctgtattagccctggctgtcctggaacccaaagcagtctggccttgaacatacaga
Nfatc3	Nfatc3_DpnII_93	catgcatgcatcccatccctggcgctctcttaaccttttaaagatgggtctcactaggttgtcccggctgccctttctcatcctccatccttggcctccaggcctgtgctaccaattcca
Nfatc3	Nfatc3_DpnII_94	ctcactaggttgtcccggctgccctttctcatcctccatccttggcctccaggcctgtgctaccaattccaactgaatcccaaccttcatagaaacaggaaagcctgctgcctctggaag
Nfatc3	Nfatc3_DpnII_95	tgtatgggccgcatcacctggagaatgggagagaatgcaagctcgtggttgtccctgtggtgaatcagctgtgagctactgagcacatgctcaggtatttcttatccttgggcgcctgga
Nfatc3	Nfatc3_DpnII_96	tggaagacggtggaagcagttattgaggagcctcactccctaccatggtgcctcttcagagcgttcaagccctgaaactcagttcacaaatagaagctaaagaaagcctagggccttaga
Nfatc3	Nfatc3_DpnII_97	ttgtgcaactacctgggaaagggaggtcactggggtagtaagtgcagagcagagtatggaacgcaggcctcaggcttcagctcctgggtcagtctggactctggaggcctccaggcatag
Nfatc3	Nfatc3_DpnII_98	taactccttaccactgggttcttctttaccaccttggttaatttctccctaatttgcccaagttactgatgagaaaacaagacaataactcaagggagaagtgaagaagcctaacgtcca
Nfatc3	Nfatc3_DpnII_99	acttcctgacatcttagatacaaggtgtgggtgaaggagaacatgggtcactgagcagagaacagccagcttaggttaggctcccacacattcatccacttagttagcaaaagtgattga
Nfatc3	Nfatc3_DpnII_100	ctaagcctgccttcagttcctgggacccaagtgatgagaagagagaccaactcctgcaagttttcctctgccctgcatacacttggacccaggcatactaggaagtattggaagaccaca
Nfatc3	Nfatc3_DpnII_101	cgaggtcctttgcaacaataagtgctcttaaccatgcagggttttccggttttgctttatttcttgtagtctggactggccttgctctccctatgttgtcaaatataaccttacactcct
Nfatc3	Nfatc3_DpnII_102	cttctgccttcagttcccaagtggtgggattatgagtgtgtaccattacagccaaacagaaggacaggcaggtgccctgctggaccttcctgtctagggtggctactaccctgcatgtgg
Nfatc3	Nfatc3_DpnII_103	attctaccgagcagctcctgagctgatgggcttactgggtctcctttggttcatctctcatgagtattgctagggttggggagtgcacataaggttctttgcacagttctctctctgctt
Nfatc3	Nfatc3_DpnII_104	agtttgagtccagcctgctctacaaagtaaattccaaaacatccaggaaagttgatgggatttatacttgaggtgggtcagcactgctgcctggtaatgagttgacaaacaaataggtct
Nfatc3	Nfatc3_DpnII_105	gtgtctgtgtgtctgtgtctgtgtgtgtgtgtgtgtgtgtgtgatgttagatgcagacagaatgaatggccaacaagacagggatgggcatagattaccaacagcacaactatagggtct
Nfatc3	Nfatc3_DpnII_106	ctctttgttcgtcttgttctttcttgttttggctttgtttggttttgcttttgagacagggtctagtgtaactctgggtacctagaacttactgtgtagaccaggctactatcaaactct
Nfatc3	Nfatc3_DpnII_107	ctgccatctccagccccatcttgcatttttctttttcttcttcttttttaaagatttgttattattatttatatgaacacactgtagctctcttcagacacacaccagaagaggacatca
Nfatc3	Nfatc3_DpnII_108	ttccaacaatctttccacctcagcatcccaaaagctgggattacgattatatgtcacactagcagtttgtgttatatggttttggtttttgcgtttttttgtatgtctgttgtgtggcca
Nfatc3	Nfatc3_DpnII_109	tatggttttggtttttgcgtttttttgtatgtctgttgtgtggccaaaagaaggtatcattggagctagagttacaagcagttgttcaacgcccagtgtagatgctgtgagccaaattag
Nfatc3	Nfatc3_DpnII_110	ctctagaagagcaggaaacaatagtgaccgctgagtgctctctctagtcccgtggttggttggttctgtttgtttgtttgtaagttacagggtcttgctacatagctctgactggcctgg
Nfatc3	Nfatc3_DpnII_111	tctctagtcccgtggttggttggttctgtttgtttgtttgtaagttacagggtcttgctacatagctctgactggcctggatatcactatgtagaccatggtggccttgaactcaacaga
Nfatc3	Nfatc3_DpnII_112	ctcctgcctctgcctctaagtgctggggttagcctgtaccatcacaactgaatcttatttttttgaaatagttgtgtcactgtacagtctagtggcccggaactacaacagtcctactgt
Nfatc3	Nfatc3_DpnII_113	ctttatgcagtctttggttttgttttttgttagtttgtcttgttttgtttttgaaactttgtttctagcctagactgacctcttaattccttgtgtagccaagagacaccttggactttt
Nfatc3	Nfatc3_DpnII_114	acacccaaggttttgtgtatattgggcaagcgctctccacccaggccttcgtttattttctattttgagacaagataccactaagttacccaaattggccttgaactcactctgtagctt
Nfatc3	Nfatc3_DpnII_115	tggaccggtgtttcattttgtccctctgttactgctttagccagagattttttcctattagagagttagcttactctactgctgggtgtggtggtgtacgcctctgcaggcagtcaggtg
Nfatc3	Nfatc3_DpnII_116	tacatagcaaactcaagggcagccagggctacatactaggaccctgcttcaaaagaagcaaacacaaaacaaaaccctacctagctggacatggtagtgtgtgcatttctttaataaaac
Nfatc3	Nfatc3_DpnII_117	gtgaccaaaactgcatgtgaaaatgattgtagattctatgcttctttcatttgttgatttgtttcttgctacaaatgtgaactgggacacaccttgtgttcctgtgtatgggcatggctg
Nfatc3	Nfatc3_DpnII_118	caagctttctcctctgcttgttttaggctttcctggacatttcttagtcatctgagcatagttgctatttttagtacagctacctcctagggaacttaaaataaaactggcttcatttcc
Nfatc3	Nfatc3_DpnII_119	ctgtcatcaacctagaggtccttagaagatgggctaaatgtggtccctaccactggtcagggttgggtgaggtctgtgagacccccagcttgtcacataccctgaacgggtatcaacaga
Nfatc3	Nfatc3_DpnII_120	ttcctgcatgaggaggctaggagaagacaggctgcttcttgcttctgtgatactaacatttctgtcttggtcttgctggtcttgcaggtctcagaggtgggtgaccctccaggatgggag
Nfatc3	Nfatc3_DpnII_121	ctggacaaggagtttgggctttgtcattcaatgtggttggcactttatcaggtcatgaagcccttaggatacctggtctctgtaccaagtctagattaggattcattatccttgggaggt
Nfatc3	Nfatc3_DpnII_122	ccaagggctcttctaggtgggcattgcttcgtgttttaatgataatttattctgattcattcttcaggtagctgcctgagattcagcaacacgggggcattcagtcaggctaagcaaatg
Nfatc3	Nfatc3_DpnII_123	ctggttgagccatcagaagttgtcagggttatctcttccagaatgtcagggttcattcagaaatcttggaaataaaggcatcttaggagctggaacaaattcatcctagatgatataatt
Nfatc3	Nfatc3_DpnII_124	gggcacttagatagagataatcctcagatagccctcaatgctacctcccaagctggtgctcccacagtctctctttgagacaaggtcttgctgtgtagaccaagccctctaattcacaga
Nfatc3	Nfatc3_DpnII_125	cttctgcctctgtttaatactgagatgaaaagagtgtactaccatgactggcccaagctggctcttccaccttcaaagcaaatgaagtcccaccttgtttatttcccttttcccataaga
Nfatc3	Nfatc3_DpnII_126	aagaaaaagaaaatgaaaaaatatatattatatgtgtccttaatggttgtattatgccataatacgcagacggaggttagaggacaacttgtttcctttcattttcacatgggtcccaga
Nfatc3	Nfatc3_DpnII_127	caactcaggtcaccagggttgtagggaaagagcctctagccatttaaggtgtgtgtcactgtgcctgtctcctttacccctcctttacctgtcatccttatagtcaggcacttgccaaaa
Nfatc3	Nfatc3_DpnII_128	cccagaacctgcaaccaagtcggccctcggggttgcggggcatttccaggagctcaccctccgctcttgggctggagtaataagcagtaatgagtgccaggcacttcacaccgagtttca
Nfatc3	Nfatc3_DpnII_129	cctactggtgtgagtggcccagccgtagcatgcgtgcacacactaggcctcatcctgcttttctgaattgtagttagagtttggggtctgcctctttctattgcagtgttatgctggtca
Nfatc3	Nfatc3_DpnII_130	tgcacacactaggcctcatcctgcttttctgaattgtagttagagtttggggtctgcctctttctattgcagtgttatgctggtcattccccatcctattccaatgccttataaaattct
Nfatc3	Nfatc3_DpnII_131	ctcttgtgaaatttgtgtgtgttgtatttatttgtttgggggagccgggcttatttgctagtttgtttttttgttttttgtttttaagattaattattcatttaatgtgtgtgagtacac
Nfatc3	Nfatc3_DpnII_132	tgggggagccgggcttatttgctagtttgtttttttgttttttgtttttaagattaattattcatttaatgtgtgtgagtacactgtagctgtcttcagacacaccagaacagggtatcg
Nfatc3	Nfatc3_DpnII_133	aggtatgtgccactgggcccaatgtgaactcagttttaaaatgtaaaccatttatcagtagtttcttctgattgggataaattaataaataatagtgtttcaagattccttaaaattttt
Nfatc3	Nfatc3_DpnII_134	acttctgccctgagacattgagctaaaagacaggcaagtcctctgctctgctgcctagctaagtggtaaagtgtgctgcctttcaatatacatgtgagtagccatttattgacacctatg
Nfatc3	Nfatc3_DpnII_135	caatatacatgtgagtagccatttattgacacctatgtgaccagcagtttcccacatagtaattcacgttcacaaatacctattctgtactggaattcagtgttaagataattagtacct
Nfatc3	Nfatc3_DpnII_136	atgcccttctccctgctctcctgcattgtgaggggagagtaaagatttccacatactccacaggttgcctggttagaccagcatagtcctggacgctacacagaaggttccagtgggatt
Nfatc3	Nfatc3_DpnII_137	gggggaacagacccttaccagttcaccttatttaaggtctgaaaagttactacctgagtggtaaagttggctttgttgtaccattatccagttcatcagaatggcctaggacctgggtta
Nfatc3	Nfatc3_DpnII_138	tccagagatggtagggttttaggcagtccaatgctgagtacatttactctttctcagtcttgtgaagtttagccactactgggctagccaggagcaagcagcctacggaggctgcctctg
Nfatc3	Nfatc3_DpnII_139	gcatcgacattgaggacgccacgcagcatctgcgggacatactcaaactggaccggcccgccggaggtgagccgggatggggtgtgtaggctcttagcgaagtggtggacgtatggcgtg
Nfatc3	Nfatc3_DpnII_140	cctgggtatatccagagaatggcgcagacccctgggtgttacccctccccatcctatgccagaccattctgccttgttcttaagtgttttggctgaaggtatggcgctctcctcggaatc
Nfatc3	Nfatc3_DpnII_141	catctggtttccttgcctccaaatttcagtgctttgagaactggccccgtatccctcctcgccagggttcagaggcctggtgcagtgtcggtttagcgagttctaggcctagaattaagt
Nfatc3	Nfatc3_DpnII_142	tgctgaagagcctctgtgcccaccctgcaacttggcttccccccaaaagtgtatactcccaggccaggtgttgctctgaaaacgattttctggcaaaaggtggacaaccccaaaagcatg
Nfatc3	Nfatc3_DpnII_143	caccctgcaacttggcttccccccaaaagtgtatactcccaggccaggtgttgctctgaaaacgattttctggcaaaaggtggacaaccccaaaagcatgtttctcctggattgaaggca
Nfatc3	Nfatc3_DpnII_144	acagacaggctctgatgaggttagattaggttccaaacgtcagcaagcccatatgttcccaattcattcgagttttacttaggctcccagtatcctccttggggctactcttcccagatg
Nfatc3	Nfatc3_DpnII_145	ttttttggttgttgttggtttgggtgttcgtttgttttttaggatagggtttctctctttagccccggatgtcctggaacttgctcagtgtagtttgtataggctggcctcaaactcaga
Nfatc3	Nfatc3_DpnII_146	aaaggtgtgcaccgctgctgtccagctgatggttttcttttcaagtagcttctgcctgtctcttcctcgaaggacttatcagacctaagactgtcttatgactgaaaacttggtcttttc
Nfatc3	Nfatc3_DpnII_147	gtatgttgtcttgcaatattctgtcccctggctacagctgactatgtaaaatgtaaaaccttgtagagccaagtgtgctagcatgtacttgtaattccagcacttaggaggcagaagcaa
Nfatc3	Nfatc3_DpnII_148	tcaatttcaaggccatctgactacacaggaaggccctgtctcaaaaaagggaggggtgatgagcttctctggctctcactgcacagaaaaagaggctgaacaactgagcctcatctcagg
Nfatc3	Nfatc3_DpnII_149	gctatgatatcctgattgttcttatatcctccttcaaatcaagtttgttttctattcttaacccaaatattaactggcgtaatttggggtgggttgggttgtttggtttttggtactgaa
Nfatc3	Nfatc3_DpnII_150	aaaccaagggccttacatatagtaaataggcagtcaaacatgctaccactaagctgtgcctctggccccattggaaggtctttgccagtttgtaaccttcccatagaggtagaagagtct
Nfatc3	Nfatc3_DpnII_151	gtcatgtgagtacctgagagaaagtaatgatgataatgatatctttgcaggttttgcttagccatagggataaaattaaagtcaaatgggcaatcagcctctgcttcctctcttatggat
Nfatc3	Nfatc3_DpnII_152	tgacgcagagcactgtacctcactaaatatatactaagacaagggatgcgcacaagctaaagccttggcctggatgcctagtgtaatggaattaacctcatttgtcaggagggaggtgag
Nfatc3	Nfatc3_DpnII_153	ccaggattttatggcatatgtactgtgtgggagcactcccacacatgggaaccactttgttaaagagtgtaccttgttttcagaaaaccagtgttgactcccaaacctctgtggaaatct
Nfatc3	Nfatc3_DpnII_154	taggagatgtcagtgggttctaggtttgtacctgtggacctgtcctgtcctcaggattgttaactactccatccctcagcttcttcaaccttccttactctgagttctcaggtgaaaatc
Nfatc3	Nfatc3_DpnII_155	gatagtaggaggcaggcaaggacagggctcctgctgctgctgcccggggctgggtgctggctcacaatcctctgcttctcttattccagctgccaacaatggctcagcaatggtccgtgt
Nfatc3	Nfatc3_DpnII_156	ttgcttttgcacacctcaactctccacagctcgcctgcctggatgaggctggcaatctttttgtgtggcgcttggctcttgttaagggtaaaattcagtatccattcccaggccagggga
Nfatc3	Nfatc3_DpnII_157	ctgggctgctaagggttacatcatcatcatctatctattgagccttaactccctactcagagaagagattttagtccatatccggcagccagagggtacagcgctgaaccacttccgaag
Nfatc3	Nfatc3_DpnII_158	gggtgagagcactggctctggagaaggaaggctcagagctgcctgctgaaagtgcacatggactaaatccctccctgttccctaggctgaggtgtgggacttggatatgcttcgctccag
Nfatc3	Nfatc3_DpnII_159	tggtcaggaggcaaagcaaagctttttgggttctttgcagtgcctaagtgaaggagccctctcccctgatgggactgtcctggctaccgcaagccatgatggctttgtcaagttctggca
Nfatc3	Nfatc3_DpnII_160	ctgagtgagtgagcgggcaggcaagtaggtgggcttttctgtgggcttctagctggtaaccagtcagtgcctgttgcttttcagggtcccgttctggaggttcctcataaccggcgccga
Nfatc3	Nfatc3_DpnII_161	ctgaggtcctgcctgctgaggaggagaatgacagtctggggaccggtgagttgcccaggggcaggattatacgttggtatgtgggaagtgtccaggcacagagcaggccaaggccttaat
Nfatc3	Nfatc3_DpnII_162	cacactgtcctttcagagagttcccatggagctggagccttggaatccgcagctggtgtgcttatcaagctcttttgtgtgcacactaagtgagtgtcaggcaggcctgccatgtcctgt
Nfatc3	Nfatc3_DpnII_163	taagtgagtgtcaggcaggcctgccatgtcctgtctatgttccccctaccctatggccctggcctttttgagtattctcttctcccctttgctgctctttagggcactacaagatgtgca
Nfatc3	Nfatc3_DpnII_164	cgcttccagccacagctgaaccctgatgtggtggccccactctctacccacactgcccacgaggacttcagtgagtaagggaacaggagggagacaggttccactgctgtggcttggaga
Nfatc3	Nfatc3_DpnII_165	acacctgatgctttcatgacacctactgcctccctgcagcaggtacttccttcctcagtggagagagctctggtagtgtcccattagctgaccttcgtgcttattctctggattttccca
Nfatc3	Nfatc3_DpnII_166	ccttggaagtgtgacatttccccaaaggttagagcggcctctcattgccatctctcgtgagctgtggccctactttccaactgcatctctctttcctgctacattatggccgtcactgca
Nfatc3	Nfatc3_DpnII_167	ccagtgacttgtttttgcgccccttagcccctgttacttaagcctttgtctttgcccttctcaggtatccactgctgcctctgcactgtccttggatttgcaggaagtggagccattagg
Nfatc3	Nfatc3_DpnII_168	cctttgtctttgcccttctcaggtatccactgctgcctctgcactgtccttggatttgcaggaagtggagccattagggctaccccaggcctccccaagtcgaacccgttctcctgatgt
Nfatc3	Nfatc3_DpnII_169	tcctcagcatccactgccctgtcccaggacattcctgaaatcgcatctgaggccctgtcccgtggctttggctcctctgttcctgagggcctcattgagccagacagcatggcctcagct
Nfatc3	Nfatc3_DpnII_170	ggctcttccccttccacagtgaccatgatgatgaggttgccagccttgcctctgcctcaggaggttttggcagcaaaattcctactccacggctgccttccaaggattggaagacgaagg
Nfatc3	Nfatc3_DpnII_171	ccctcggacgtcacctaagctcaagagaaaaagcaagaaggatgatgggtaggaggataggaggcttctgggaccagggccaggggtggtctcctaagctgcctgatgtgacctgcaatg
Nfatc3	Nfatc3_DpnII_172	agcaagaaggatgatgggtaggaggataggaggcttctgggaccagggccaggggtggtctcctaagctgcctgatgtgacctgcaatgcttttttgcctatgtagggattcagctgtgg
Nfatc3	Nfatc3_DpnII_173	ccggctcacagagcaccaggtatgtaagggaggaccttctacctatgggaccccatcccaaggtgggggggggacacactttgagctatttcttttttggggcgggagggggtggagata
Nfatc3	Nfatc3_DpnII_174	tccagaagtctggagcctgttgcaggtcaactaagcaactcagtggctaccaagcttacagctgtggaaggcagcatgaaagagaatatctctaagctactcaagtccaaggtgatgtag
Nfatc3	Nfatc3_DpnII_175	caggttgggggaagtgtagctagacaggccaggttgggctcaggctttcaacttgacccctctctatattttagaacttaacagatgccattgcccgagcagctgcagacacgttacagg
Nfatc3	Nfatc3_DpnII_176	gttgccaggctatgttccagcaaatcaatgacagctttaggctgggcacacaggaatgtgagtggcatcataaaacccaaagtagtaggagtggttgtcctctggtgctaccccttttat
Nfatc3	Nfatc3_DpnII_177	cccgttgttaccctttagatttgcagcagctggagagtcacatgaagagccggaaggcccgtgaacaagaagctagggagcctgtgctggcccagcttcggggcctggtcagcacactgc
Nfatc3	Nfatc3_DpnII_178	gacaaggtgcatagactatatgcccacttccccagtagtctttgggctgtctgtcagactcatgctagaccactttccttctaccttaacccaccttttctgaggaaaacttcataatct
Nfatc3	Nfatc3_DpnII_179	ttctaaagtagccttacagccctatcagagtttctgaacatcacttctggagctcttagaacccaactttggtcttctggccgtgggccacacttctcagataagaaagcctcccatcgg
Nfatc3	Nfatc3_DpnII_180	tcaatctggtgctgtatgtgtgtgaaactgtcgacccagcccaggtttttgggcagccgccctgtccactatcccagcctgttctcctttccctaatccagcagctagcatctgaccttg
Nfatc3	Nfatc3_DpnII_181	tgttcctctgggcttcagtgccaccagggggcactcctttctgctgcatccacctataccctgcctttctcccctatccccagctacttggaagaagctgtgatgcacctggaccacagc
Nfatc3	Nfatc3_DpnII_182	cacacaactcacttagcaaagctgcccgccgcctcagcctaatgttacacggccttgtgacccctagcctcccttagccatttaaagagggatgaggtgatgctgaaggccagttggcag
Nfatc3	Nfatc3_DpnII_183	aggtatgcagcagggctcacgggcagtgctctactgattgtggtaaccagcagggtcaggcgggcccagggcacgtagtgtgccttcttgggtcctaccatgcctgaagcgtgaccccaa
Nfatc3	Nfatc3_DpnII_184	tttttgtttttgaaaaacattgagaaatgcaattaaaggcttttggaataaaagaaagtatgtgtgtgattttagtttgtctttgatgtgactattctttcctccctttggggaagtctg
Nfatc3	Nfatc3_DpnII_185	gatagtggcttcaggatggaaagtacagtgcaaacacctcagctgtcgggggagaacttttaaatcctgtagccctcttctgacaaagggagtctggcccccagtagagctcaagccatg
Nfatc3	Nfatc3_DpnII_186	cccacccagcccagtcagtttcagccgacacacttgtctttagggaggcaatcaaagtgccaggtggagctcatgaagactacaggaagactgccttctgcccacgacctcctgcttcca
Nfatc3	Nfatc3_DpnII_187	ctagagtcccaggaactagagaaggagctaagctctgggacccaacacccgctttctgttcccacatcacacctccatgtgcatcacagtccaaagcctatcttgagagttaagccaagt
Nfatc3	Nfatc3_DpnII_188	tccagctaccctgaagttccccggggggcacctctttcacgctgagtcacgtccccagagcagcatccggtaaacaagctcctgacaaatggactctagctcactctattaaccattctc
Nfatc3	Nfatc3_DpnII_189	tgggtaggtcggtgggaagcaccaacccaatctatgctactgcaccaccaccccagggccccgagtctcttcccagtccaaatcgttgtgctctaacccccctaaccccattctgtaaca
Nfatc3	Nfatc3_DpnII_190	ctggaatgacttccacgcctgtgcctctcgggtcctgtcaggctgcccagaggaggcggctgcagtgtgggagtcactgcagcaagaagctcgccgcgccccacacccagataatttgca
Nfatc3	Nfatc3_DpnII_191	acaagggactcaatcatcctcacaaacattcattttgtgatggcggtattgaggtttctttccattatgctataggtcccaagagcatcctgggtcccaagagctctggtagagacccag
Nfatc3	Nfatc3_DpnII_192	tgccagaatgcacagcccttctctgcctttcccaacctggcagaaatgtggtggcagcggctggggactacaacggggaccccagggtgagagttctccatctcagactcctaccctcaa
Nfatc3	Nfatc3_DpnII_193	actaaacctcagccttcaatacgtgctcagactcagtgctcggtcttctgaggtctggactgtccaaagagaagcccacccggaaacccctgtctaagtctaaactcaaccccctgacag
Nfatc3	Nfatc3_DpnII_194	agaagttacaaaagctgaggtcataaagaggggtgctctggcttctgctttccacaagtttgctctttggggtttgcagtgaggaaagaacattattcaagaaggccttttggaagcaac
Nfatc3	Nfatc3_DpnII_195	gtcttctttttttttcctcctcctcctcttcttcttcctcttcctcctcttcttttttaagatagggacttcctatgtagctctgactagcctagaataggctggcctcaaacttggagt
Nfatc3	Nfatc3_DpnII_196	ctcccgcctcctcttccaaggtgctagaattacaagcataggctgccattcctagccttaaaaatgaggacttttgtggacattgtaatggccccctcgtgggcttctcctatttttgct
Nfatc3	Nfatc3_DpnII_197	gctcttctgagccagccccagccccaagcccctcattgacctagacttttatatctcactatgtcgtcctggctgtcctggaaaacactacatagaccaagctggcctcaaatacataaa
Nfatc3	Nfatc3_DpnII_198	ttcccacttctacctcctgaatactggacctaaagttgtgtatcaccttgctaagcctgtctatctgttttataaaatacatctattgtgtgtaggtatgagagagggtgctggcagatg
Nfatc3	Nfatc3_DpnII_199	ataaaatacatctattgtgtgtaggtatgagagagggtgctggcagatgtgacacagtacacgtgtggaagtcaggagaaaaaaacttaacaggaatcgactctctccttccactacaca
Nfatc3	Nfatc3_DpnII_200	ccaacatgggcatttttatagtcaacatgagcttgtactaaaaatgactccagggcatgtcatcctgggacacctccctcagcatgggcgtatagttgggagtggtgtgctggagcttcg
Nfatc3	Nfatc3_DpnII_201	ctgatagttttctagacctagtaaatggccaggaatagcctgcttctgtaagcagggatggctgctctggccagccattggtggggtggggattacaaccctcctacagtgacctacatt
Nfatc3	Nfatc3_DpnII_202	ctgtaagcagggatggctgctctggccagccattggtggggtggggattacaaccctcctacagtgacctacatttaccctgatgtttgctccctaagtccctactctgccatgggctgg
Nfatc3	Nfatc3_DpnII_203	ggaggttgagtgggggaagactttgctctgtggccaggggcttaaaggctttatgggttttatctcagagctagcgcagacggttgggatgatagccaagatgccggtgcctaggcatag
Nfatc3	Nfatc3_DpnII_204	ttaaaggctttatgggttttatctcagagctagcgcagacggttgggatgatagccaagatgccggtgcctaggcatagctacctaggtctaagcacggtcacagtgttctacagctgta
Nfatc3	Nfatc3_DpnII_205	ccaaaccaatacctgaatatacagcgtatacgagtaaatactcgttcctttatttgccaaataccttgacaaataaaagactatagatttctgagtgttatcaactctggacttctatat
Nfatc3	Nfatc3_DpnII_206	aaaatcatgattacaatatgttcatagtaaatataaggataggaaattcgtatggaaaggcttgagggtgacatcttccccgagaattcatataactgtggaaatgtcagagctggattt
Nfatc3	Nfatc3_DpnII_207	ctcctgcctgagtgctgagattaaaggaatgtgcccaccatgtcaagcttggtaacaatcttttttattcgttattttattttataaatctcgtgattcatttgtgtttgcatcaataca
Nfatc3	Nfatc3_DpnII_208	gctgtggctacccgcggtccccaggcatggcctcgaaacctcctgccgcgttaggcccgatggacttggtcatctgcctgtctgtggcccagccgtcccgcgtccagcgcgggtcaggtt
Nfatc3	Nfatc3_DpnII_209	gcttccatgtactggctggaaaaagggccagagtccagctgggtcgcttgcaaggcaaacctgtcatacttataaggagagccccgctcagtcctctgaagctgctgcgtgtataattcg
Nfatc3	Nfatc3_DpnII_210	catctgtcatggccagcattttgagatagtcacagcaaacagtgacatcttgaagtattttttttcaagatacaaattcaagagttttactcttctctagatgtggtagactacacttcc
Nfatc3	Nfatc3_DpnII_211	accgcactcctgagagagaagcaggaggatgcccaaaagttaaaggacagtctgatatagtgaggctgtcttgggggtggggtggggggagtcttcactttatttttctgctgatttcgt
Nfatc3	Nfatc3_DpnII_212	ctcagggcctgaacccttttcacttagctacatggtcagcttacaatgtatggtagcttaaatgctgtaaccccagcatttgcgaagcagaaggagcaggattaccatggtacttgagat
Nfatc3	Nfatc3_DpnII_213	ccagactgcatatcgagtaccaagtcagccaggactacagagtgagaccctgtctcatgaagcaaaacaaaaaataagaaagaaacaagatatgaggtagaaatctgtgcttttaaagtt
Nfatc3	Nfatc3_DpnII_214	acagagtgagaccctgtctcatgaagcaaaacaaaaaataagaaagaaacaagatatgaggtagaaatctgtgcttttaaagttttttttaagtctccttcctccccctgtacagtgatt
Nfatc3	Nfatc3_DpnII_215	ctgggcattttgcattctaacaactgagctgtgtccccttttcagaaaattgtgaaaatgatgcagtcagggcatagttgtgcacacctgtaattccagcatttaagagactgaggcagg
Nfatc3	Nfatc3_DpnII_216	tacagagtgagaccctgtcttgaaattaagaaagcaaagctaatgatattactgtacttcttggatgaagatttgtgctattgcccctggaagctactggccttgtagactcctgttatg
Nfatc3	Nfatc3_DpnII_217	taaatatatgccaataatgttctattgaggtacacccctagccccagaaaacttccctgtccatctgtctatctccctgtgtgtatgtgtgtgctcactcgtgtcggtgagtaggtaggt
Nfatc3	Nfatc3_DpnII_218	agtttgtgagagttggttctcctgttggttctagatagaatcgggggtcagtcttgacagcaggtgcttttgccactgagctctcttgccagccacatcatggttgatgtttttggtttg
Nfatc3	Nfatc3_DpnII_219	aaaggcacacaccactactgcctggcaaaaacgtcttctaaaattgttcttcatattgtctgtgtgtgggatgatgccctgtgtcttgtgttttcttcaaggtcatttgtaggtatctga
Nfatc3	Nfatc3_DpnII_220	aaattgttcttcatattgtctgtgtgtgggatgatgccctgtgtcttgtgttttcttcaaggtcatttgtaggtatctgagagctctgataacatcatttctcatcagatagatacagtt
Nfatc3	Nfatc3_DpnII_221	actcctctaaagggatttagggttctaatttactagagggtgagtttgctgaataggcaagttttctaagtctaattgtaatcctgtgcttaagatgaataaatgagccagagaaagtgc
Nfatc3	Nfatc3_DpnII_222	aatgagccagagaaagtgcagcctacaggaaagttgcctctgactttgaggtatagtttcacattgtagatttccttgtcacttggaacagaatgtccttgagaatccaaatgcttgtgg
Nfatc3	Nfatc3_DpnII_223	tgaaacagatgctgaagtcagtcacaaggtcatagttggatgagtgaaaatttggtttggcctttcatttggctttgttagtatgaggatggtctatgagctactctgaccttcctcagt
Nfatc3	Nfatc3_DpnII_224	tgagggactttttcaggctgcagatttgaagtggcctttctgggcgtcataagagtgatgggtcagctgggattggtgacccacttctttaatccctgtacttgggaggcagaggcaggg
Nfatc3	Nfatc3_DpnII_225	tctgtgagttcaatgccagtcttgtctacgtagtgagttccaagacagccacagccactgtctagtaaaaaaatctgtcttgaaaaaaaaattaatgggtcaaaggattttatgaggact
Nfatc3	Nfatc3_DpnII_226	gtaaatcccttgagagcaaagactgtcttctttttatcactgtcctaatagagtttttccaaggcaggaaatcagtaaacatttgtgggctaggaaaggagaactcagggaaaattacta
Nfatc3	Nfatc3_DpnII_227	tgtgccaccatatgtgtcacatatatttatatttatatatgaatgataggttttgtttctctgtgtagtcctggctgtcctgaactacagagcctgaaccatgctggcctcgaagtcaga
Nfatc3	Nfatc3_DpnII_228	taccacctctacctccctagtcctgggattacaggcgtgcaccactaccacctggctaagaaattttaaaacaccattgccaaaatggtgctgagatataactcagtgttgagcacctgc
Nfatc3	Nfatc3_DpnII_229	cctgggattacaggcgtgcaccactaccacctggctaagaaattttaaaacaccattgccaaaatggtgctgagatataactcagtgttgagcacctgccttgaatatgtgaagcctttt
Nfatc3	Nfatc3_DpnII_230	aagagaaggagagctggagataaagctcagtcagtggatggagtgcttgcctggcattcaggaagccctgggttcagtccctagcaccacaaaggactgaacgtagagatacaggtctgt
Nfatc3	Nfatc3_DpnII_231	tcggaactttgaagtagaggctggaggaacaggagttcaaagtcatctttacctacatagcaagttcaaggtcagcacgggctgtatgagaccctctcagtaagtaaaagaatcaatgaa
Nfatc3	Nfatc3_DpnII_232	tgcttgcctctgcctcttgagtgctagtgttaaagctaattatgtttttaaaattatttgttttgtgtgtatatgtgtttatattgtgtacatgtttgtgtgtgcgcatgtgtgtgcaca
Nfatc3	Nfatc3_DpnII_233	atcagatttcctggaaccagttagaggtggttgtaagccaccatgtgcgtgttgggaatgagcaagttctctgtgagagcaagtgccctaattctgtatctgccttattcactaatacag
Nfatc3	Nfatc3_DpnII_234	tcactgagcctgaaccaggtgggtaagaattacaggccatgagctccaggaaccctctggcatcccctgtcctcagtgtgctgacattacatttctgtgtcataatgccagctttccaca
Nfatc3	Nfatc3_DpnII_235	tccaggaaccctctggcatcccctgtcctcagtgtgctgacattacatttctgtgtcataatgccagctttccacatggttgttggggacccacactcaggctctcatgtgtacaggaca
Nfatc3	Nfatc3_DpnII_236	gcttatgattgagccattccccaagctctcattttccaacttaaaaaaatatatacttttgttgtgctgggtttgaacccagagcttcacgcatgctatgtttgaacttgggtacaggtt
Nfatc3	Nfatc3_DpnII_237	ctccccatgtctgcagctgctcttgttcaggagatttatctaagaggacaagaatttctgtctggtgtatgtttgtcttgtgatgatgagaagtgcagtttagcaatcacctactcctga
Nfatc3	Nfatc3_DpnII_238	tttagaggtttaaaggttatcttgctttactgtgggggaaactgttggtgagtaagattggagaagggcaaatgcttgttttccaccactgggagattcacaaaccaggcctctgttgct
Nfatc3	Nfatc3_DpnII_239	gaaactgttggtgagtaagattggagaagggcaaatgcttgttttccaccactgggagattcacaaaccaggcctctgttgctagctcttttctcctggccttccccataaatagagtta
Nfatc3	Nfatc3_DpnII_240	tggaagcttgtggacagacttacttccggattcaagtaacctttaaaacccaaataaaacctttaaaaacattgttgtcaaggatggcttctttgtaagtcttgaaagtacctcagaacc
Nfatc3	Nfatc3_DpnII_241	acctctcatggctggtcatgtctggagtgtcagggaggacagtgctaccaagtgctcactccctctgccgctgtgcagcatgctggggctttccctaaggagtggtttgtagcagcctgg
Nfatc3	Nfatc3_DpnII_242	tgaagatatagagcagaccctggagaaaaaatcatctctgttagttttgtgacttggatgtaaatggtgtaacatgacctcaggggagtcttctgaggcttccaactcatcccatctact
Nfatc3	Nfatc3_DpnII_243	ttgcgtgtgtccctagctttcagagctggtgcctcttctcttccagtttcaatctgcatttgtgttgctagaacattgatagcagctttctaattggaataaacatggtgccttactgct
Nfatc3	Nfatc3_DpnII_244	tttctttataaactttagtgtttctcatcaagtgtgtttggctagataaagtgaattattggtaaatctagagttattctttctcactaggtagaagtgacttctgagtggctcatgcta
Nfatc3	Nfatc3_DpnII_245	aggggccagagcctgttctgtgcctcaggaatgtgggtccaagaatggtcttcttcctgggtttcaattcattggttttcctgaaggaagagaggaatttgcagaattttttggttcaca
Nfatc3	Nfatc3_DpnII_246	ttggttcacagttctaatctttgggctttatcagaaggaatctactttctaaatgtctttgtttaaatactatgctctgaattaggaggactggtccagtgacctgagttcaactcacgg
Nfatc3	Nfatc3_DpnII_247	cacgtgtggcgggagatacctacctgactcctgtaaacttattctgacctatcacccccatatacaaatagataaataagtaaataaatgtaatacaaatttaaaaatttgaagactaca
Nfatc3	Nfatc3_DpnII_248	tcctagggatatcagccaagcacagcataacaggatgcaataagaccaagcacaaatcctcatatcagggctggccaaggcaacaggtcagaggacaaatgtcccaagagcgggcaaaag
Nfatc3	Nfatc3_DpnII_249	agagacaactccactcccactcttaggagcctcacagaaacacaaagctaacaactataccatacatgctgaaggcctagtacagacccatgtgggctccgtgactgccacttcagtctc
Nfatc3	Nfatc3_DpnII_250	gcctcacagaaacacaaagctaacaactataccatacatgctgaaggcctagtacagacccatgtgggctccgtgactgccacttcagtctctttgagcccctatgagccctgcttagta
Nfatc3	Nfatc3_DpnII_251	ctgtgggagctttctgagttcttaatgggtgacgatgtcggaagaggtttttaatactctgcatcagaaacgatgacccagaataatgaggagtgatgttagcatttaggaaatatgaga
Nfatc3	Nfatc3_DpnII_252	atgttagcatttaggaaatatgagaagggtccaggaagactagagaggaaataaacagtgtgtggtgaacattcttatccctgttaggctaggaaaacagcatgacacttgatgcaatga
Nfatc3	Nfatc3_DpnII_253	agacctgggctttcttctagaccctcccttgagattgaagttgcttttattttgttttgagacggggtctctgtagcctaagctatctcggaactccctctagcctcgcctggtcttgaa
Nfatc3	Nfatc3_DpnII_254	ccttggaactggaattacagacagtttttagccaccatatgtgagttagcagtcagtcttgggttctctggaagagcagccagtgctcttaaactgctgagccatcttcctatctcctac
Nfatc3	Nfatc3_DpnII_255	tactataacatcctgagaggtgaaaggcgtccctttgcaggttgttgtgtcaatttttgactgtttatttttttatacagtctcttatgtagccttggatggcctacaagttgctatgtg
Nfatc3	Nfatc3_DpnII_256	aaactgacctcaaatttgcatgattttcacctctctgcctccagagagctagaattacagatatgcaccagcatgtctgactttattctttgtgtcgttttgtactttttaattgattct
Nfatc3	Nfatc3_DpnII_257	agtcggggcactgcctacagagcaggtcctgccagcctcgctggagaggatgcccccgtgtcagtgatgggctgtgggacaagcaaggtccttcctgagccacccaaggatgtccagctg
Nfatc3	Nfatc3_DpnII_258	tggtcaagaaagtggagcccttcagtggcactaagaatgatgtatacaagcacttcatcacagaggtggacagtgttggccctctcaaagctggcttcccagctactagtcagtatgcac
Nfatc3	Nfatc3_DpnII_259	tgccacaagagtgcttcaaatggtactggatggtgtccggtatcttcatgcccttggcattacacaccgagacctcaagcctgagaatctcctttactaccacccaggcactgactccaa
Nfatc3	Nfatc3_DpnII_260	atcatcactgactttggcttggccagtgcccggaagaaaggtgacgactgcctgatgaagaccacgtgcggcacacctgagtacattgctcctgaggttctggtgcgaaaaccctacacc
Nfatc3	Nfatc3_DpnII_261	tctggtgcgaaaaccctacaccaattccgtggatatgtgggcactgggtgtcattgcctacatcctgctcagcggcaccatgccctttgaggatgacaaccgcacccggctataccggca
Nfatc3	Nfatc3_DpnII_262	ctcaggggcaaatacagttatctgggggaggtgagtttgtcttgcctttgttccagggatgttaggaagacccctcagagggaaggtataacctgaagctcctggtcagaggggcctgct
Nfatc3	Nfatc3_DpnII_263	agctagttgtgtgcttgccacataagcacagggtcctgagttcagatatccaaaactcatataaaagagttagatgcatgtgctgtatcctagcactggggaggcagtgacaggagaacc
Nfatc3	Nfatc3_DpnII_264	gggtgagggttggaaagatgactcagtgtttcagagtgcatacttcttgcagaggacctgggttcagtccccagctcccacattggtcagcttacaaccatttacgtaactagctccagg
Nfatc3	Nfatc3_DpnII_265	cacctccatgggcagtgtcacagccatgtgcatacctctgcacaaacacacacacacacacacacacgcatgtgcataattaacaaataaaacagctttagtatttctttttggcattaa
Nfatc3	Nfatc3_DpnII_266	atgcctatcccaggaacagtttcttacctctattcagttttgctgtataacattaagggccccatatatccacattttaaaaaaaattcttttgatttttttacaaaaaaagagaaacta
Nfatc3	Nfatc3_DpnII_267	taatcttaagatattaaaattaatttacttttgttttgagacagtctcatgaagcccagactaacttcacactcagtatataacgaagactagccttcaacttttttatgtttttgtttt
Nfatc3	Nfatc3_DpnII_268	acttttgttttgagacagtctcatgaagcccagactaacttcacactcagtatataacgaagactagccttcaacttttttatgtttttgtttttctagacagggtttctcagtgtaaca
Nfatc3	Nfatc3_DpnII_269	agctgttgagggtccctccagatgacagagcagtatggagctcaactagaggagggtgaaagtggaaagacttgaaaaatctttaagtacacccaagaatttctgattctggcaattgtt
Nfatc3	Nfatc3_DpnII_270	aagcagtttatctaattggagcttgcagtcttgctttactggctgttgatatctgcacatggggagaataacaaataagtggaatagggaatggactcaggctcctgcttctactggaat
Nfatc3	Nfatc3_DpnII_271	ctggctgaagtagcttccttattagattttgtcctctgtcctggaggcctgtaatctacccccacccccacccccacccccatggagctctagctgtcctgtcctggaatctactgtgta
Nfatc3	Nfatc3_DpnII_272	aggctggcctcacattcagaagtctgccaggctaccagttatttttttatcctactggtcactgcctacccataagcatatctgggaaaaatataagagacatgaaatctgtttcctgaa
Nfatc3	Nfatc3_DpnII_273	gactcagagaagggaacccaactcactgtgctccagggtaaatagaacattatttgagagaatggagcagaagtgaaagaggctacaggcttgttttggggaatgctgtgctgctaagga
Nfatc3	Nfatc3_DpnII_274	tagagaggcttctcgaccaccctctatgacacagagaaaactttgccttcacatacctgattgggccctgtggtagtagtgttccacagttctgacattttgatacttcaatacaaagtc
Nfatc3	Nfatc3_DpnII_275	aggattggcttcagggactctattctgctctcccaacatatacttcagcgtgttcagcatgttgctagtgtgtttcagtgcttccttgtattgttgtgagtggacacacatctccttgct
Nfatc3	Nfatc3_DpnII_276	ctggaggacacgtgtgtgtgtgtgtgtgtgtgtgtgtgtgtgtgtccacccatagacttcctacagccctgtcttaacctatctcagcatttgctgggttgagctggactattgtgatga
Nfatc3	Nfatc3_DpnII_277	tggtttctcctaagggaagcatgagtggtcacggtgatgccctgggaaagggcccaaatgcagctacttcaggcagaaggtgaagcggagggcttggtggttgtgtgcttaggagactaa
Nfatc3	Nfatc3_DpnII_278	agagctacctgcgggcatggacagaaggtttcatggaatgccaagagtaaatctgctctttacacagaacaaatatggacgttggaagaagagagaatgcaaggggagataatattgcaa
Nfatc3	Nfatc3_DpnII_279	ggtgagagaggatgagacaaaagctaccccagaggtgaacttcctgttacaggagacctttagaggctggaggagctgcttttgaaggagtgaacacaggacgtgagtcacccatccata
Nfatc3	Nfatc3_DpnII_280	tgtgctgaagcactgttgggtgttttcacttgacaagaaatgtgacaatcgtggcctgatgtcattgcttttgtcaagggttctattcctagaggcagagtgtatgaagagcctgttggg
Nfatc3	Nfatc3_DpnII_281	tatgggatggtgggaggtggccttccagggatgggcctctgggctgcaggccagccagctatccacctggggccaagagttattgaggagcagtgagttggactagaaccacttagttct
Nfatc3	Nfatc3_DpnII_282	accttgtaggaagatgagttcacaaagtcagacgtggctggacaccctcacctcactcttccttgcttgcttctttttttcatagctcttgcactcagggttatgtgatggtttcatcaa
Nfatc3	Nfatc3_DpnII_283	gtttcatcaaatctctagctgctattacaagcagatacaaattagttataccaggacttgagagcttgggatggcagaatgaatgaagagatgaatgtgactcaatcttctcttccaagt
Nfatc3	Nfatc3_DpnII_284	tggactacattgacctgttcctcagttttgcgtaccatgcatgtagtagacatacacaagccagaatgacatcctcagacaagccttccttaacacctagcaatatgggtcactaaaatg
Nfatc3	Nfatc3_DpnII_285	acacatggtctcataccctccctctgcctcaactaagatagatgtcaattctctattatatggatggtttggtgacctacctgttccccctgttccctactaaccatacctttgcatact
Nfatc3	Nfatc3_DpnII_286	tagagaccacatctgtgaatagccactgaggttccataccacttcaaagttaaaatgggggactgggaatgtatcttagttggtagagtgtttccctagcatacgggaggccctgggttt
Nfatc3	Nfatc3_DpnII_287	aggagttcaaggtcatccttagctacatagtgagtttgaagccagtatgggatacatctaaaagtttattttagatgggaagaggttgtttgtttaaagaaataagggaaagaaagctag
Nfatc3	Nfatc3_DpnII_288	gaagaggttgtttgtttaaagaaataagggaaagaaagctagagtaggctctgaatacttcttggctttggtagaatccttgaatggacataaaagagttaatgttagagcattcatttg
Nfatc3	Nfatc3_DpnII_289	cagaaccctctgcggctactccaggacatcgttaaaataggcagttcctggtcaactggcataggctgccatccttctgggcacaccctgctctgtctctgtcttctttcctgtctccct
Nfatc3	Nfatc3_DpnII_290	ggcagttcctggtcaactggcataggctgccatccttctgggcacaccctgctctgtctctgtcttctttcctgtctccctttgcctcatgaactcttagaaggaatatgtgagggcaca
Nfatc3	Nfatc3_DpnII_291	gtgttttattctcctgagtcattctctcctccttccctcactctcccttcccctctttctcgccctctctattttgaggctcagaattgaactctgggccttgtagagtgataattaagc
Nfatc3	Nfatc3_DpnII_292	gcatgcttacccctttaccctatttaattaaatgtagcctgtagaaataaattttgagacattggtctttatgttgccaagctaatccaaacttctggggctagtcatctgggtagctga
Nfatc3	Nfatc3_DpnII_293	aaatacaaactttaggactgcagatatataccacttgcctagtatgcttcaagttttgtttcctgctgaatccggctgaagatggtcaagtggtggggtcacttgagcctagaaggtttg
Nfatc3	Nfatc3_DpnII_294	caacaaataaactccttgaaaccctctgttcttgtctttttctctcagccttcagactgtcctttgaaatcctcttctgtggtcctcacaccctctctagccgctgaggagtgtgcggag
Nfatc3	Nfatc3_DpnII_295	agaggtgcccaccagtgtccagttgctacattttgctattttttttttaaatcataaccttggggtagcttctaagtgtgttgtccttactttacaatgagattctgttcgcctgagtga
Nfatc3	Nfatc3_DpnII_296	gctcaggtaagctaaaacatcctacgctccatgccatgcatgtagtcaagaagttaaagaagatgggaaacatgttcttaaaatccagaactctcaaaattatgagagacttagaattat
Nfatc3	Nfatc3_DpnII_297	tgttcagtcactccatgttgaaagtgaggaagctgtgaattctcttaggtcatacacagaagtgaaattggtcacctggcttatagcctgacgctttaatctgtcaccacagtgtcatct
Nfatc3	Nfatc3_DpnII_298	attcctcattccctttcaggactttcaggctcaaaggaagagtagtagccttgggaactgttctgccatcttctcccactcaaatagaagggacagagagaaaagggggacaagtcctcc
Nfatc3	Nfatc3_DpnII_299	cttccctccccactctctgcagttgtcctctctgccaggaacaaaggtctctgggacctgtgtaatagggagaaaggcagccagactcagagtgaaggtaattcctttcctcccttagcc
Nfatc3	Nfatc3_DpnII_300	ccagtgatatatactgaagtcagagttatgtccttcagccagaaaagtcagttaaaactttggaagtggcaacatatggctgttaaatcatctttctttttctcaaatccaaaatacctc
Nfatc3	Nfatc3_DpnII_301	ctttttctcaaatccaaaatacctcctgaccagtcagtcatagcttggcagacaaacttagcctccagagaagcaggtgggatgggctgcaggtactgagcactttctggcgagatgctg
Nfatc3	Nfatc3_DpnII_302	agacttgaggccagaagtgggactgtggaagatgtgggaggctgctcactgtctgaaagctggatgagagccacttccctgtgttaagcttgcttgacttccaactgcatttttttctaa
Nfatc3	Nfatc3_DpnII_303	gctgggggccttccagagagctgtgctggccctcaggcgaatgagttcattggcattctgtacacagtggcacgaacacgataattgataaggcgagagtttgggggagtgggaagggtg
Nfatc3	Nfatc3_DpnII_304	aatctggcttggtttagcactaacaggctgactgcctgacaagcagcaggggtctgtgcctggtgcttgcttgcctctgctactgtggacatggagatgtttacgctcactgtgagctct
Nfatc3	Nfatc3_DpnII_305	gtgaatccagctttaccgctattatatcttttgcagagaaactgctacttttttgcttggaggaagatttttgagctagagtctcattgtctatgaagtacaaggtcgctttgaactctt
Nfatc3	Nfatc3_DpnII_306	tctggctgtcctgaaactcctctgtagagcaagctaacctcaaactcagagattcccttgcctctgcctcctgatgctgggattgaaggtgtgcaacaccacactcggctgaagctctag
Nfatc3	Nfatc3_DpnII_307	cagtctgttccctgctgggcttgccctgttcatcagatgctctgataggcctgctgcttccaccctgtaagtgagacacagaggtttgtgctcaagtggagcagcaacagaaaaccacgg
Nfatc3	Nfatc3_DpnII_308	aaagtaggttccaacagatgtgcgtggaagtaaatgcaagcaggtgaaaaagaacgaatcttccttcttccagtgtccttatgtaggtctccagattaaaggtgtgcaccaccacgtctg
Nfatc3	Nfatc3_DpnII_309	tgcctgtaactcctgttccatctctcctccattggatggcacctgtatctatgtggtacatattcatgtactcgggtacacacgcgtatacctgaaaaagggaaaaggggcaggtatatg
Nfatc3	Nfatc3_DpnII_310	tctgtaagttacaggctagcctggtctccatgttgagttctaggctaggcagggctctatacaaagagaccatgtttcaaaaacaaaacaacaaaaacaaacaaaaagctccctaggata
Nfatc3	Nfatc3_DpnII_311	ccaggcatcaagcatcgcttgctcagggacctgagtcagcactcagggaaggaggttcagaatgctgcaggcacgagaggagaggtgctgcctgtctagacagtgcacaggtgctgggtg
Nfatc3	Nfatc3_DpnII_312	ctgattctgtggtgtggcaccatccccatgggagggcggtgctgcgtctgctcacactaatgcttggccttgctttctagccctggcctagtgtatctaatctggccaaggacttcattg
Nfatc3	Nfatc3_DpnII_313	aggacttcattgaccgcctgctgaccgtggaccctggagcccggatgactgcactgcaggccctaagacacccatgggtagtaagcatggcagcctcttcatccatgaagaatctgcacc
Nfatc3	Nfatc3_DpnII_314	catctcccagaatctcctcaagcgggcttcctctcgttgccagagcaccaagtcttcccagtccacgcgttccagccgctccactcgttccaacaagtcacgccgtgttcgggagcgcga
Nfatc3	Nfatc3_DpnII_315	tgcccagcagtatgtagggtatgtctggacccagctcctctctgtacctttagtagcccctacctcctatcacaggcctggcctgttaggatggaatggtggcaggactgagtctccact
Nfatc3	Nfatc3_DpnII_316	tctttaatttttgccactttcttggaccaagcggggctactgtgttgggtagaagggtcctatggctcaggactctttacccattccttttataacccccttccctccacagagctttgt
Nfatc3	Nfatc3_DpnII_317	ccaatccttaagattatgctccagtgggaggtctggcttgtgccgtagctaactcgcctcattagtcctttagtcctttagctccagttagtctccagcaaccctctctcccccagccaa
Nfatc3	Nfatc3_DpnII_318	tgtctgtcttcatggtgccaccggggacaccttctagtccccagacttgccaggacctctggctgtagagactgtggcatggcccttgacctcaggctccagcctctctatgagaggaat
Nfatc3	Nfatc3_DpnII_319	ggctgccctccctcagggaaggctgccattttttctgaccacgctgactgtgccatgggactagtggattgttcaaaaaggaagagtaagggccactctctgggctgattattgcaggaa
Nfatc3	Nfatc3_DpnII_320	ctgactcctcagctggtgctgtaccagaagacaaagtccaagtcaagggtagagccctcaggagcctcaccttcccactaagccatgatgaaagacgagggtacccaagagaaactgaga
Nfatc3	Nfatc3_DpnII_321	aaagtccaagtcaagggtagagccctcaggagcctcaccttcccactaagccatgatgaaagacgagggtacccaagagaaactgagacgagtatgtttattagattgagatggggaacg
Nfatc3	Nfatc3_DpnII_322	caggtactgaacttgctgacccgagtgtacatggccggtgcttgtatgttgcagttcttagtgccccaggagacaatcccaataagcacccaggtgtttcccttctggcagacaagaggg
Nfatc3	Nfatc3_DpnII_323	tgtaaagctggagtgggcacaggtgcccaggcctgtgctgaggcgggtaggtcagggcatgcctggatgccctgcagtccattttccctttctacatgcacagctagtacttacccttgc
Nfatc3	Nfatc3_DpnII_324	ggtcatattctcccaaaacgacaaagtggcgtccaggcctgcaaggataatgggaatgggcagctgctaagtggtttcagagcgggcatccaagggagggggatacactcacgtgacttg
Nfatc3	Nfatc3_DpnII_325	tgtagctcagtgcaggcgtgatggcaggaacaccacagcctgaacatagatagggctggtgagaatccaatcccagtctacctctccctaatgccttcttcaaggtgcccccaggctgta
Nfatc3	Nfatc3_DpnII_326	caggaggaggtccaagagaattactccaaggccttcccttgagtgccttttaggcatacacagctatcttggttaccccaccctaccagccttcaagtcctgtgcatgctttcacagcta
Nfatc3	Nfatc3_DpnII_327	agatatgaggaaatatgaattataaaggctggtggacatagggatgtttactaaactagccctttcgctttactatcgtatatactatttttcataataaagtcttgggggaacaatcag
Nfatc3	Nfatc3_DpnII_328	ggggtcttccaagacagggtactggtggggtaagtttctaccatatggaactatggtttggggatgacaggatatagctttctaccccaaagcttatagtcctgggcttctgcacggata
Nfatc3	Nfatc3_DpnII_329	cctgaggtgaggaggaggaggacctcaggccaagaactgggtctgtcgtccttaggtgaatacctcagccacaaaactcctacagatgcttggctcactcctctcaagaaagacacagcc
Nfatc3	Nfatc3_DpnII_330	atgcagcctgtccatgcacacgtgtgaacacacacagagccctcccttcctgtgctcttacctctgcacaggctcggtgggggtgctcaatgctctctgcagcttggcaccccctgcagt
Nfatc3	Nfatc3_DpnII_331	cctgctgtgatggcttccaccaacagctcttgcgcagcctccagctgggtagtggaaatgaggttaaatggacctagtgttaccacactctaaccaggggacttgttaatcttgaagtct
Nfatc3	Nfatc3_DpnII_332	ccacccagtctgtcacgtgtttctctctgggccttagttatctctgaagcacatagtcacttacttctatcccactcccaagtccaatctcaaacatcatttacctcttccttcagtaat
Nfatc3	Nfatc3_DpnII_333	cgttgtgagcttctgcttctctctgtggtctaagcttggttcctgactggccctcccatcttcaactttactcagtccctactcagttgtccccttcacacctacaagcctttcttattt
Nfatc3	Nfatc3_DpnII_334	atggtggatgtggacagggacgtgcagggacaaagtagggagtgagcgacagtgcagcttatgtttgaatatggggactggtccggggcatactgactagattttaggggcgatgaagtg
Nfatc3	Nfatc3_DpnII_335	tccgcagtggctgcccttctagccctccagcccttatcaccccgcttactcggaacacaagccccgcgatggtagtcccggtcttgcgtgcatgaggaacccgaagtcccggaaggacgt
Nfatc3	Nfatc3_DpnII_336	agaactccactcccctttcacctctggcagttctcgaaagagaagcctcctgtgggttccactgcctgcttcagcatctcgcaggaaggccaagtgagaatgcgggggtctcgatgagtg
Nfatc3	Nfatc3_DpnII_337	agccagggggagcagaggcgtctgtcctggcttctgtggggtttttccggacgcttcctactttcgctttcacccccaccctagttcagaggctgttggctgctgtgtgcatcttctctt
Nfatc3	Nfatc3_DpnII_338	tagttcagaggctgttggctgctgtgtgcatcttctctttcactttcgtctttgctgctagtcccagataacttgaggaaggggctattacactccttgccagacctatggtgcgcctta
Nfatc3	Nfatc3_DpnII_339	ctccattcccatctctgctgacaccccctgagcactgcaggcacatacatgtattcaggtaaaacactcacacacataaccccttaaaagtaagtagaaatgaagcccttgcaggcttag
Nfatc3	Nfatc3_DpnII_340	aagtagaaatgaagcccttgcaggcttagttatgtgtgtgagtgaatgtggtatgtgcatgccacatgcccaccaaggtcagaagagggcatcagattccctggaactgaagttacagat
Nfatc3	Nfatc3_DpnII_341	atgagccaccatgtgggcgtgccaccacgtgggcgttgggaaccaaactcaggtcctctccaagtgcaaaaaaatgctcttaacttctgagtgcttgctctctctctctctctaatgtct
Nfatc3	Nfatc3_DpnII_342	ggaaccaaactcaggtcctctccaagtgcaaaaaaatgctcttaacttctgagtgcttgctctctctctctctctaatgtctcacattaaatcttctttagatgaactgtcttttcttca
Nfatc3	Nfatc3_DpnII_343	ctaaactttttttttggggggggggggcgcttgaaaaactgtttttcagtgtagttgagtgtagccctgtctgccctggaataagctctgtagacaaggttggcctggatgagaagatta
Nfatc3	Nfatc3_DpnII_344	cttacattaacaatccccagccccaatatcttaaattctatttatttgtttgtgttttggggacagaatctctgtggtcttggctgtcctggaactgtgtgtatcagagtggcctacaga
Nfatc3	Nfatc3_DpnII_345	tgcctgcctctgcctcccaagtgttgagttgaaggcgtgcaccaccatgctttattataaatttctgtatccaaccagaactcaaaagtcgacttcaaatcctatttctctgtgtcccca
Nfatc3	Nfatc3_DpnII_346	gtgttgagttgaaggcgtgcaccaccatgctttattataaatttctgtatccaaccagaactcaaaagtcgacttcaaatcctatttctctgtgtccccattctaacagccatataccca
Nfatc3	Nfatc3_DpnII_347	tgaatattgtcctgggcccctaagaaggaagccacagagcaagcttcctgagcagctcaactaggacaatgaaaatctatttacatatctcaaagtcagtccagtctggggccttagcaa
Nfatc3	Nfatc3_DpnII_348	cacagagcaagcttcctgagcagctcaactaggacaatgaaaatctatttacatatctcaaagtcagtccagtctggggccttagcaaagcccactgaaccccgtgttcccctaagccca
Nfatc3	Nfatc3_DpnII_349	aagcatgcatcagccaggtgatgcaggttatctaaggaacctagtagtgccttccccttaacccataacaaacaccctgcacttatttataacagctaggtctttattcagggggtgggg
Nfatc3	Nfatc3_DpnII_350	gtctttattcagggggtgggggacttgggctggcagctggcgacttaggagtgcggtaggcacccagtaggatggcattgatatgctccagtgtcttattgctgaagaccatgttgaggt
Nfatc3	Nfatc3_DpnII_351	tgtctcgttcatgggcagcaaatgtacgggctgcgactggcggccctgccactggccacagagctcagtgctgcgggtggctacggtgtcgtccccatcttcatagagtgcagccacggg
Nfatc3	Nfatc3_DpnII_352	aggtgtggggtgtgggtctgcccacaccgtagagacaatatacttctacaccaggtgcggggaggcgctccagtaggtcacgagactgaagaaacatgtgccagccttcttcaaaatgca
Nfatc3	Nfatc3_DpnII_353	tgtgaaaaaacgctcaaagtcttggacggtgtagttgaagtttggtgtggaaatgaacacatggtcttcaggccacacgtgaggggctgggagcatccagggggaagtcgtggttatgcg
Nfatc3	Nfatc3_DpnII_354	acaggatggggatgccctggttgtcacctaggacaggggagaacaaggtgggacagggagctgggcctggtccacagtttacctcggcaaaagcactccaccttgtttctgccacaacct
Nfatc3	Nfatc3_DpnII_355	atgtcctcaatgaaacagattcctgggcacaggggctctgggaggtaaaatgtagctaaaagccatagtgtacaggacttgggggctaccaggagcaaatctggggttgacagacgactg
Nfatc3	Nfatc3_DpnII_356	ctaaaggacaacaggtgtgccctgacagacagacagacagacagacagacagacagacagacagacaatatccccggggcaacactgagcagagctggagtgacggctagctagctctgt
Nfatc3	Nfatc3_DpnII_357	cgcatggccttgatggaaccaccccacggagccccgagagagataaaaccatcaatgaagtggtccttccaggactgaggctgccgcagtaagaagtggagcacatgcagacagccaagg
Nfatc3	Nfatc3_DpnII_358	atgcccgcaggctagcccggtggccaagaagagtccttgcctttcccgggtacacacacctgctagcttgttgtcatccacgtactcaacagattcggtcttgccaaagccagggacacg
Nfatc3	Nfatc3_DpnII_359	tggacaccaggggcattggacacgcgcccagagctgtggttgtagacaatcctggggatagtgggacatttagcagccagcagccaagggtcaacgtgcaggggtttggtagaccacaca
Nfatc3	Nfatc3_DpnII_360	actgacagatgaggcagtcctgggctggccttatctggaccgggggtgggaggggcccccggggccagtgggagggacagacggccaatgggggtggccaggaaggggcatagcctttgg
Nfatc3	Nfatc3_DpnII_361	tggctctggactggggttcagttccgtctttcttcccttggcgccagggaaaaaagagccggagcagcaggaggcccagaagtacacaatgttttattgaaaaaagtcaggctcagcttg
Nfatc3	Nfatc3_DpnII_362	gcccatctgggaattcaaatcccgtatcaaccctcaccagtcttctctagtcaggataggcctctattggagtatgggaggggacagtccctaaatccaccagggtcccctgggccctcg
Nfatc3	Nfatc3_DpnII_363	catttccactgcaaggcccaagcttggtttccctggagacgtagcagagctggtccaaagcaaggctgggcaaagcagaactggcaagtaggtgcaaggccgggcactgttgtcctagac
Nfatc3	Nfatc3_DpnII_364	gcaaaaccagacgggcatcgtgggagcgcgtgacaatgacctcgttgagcttcacagcagtgtgcatgcgccgcacgttggactggtccctgcagaccaagtggctggtcacaggccagc
Nfatc3	Nfatc3_DpnII_365	tttgtccctggcccatctgcacagcatgcccgtccccactctccctccattccagacctcaccatggcttgtactcacggcttaatgtgcaccagctcccggaagttgtcaggggcgtgg
Nfatc3	Nfatc3_DpnII_366	tccagacctcaccatggcttgtactcacggcttaatgtgcaccagctcccggaagttgtcaggggcgtggctggggtcccagggctcagccatgtacttgtctctggtccacgtcatctg
Nfatc3	Nfatc3_DpnII_367	ttgtcggcccctgccacagactcttcctcctcgtcggagtagaggctctccagcctaagagccgagtgcctgtcctttaccagctgggcctgaggacaaccagaggagatatccttggta
Nfatc3	Nfatc3_DpnII_368	actgggattatagatatgggccaccaagcctagtcctgaatcattcattgttatatccaccagacaaaggcatgatgtggcccttacccaagcccaagccaagatggccatttacctctc
Nfatc3	Nfatc3_DpnII_369	ccgctcagttttggtcaacctcatctgccgcagcatctgagaccgctgctccatcatcagtgtccgctcataggtataggcagagatgtcactgttgtgctggtggggggagggggatga
Nfatc3	Nfatc3_DpnII_370	atgattggtgggggggaatgcaaggggggttcctcggggacagagcaggccaaagacagctcaccatctctaccacctccacttcagcttccaggcggaggtgatacaggaagatggcca
Nfatc3	Nfatc3_DpnII_371	cttcttcatctggatgctgttgtcatccatctgggccacggtgaaaatgcgcatccggcacttcttccaaacctgtggccgagggtcgtgtgagcagctgggtcatgccgggcttcccga
Nfatc3	Nfatc3_DpnII_372	agctgggtcatgccgggcttcccgagagcccagctgcccttgcccacacccagccagctggcataccttatgctggcgcagcagaaagggcagcagcataagcatgcctccatcatgcac
Nfatc3	Nfatc3_DpnII_373	caccacacgtcgatatggccatccaggtagcgctcgtggttgctggggtagaaagctatgttctttggcaccagcagggccaggtgggcagctgtggtgcagcgcacagtgtctagggag
Nfatc3	Nfatc3_DpnII_374	gctggccaccactacctggcagaagcctttgactttctcaatgtccatcatgttcttgatggtctgtggggaatacaagagcatcaaaaagcaaggcccacctgtctccatcctacccag
Nfatc3	Nfatc3_DpnII_375	tctccagaacactggggttcacaggggagaccctggagcaagctgcactagtgtgtgtgtgagtgtgtgagagtatgtgtgtgtgtgtaaatgtgaatgcagtgcaagcatactacctca
Nfatc3	Nfatc3_DpnII_376	cctgggcttcaccatagctctccagaaagctgccctggatgacagagccaacgattgtcaggcccttcccggccttcagctgggaggcgaaggtgaggagccgggggtacttcacatgaa
Nfatc3	Nfatc3_DpnII_377	ttcgtctaacttaagcagcaccaggagctgaggcctacggcagtcaaacagttaggcggcctaagggcctggcccttccccagagtcccttccttctcaggatgtggactcccacaagtg
Nfatc3	Nfatc3_DpnII_378	aacccaccctgagggggccctgtcattgcgggcgcgagcttaccgccagttcttggtgtgaggaggcccttcctccagcctcagcagtgcatagcgtgccgcactcagggacaggcctcg
Nfatc3	Nfatc3_DpnII_379	tcccggcctccctcccttcctttcctctcgttccctcccttttttctaagtgagtatgttactattgagctggggcctcctagccctttacccagggatttctgtgctgcaggaaggcca
Nfatc3	Nfatc3_DpnII_380	gccacccacccaacactcagaccatcccaactcttcagctagttaccttcaatgttatacaatgtatcaacaggccagccgctggcccttcactcacccttggtactcgatgtacttgta
Nfatc3	Nfatc3_DpnII_381	atgcctgcgatgagcatggccactagggcatagtaccaggaggagacaaacataagagccaggcagagactcatgcctaggaaagacaatgtcctgggacagggatgagaggataggaat
Nfatc3	Nfatc3_DpnII_382	actacgtgaggtatgcacatctatggggaaaggtgaacgctaggaagataagaactcagatgtgacaggcctggctggggggagggctggagtctgctcagggggaaggcaaccctgtca
Nfatc3	Nfatc3_DpnII_383	tataagctgagtgagtggggaagtggaaacctttcattactgagtaagtaaggaccattgaccatgcaacagaatgggtgaggaccccaacatgggcaggggacccctcggaatcatgct
Nfatc3	Nfatc3_DpnII_384	atttaaaatgtcggaccaggcagcgatggctttgatgaggcatcagaccaggcgcttaccctgtttgaaatggtcatctctggtcttctgctctagggaggctcctaccatggggcttag
Nfatc3	Nfatc3_DpnII_385	actgggaggtgctggggcgcccctcccccagctcacatggacagaatgggggccaccatgtcaagggaagcaatcaggatgcccagctcagcgatgagcgctgtcaggaggagggcccac
Nfatc3	Nfatc3_DpnII_386	ccaagagtaaaggggggggggggtgtcaagggtcgggaaaaatggagaagaggctctagctttgagtggagaccagttgctagctcttagccttgtatctttgccctttatctcatcctc
Nfatc3	Nfatc3_DpnII_387	attactggaagtcaacggtctgagatgtgtaggacccgggggtgggtgggaggggaggggctaaagggaggacagaaaaagctggcaaggagggacagcgctcactcacttgtcccggag
Nfatc3	Nfatc3_DpnII_388	aggacccgggggtgggtgggaggggaggggctaaagggaggacagaaaaagctggcaaggagggacagcgctcactcacttgtcccggagtaccacaccctcgatgcaggcaccgaagag
Nfatc3	Nfatc3_DpnII_389	ttcacagccatcgccttgtccttgtcctcagagggtcccatggtgaacacacacatactctccattgtgtgcaggtgcaaaggagggggttaaggtctcggtgcccgcccacagtgtggc
Nfatc3	Nfatc3_DpnII_390	tatacagagaagtaccctctgacacatggccccgccaggaatcggaaaggatacacaccagcgaagtggtaacaatggccagaatggtccccactgggatagacttctgggcgtcacgga
Nfatc3	Nfatc3_DpnII_391	ttacctgtcacagaagggaaaaagatgccaaccagcacggtgaaggacgtggcgatgtcagccaccacatacagggacaggctctcctttaggccgagggtgtctgtggacggcagccca
Nfatc3	Nfatc3_DpnII_392	acggcagcccatgcttctccacgacctcccccttctccaggtaagcgctccagaggttctctgtagaagcaggaacattcccactacagcaccactgatgtcccggggacagcccagcaa
Nfatc3	Nfatc3_DpnII_393	ctacagatgcactgaatctctggcaactcttggggacagccaggacacagtgactacggtgtctgccacaggactgctttggccagagaggaagctgtcctggtagagctataacagata
Nfatc3	Nfatc3_DpnII_394	ctgggatgttggccaaacaggctccgttcactcaaaattcagttacaaggaggcaggctaaaaggatacagctgaataaggaaagcagccaaacctgacctccccccccccatccccctc
Nfatc3	Nfatc3_DpnII_395	cgggcacacaaggacagctctgtactctgctttcctgctcagcccgtgggctggggctggggctggggctggggctttcaggacacaggagggaggacccaccctggagcacaccagcag
Nfatc3	Nfatc3_DpnII_396	ccaaaggcttagaaaggatgccagggcaatggctggaacaaatgccctagttactcacggaaacacgggagggtcaaaaatggacttgatgcctcccgcgtaaatggaaaggatggagat
Nfatc3	Nfatc3_DpnII_397	acgcaggccaggaagagcgaggcaaacttgttcacgtacttgacaccgacaaacaccactagggtcatcagagtcaggaaaatggtcccatacactctcatgttattcaaggtggcgctt
Nfatc3	Nfatc3_DpnII_398	cacctgcctctgttaatctgttaattaattaatttaattaattaatttaatctgttggattaaaggcatgcaccgccacggcccctgagttgtatgttaacgaagaaaacaaatattgat
Nfatc3	Nfatc3_DpnII_399	taattccaaataacacagaagaaatgtgagatagaaaataaaaattcagaagttctaaacaaaaagtcctggcttctggtttgcagagccacgtgtgtgtctcttaacatctattctctg
Nfatc3	Nfatc3_DpnII_400	ttcagggaggtacctgtcactctgtgttacttccctcatctcactgtgcccctcccccaccaggccgctctgccattggtctaggccattcattggtgagtagggagctaggcctaagac
Nfatc3	Nfatc3_DpnII_401	tggtctaggccattcattggtgagtagggagctaggcctaagacagcacccatgggactcaaggacctctatacagcagtccatagctgttcattctgatttaaggacacggagaaaata
Nfatc3	Nfatc3_DpnII_402	tgtcactcagcccaacgcttgacagaccccctgccatggcccaacactgttcaggtagaagaaacacctaggctcaggtgaaggcaaccaggcctcttccctgcttggctcaaaccatca
Nfatc3	Nfatc3_DpnII_403	ccccctgccatggcccaacactgttcaggtagaagaaacacctaggctcaggtgaaggcaaccaggcctcttccctgcttggctcaaaccatcagaagtgtaaagtgtggtggggacaca
Nfatc3	Nfatc3_DpnII_404	tcaatggcccctaggatatacatggctgctgcaaatgtcgtccccaggtagaagcacaggcccacagcacctccgaattctggtcccaaagagcgggaaatcatgaagtacgagccacca
Nfatc3	Nfatc3_DpnII_405	gtagaagcacaggcccacagcacctccgaattctggtcccaaagagcgggaaatcatgaagtacgagccaccagctataatggagagagtgcacacaggtcaagactaactcttcagtga
Nfatc3	Nfatc3_DpnII_406	tcccttgtaacaaacctccgcgaccacccaaaagcgcagcctgcttttctctttaatagaccagcgcagaatctgtcctgactgttttcttgtccctgaggctcagcatgagcctgcctg
Nfatc3	Nfatc3_DpnII_407	tccctgaggctcagcatgagcctgcctgagtctttgcttctttctattagaatcacgcacttctagaaaactggcagtcagtcctgggccccaaagtggtaagaatacggagacaagacc
Nfatc3	Nfatc3_DpnII_408	catcactgctgttaaatcctgatagacactgaaaatcgccaatggggtcaatttcttgtatgttgtaactccacctcttggattcccctaaagggaacatcaagggtgttccagactgtt
Nfatc3	Nfatc3_DpnII_409	aagggtgttccagactgttcatggcaatagtggcaaggagaggaaaaaataaataaaattttaaaaaggctgctgcagcagcacgagcctgtaatcccagcactttggaggcagaagcag
Nfatc3	Nfatc3_DpnII_410	gcttcaagttcagagccagcctgggctacatagttttaggctagccagggctacgtagtgacatcatttatcacaaaagaccggaaacaagcaaacaaacaaaccccaaccaaacaaaat
Nfatc3	Nfatc3_DpnII_411	atcaaagaaactgcctccttctcttctgctgcttttgttcatttgctttttagataaggtcctgtatagtcctggttggcctggaactctatgtagactaagcatacccaacgttttgat
Nfatc3	Nfatc3_DpnII_412	tttagtaaggctctcctgggattcactatataaaccacgttgtcctcaagcttgtggccatcctcctgtctcagcctcttgggtacggagattacaggagtgtactgcaatacctaactt
Nfatc3	Nfatc3_DpnII_413	tgtcctcaagcttgtggccatcctcctgtctcagcctcttgggtacggagattacaggagtgtactgcaatacctaacttctcatttctgttcaacttctgtaaagcactgcctgtctca
Nfatc3	Nfatc3_DpnII_414	gcctccttctcacccggctggcctcattccccaagccaaagcttaaaacattgttcctgtccctccctctctctaacccccacctccagctggagtagacagattcctgcccgacactag
Nfatc3	Nfatc3_DpnII_415	ggttcttaccaaacttcaccggggacaccggatgtctgacaacctctctacactgaaaaccaagtccaatcctacgattcctgctggaaatcccctgcactgccctctactgaagtgtgg
Nfatc3	Nfatc3_DpnII_416	catgtggcccagactccttggctctggcctctgggtgtacttcacccctcctgtcaacaccagctttgaattgcattcctctggactacagaccagtttactggtctatccatgactgtg
Nfatc3	Nfatc3_DpnII_417	gggttacagcagaaatggctggggggggggggagcgggtgtgtgtgtgtgtgtgtgtgtgtgtgtgtgtgtgtgtgtgtgtggtggggaaaggctgacttccagacacggtctgattgga
Nfatc3	Nfatc3_DpnII_418	agccagtgggactagggctgttagctaccctcttacaccatcatcctagcatcaggtaacctgggtggcttcctgattaagctacaggttaactcaggttcctctcccacagacctttca
Nfatc3	Nfatc3_DpnII_419	ccatcatcctagcatcaggtaacctgggtggcttcctgattaagctacaggttaactcaggttcctctcccacagacctttcattcctagccatgggctcctccacactgtccaggcatt
Nfatc3	Nfatc3_DpnII_420	tctcctacagggctggatagggatgactagagactggcagagttcttgccaacaaaatcacaaccaggggtcaggtctagaccacttcaagatatcagctgccctctctgaagagtgggc
Nfatc3	Nfatc3_DpnII_421	tgacccacctcagcaacaccagtatctcataagaaggtctgaagccgctggtaacctggcttatttcaaccaggaattcctttggtttgtgcttaccaccaatgagaatgacacagccag
Nfatc3	Nfatc3_DpnII_422	agaccccagctccttccaagcacagctatttgcccaagatagcctctgggacagtcgatagcccctttaaaattagtaggactctaggtatgtactaccaaaccaggtttctgtctcaca
Nfatc3	Nfatc3_DpnII_423	gtaaatagtattcaagtcctgggtccactcttacaacagtgtctgtttgctgatagctaagtacaaggagctactgttccttctgttgcttttgaggctcctctgtccctctaccctcag
Nfatc3	Nfatc3_DpnII_424	tccataccacttagctcagcctttgacagctccttcggcttaagacacttatttctcaccctccacgcctaccaccttctggtccacaaatgttcaacatcacacaggaaaacatctatt
Nfatc3	Nfatc3_DpnII_425	tcctcctgtaaacagagccacggggcaggatggcaacgggccaggctagaccagtgtcaggctacctgtgtggagccagcagcttggcccagtgccaagccctgaggcaggcctggacct
Nfatc3	Nfatc3_DpnII_426	ccggctcttgcttggggaagcccaagccagctaactgggcaggtgtgggcaccacaccccagaaggcagcattcaaaggcccagcccagtggcttggtctctctgcccaaccctggctgt
Nfatc3	Nfatc3_DpnII_427	tcttcaggtggggacagagcacaagacttccagcactccaaggggtccaagggtttcttgcccctgtggcctatgtgactctcccatctgcccactgtcttaagcttttatgtcccttct
Nfatc3	Nfatc3_DpnII_428	ctatacacaggaagccaggttaggagtgatgagtgaagatgtaggccctttgaatgtgtggagaccgagaagctgacattacttggctgtgaggcagatgaatgtacaggttcggagttt
Nfatc3	Nfatc3_DpnII_429	gatgagtgaagatgtaggccctttgaatgtgtggagaccgagaagctgacattacttggctgtgaggcagatgaatgtacaggttcggagtttaggaccctgaaccatgtcttaaatcca
Nfatc3	Nfatc3_DpnII_430	ttacttctcagcttgggtccagaaagggaaatttcccgttggaaggcacaaacatgggaatctttccagagacacattccctgcagctctagctatggagggcagagtgggacagaggct
Nfatc3	Nfatc3_DpnII_431	gaggaggaagtggtcaccttggtgaggggctgcaaggaaggcaaaggatactggccctggaggacagacgtaaggttgcaagggggtctgggaaggtgaagtgtattgaaagggccatga
Nfatc3	Nfatc3_DpnII_432	catagcctggatggctgcaaagagagggcagttgggagtggaagagaagccagcctgatgcttagctgagaggtccggagaagccccttccagacgaccacacctgaatggctccttaga
Nfatc3	Nfatc3_DpnII_433	tatagaagacttcaaatctccacacttgtgccacaagcgtgcacatgaagggcggggcctgcggaggaggcggggcctggccatgaccaaccctggggccccaccttccttcctcccaag
Nfatc3	Nfatc3_DpnII_434	tggagctcctagagtacaaggcaccatttcgccctccaggaagatgaaaccacacagaacgtcttccgctgcctcagcctacaaggggtcagctaactaccccgccatgcactgtgtcag
Nfatc3	Nfatc3_DpnII_435	agctaactaccccgccatgcactgtgtcaggtgtccaggagggtaacccagagcatgctgggagatggagccaatctcgcatgggtacaaggaaccagaaaaaagccagggcaccagatg
Nfatc3	Nfatc3_DpnII_436	ctgccagtttgctccagaacagattaaggggccagccgccacgcaaatctcaggctggtgaaaatgtgcttccgaaactagaaaacctcccaggcaggagggagcccgcgcatctattct
Nfatc3	Nfatc3_DpnII_437	tctatcactgggccacaaacacatacgttatccaccccttttcctcctctgggacaggttctaaatgtagcccaggctggcttcaaacttgtgccaatgctcctgccccagcagggttgg
Nfatc3	Nfatc3_DpnII_438	acagatgtaagcacacgcccactttcttttttgtatatgtggtggatgtgtacatacaagtctacaaggtcaatgggggtcaaggtcaatatcaggtgcattcttttcccactctccgcc
Nfatc3	Nfatc3_DpnII_439	actctccgccttattttttccagacagggtctctcactgaacctggagctcatcaattcagtgagactggctggccagcaagacccagggcctctcctggctctgttttcccaatgctgg
Nfatc3	Nfatc3_DpnII_440	aaggtcaatgaaggtcaatgccaaagccagcagtcatctcaacccaagtcatgtttagggctggtggggtcaggtagctccccagacatcctggcatttttgctaacttccatgctcatt
Nfatc3	Nfatc3_DpnII_441	aggctacgacacggtttccagggcagcctgggctgcataaagaaaacaaagaagccagaggactagggataaagcctaggtggtaaggtgtttgcctaggatgcacaaagccctgggttt
Nfatc3	Nfatc3_DpnII_442	cctggtacctcatgaaaccgagcttggcggcacaggtgtggaatgccaggaggtgacaccaagagaatcagaagttcaaaaccatcatcaagttcaaggctagcctggactacatgagac
Nfatc3	Nfatc3_DpnII_443	atcaagttcaaggctagcctggactacatgagaccttgggtttaaaaggaaaccaaaggaaaaaaatcctaccaactacagagctgagcacacgacagtgccccactctgtgacccacct
Nfatc3	Nfatc3_DpnII_444	tgtctctggtccttacctgctgatgcatgtcagttccccttttgggaacaagacaaggctgcctagtgaggagggccagacctgggtctatcacagcgatgagaggtgagcttcaggttc
Nfatc3	Nfatc3_DpnII_445	gaggtgagcttcaggttctcttttcacattccagagcccaggccttttagggagtgctctggggtacagcatgataccccagcatagaaaagacctctggcatactggcatatgtagtct
Nfatc3	Nfatc3_DpnII_446	cggcaggctggcttggatacctgccccttgccctgtgcgacccacagaaaactgcttagcctctccgagctaccctgtcatcttctatgaagcagagacagtaactccctctcccaactt
Nfatc3	Nfatc3_DpnII_447	gcttttcagacattacctgagacccccagagaaccaaagcacagctcaggcctggggctccctatgaagggctcaggtgtgttcctaccagcaactgggaaagccctgacagtaggaagt
Nfatc3	Nfatc3_DpnII_448	tggatgacctttctggtccctatgtacatggaatctacctataatgtccttccatgaccttcccagtctggccacaggccatctaggtgagcaggcctatgtatgcccctcagaacagag
Nfatc3	Nfatc3_DpnII_449	ccatgaccttcccagtctggccacaggccatctaggtgagcaggcctatgtatgcccctcagaacagaggcgtgtgtgtgtgtgtgtgtgtgtgtgtgtgtgtgtgtgtgttgtgggggg
Nfatc3	Nfatc3_DpnII_450	ctaacagagctaggcctaagatagttctgtgctctctgattctttgctatatctacaaagaagaagcaaaatcactcacccggatgcagggtgtcccccatgccacagacacaccacaat
Nfatc3	Nfatc3_DpnII_451	aaaatcactcacccggatgcagggtgtcccccatgccacagacacaccacaatctggccgaaaagtaaataggaagagaagaagggggtggggttgggaggagctggcctagcctggagg
Nfatc3	Nfatc3_DpnII_452	tggcagggcacagccaacagccagcatagctccaggttactcctatcaacctgtgagggaccaaggcggagccaaagaaaaggctcagtactgcccattggtccaggctaatctccagga
Nfatc3	Nfatc3_DpnII_453	aggctaatctccaggatgcagttcagtacatcatctagggacagacatccttccagtcccagggaaggagggatatggttccgacaccttggaccaggcaaggggcagcaggggatgtgg
Nfatc3	Nfatc3_DpnII_454	tagggttacttacacacagctgtgaaacctgacaaatctccgtgacatctgcagtccatgcccctggcctgtatgtccacatggcaggcaggtcattcagtcaccgttcacatgaagcac
Nfatc3	Nfatc3_DpnII_455	cgagtaacagaacctgtcccatgggggaggttgggaggattaaagcgagttgcttcatgtacagtgcctagacaagcctggccccgtgtgactgctccctaggtgtccatgatacgcaca
Nfatc3	Nfatc3_DpnII_456	tacgtagaccaaggccaacacaggctcttcagcgagcacaccctttgctcctaccgggccagtgtgcaaggaggcaggggtagggaaaggacaagagaggggcggtgagtcatagaggaa
Nfatc3	Nfatc3_DpnII_457	gtatgcccttcctagaggagtccgctccctcctcgctagaggttacaccggcccatccctcatcgacactttgggatagcccagttatctcatttgaacttgctccttcataacctcacc
Nfatc3	Nfatc3_DpnII_458	cactctctgtatagaaggctcactggttacaagcttttgttgttcttgccccagacccaagttcagtccccagcacccacatcaggtagcttatgactgcatatgtctctagctccaggg
Nfatc3	Nfatc3_DpnII_459	tgatgccctccagctccctcagactgtaccagggttcacacacacacacacacacacacacacatttaaatttacctttaaaattgaaaaataaactgagcaagaagaaatataatacaa
Nfatc3	Nfatc3_DpnII_460	attccaaaaaaagatacaaggtataactaatagcattaccccagtcagtccaaaaatcaaaaccaaagaagcaaacaaacaaaaaaacaggtgggtgtctactgaggaacaacacttgaa
Nfatc3	Nfatc3_DpnII_461	tctatgtagaccaggttgccctcacaggcagtccctaggtgctagaataaaagatgtgtgccgcaatgcctggatgttttcttgttaattatcggtttccatgtgtgtctgggtgtgagt
Nfatc3	Nfatc3_DpnII_462	aggcagtccctaggtgctagaataaaagatgtgtgccgcaatgcctggatgttttcttgttaattatcggtttccatgtgtgtctgggtgtgagtatgtgtgtgtgcaggtgccctggaa
Nfatc3	Nfatc3_DpnII_463	aaaggtgtcaactcccctggagctgcagttacaggtagttgtgagttatctgatgtgcatcgggagctgaactctggtgctctgcaagcgtttgcaagggctcccaagtgtccagccatt
Nfatc3	Nfatc3_DpnII_464	ttcagtaggattttttttttttttttttaataaatgttctctgaagaaatggctcagaggttaagagacctatctggggttccggaggtcctgagtttaattcccagcaaccacaaggtg
Nfatc3	Nfatc3_DpnII_465	gctcgaaagctttgtcttcctcatccatctctgagtagcctgcttcttgggctgtttcaggggtcccttttaccaccttcgtggcctgacatgtcacctgtggccccttcaccagaccct
Nfatc3	Nfatc3_DpnII_466	catgtttttttttgtttgttttgttttgtttttgagactaggtctctccttgaatctgaagctctctgattcagctagacattttactcactgagccatctccccagctttgaattggcc
Nfatc3	Nfatc3_DpnII_467	ccccagctttgaattggccttttacatagttttgttgtatatagagttcatctcaataaagaatttgctaaagccatagggaaaacctgaaaatgtatgtaagcacaccaagaagtctgg
Nfatc3	Nfatc3_DpnII_468	ttcagggggtaggggacccactgcaacccctccttctccacacagtgacaaaagatgaaacgggccagcaggccaagcacacttgctccttctgtggcaagaccaaccatggcaaatggc
Nfatc3	Nfatc3_DpnII_469	ctaggcatcttcattatgagggcttgttagtttaggaatagaagtttattaagaaaggaaaggttctctgccaaagaaggaagctccaaggtctggtgtgatggagaatggccgccatag
Nfatc3	Nfatc3_DpnII_470	tgctaagtcaccagggagtagaactatttttcaaagaatgaggtgtgccactggaggtgggctttgggatgtaaaagctcctatcaggcgcagtctcactctctctgcctgctgcctgca
Nfatc3	Nfatc3_DpnII_471	aggatgtaaagccctcaactatcgttccagcaccgtgcctgtctgcttcccaccatccatggactaactaacactctaaaacagtaagcaaggacccagttaaacgctttctcttgtaaa
Nfatc3	Nfatc3_DpnII_472	cctgggggtggggatgagtcaccttaccagctctgtcttgatttttttttttttttttttttttttttttgagatagggtctatgtagccctgtctggcccgaaactcattatatagctg
Nfatc3	Nfatc3_DpnII_473	tgatgccctcctgtggtgtgtcttctggtattgtactcatatacataaaaaagtaaataaaccttaagacaaaaaaaccccatcgagcctactaaaaatgataataaaaaaaaagtcttc
Nfatc3	Nfatc3_DpnII_474	ccctgtacaagtttcttgtttgtttgtttgtttgtttgtttgagaaagagtcttactgtgtttacccctagctgacctggaactcattataataatgacaggcctggccttgaatttgtg
Nfatc3	Nfatc3_DpnII_475	ccccagcctctgtttcccgagtgctgccaaactggttcttagaaggagcaaggaaaatcagaaaggtggcacatgcttgaaattctagtcctcggatggcagaagcaggggaatcgcttg
Nfatc3	Nfatc3_DpnII_476	cagaagcaggggaatcgcttgaatccaggagttcccggccaacctggacaacatagactcgggtctccaaaacaagataaaaaaaaaacctcgtaaaccaaacaaacaaaaaatacagcc
Nfatc3	Nfatc3_DpnII_477	agtaggaacacattccctgtcatggtgaactctgttatgctggtctatgggctccagcttcagtcaggtttcctcgccgagaatccttccaacccaaatcccaacaataaaggaggacga
Nfatc3	Nfatc3_DpnII_478	cacctgtctctgcctcctgagtgcctagcggcatggattaaggtgtcaccatggcccaggcaagcctcaaactcatagagccccaccccttccacctcctaagtgttgggattaaaggtg
Nfatc3	Nfatc3_DpnII_479	taaggtgtcaccatggcccaggcaagcctcaaactcatagagccccaccccttccacctcctaagtgttgggattaaaggtgtgcgccaggatgaccaactattttttatttttggacag
Nfatc3	Nfatc3_DpnII_480	caccaaaaacttggccacgccttctggtagccacccaaataaaaggacatgcaagaggaaagcgtttgttttttgcctgcttgccctctttctcgatggaaggctcatttatcctgtctc
Nfatc3	Nfatc3_DpnII_481	ggcctgaaggatggtcagacttttggatggggaaattgaggctaacaggtttgctgctgcagccccagcccacgataaagcccaggggaagtaccttccagacccgtcatagcttccacc
Nfatc3	Nfatc3_DpnII_482	tgggaagtagaggttggttggtagaagaattagcaatctggagcatttctaacctgaggaagtttggttctgaccagttaccctgccctcctggctgtgtcagctgcctgttcaactggt
Nfatc3	Nfatc3_DpnII_483	tcttagacctttcctcccatctaggtcctttgaggaccttgtgggggcttgcctgtcctgtcttgaggtgtggggattaagggtggctcaaggattgagagcagaaatgggacttagcgg
Nfatc3	Nfatc3_DpnII_484	aaacccatcatcgcctccgggggcagtacggagcggagtttatcgtccctggagggtctgccattgcccaacatgtgctagactattagagctgtctgagagccctggtggctacagttc
Nfatc3	Nfatc3_DpnII_485	ccctatctcaaacaaaaaaacaggagtctccttctttgtgtcccttttggaattctgagacaggaccttgccatgtagcccagactagcttcaacctgtcacctccggaagcaggagcat
Nfatc3	Nfatc3_DpnII_486	gagaggcagaagcaggcagacctctttgagttcaaggccatcctggtccatcgagtttcaggacacccagggcttacatagagaaaccctgtctgggtgggaagggggatagacacttta
Nfatc3	Nfatc3_DpnII_487	agttgttctcaaacttcctaaggcttttcaaccctttagtacagttcctcatattgtgctggccacctgaccataaaattatttttagtactactttgtgcaatagcatcattttgctac
Nfatc3	Nfatc3_DpnII_488	tgagaaatgttgctctaaataaagtgtatttagtcctgggtttgagggccccagggggctactccactcaccagaagttgcaatatgtcatcaggaatattcagcaaattgtcacacacc
Nfatc3	Nfatc3_DpnII_489	acaggagcctgagacacctccagggtctgcttcactaaggtgtccgaggcgtgggacaagtctatcatcatgcccagacggttcatttcttccactactttctgggggcgggacagacaa
Nfatc3	Nfatc3_DpnII_490	cacagcgaggctggtgtccagtgagtgaccaccctctacaccaatgaggcaggccagcttctgagtgttattcagacctagaaaaggggcggtgggggttgggggaggggtgagtcaaat
Nfatc3	Nfatc3_DpnII_491	aatctgctccagggctaggcgtacggcatcccggtcctgggtttggcacgggatgtaggctgaccagaactaggagtaggtccaggggttcacagtgagaccagtatggtcttcaaagcc
Nfatc3	Nfatc3_DpnII_492	ctgcccttcctgcctcagcccatttaaatcaatggctctccatagtaccctcatgatatttaagcctggcagccagtggacatgctggggctgagtgacacatagctgctgtttgtccat
Nfatc3	Nfatc3_DpnII_493	cagcaacccccacacgcacaagaacattcctgattattttatatgtatttccactaaccctgagcatctaagtagctcttctgtgttggccttcaaactctttatatgctcttgcatgac
Nfatc3	Nfatc3_DpnII_494	ttattagtagtactatgcatgtgaaagaacagggtgaggaggtgcctacatgctgtggcattcagattgaggtcagaggacaatttttagaagtctgtcctcagcttccaccttgccaag
Nfatc3	Nfatc3_DpnII_495	tctgtgagcttgaggtcagttggggtctacaaagcaagttccaggctacccagggctgcatagagagaccttgtgttttcaagacaggttttctctgtgtagtactggctgacctgaact
Nfatc3	Nfatc3_DpnII_496	tgatgccctcttctggtgcatcagtaaacagctacagtgtacttatttataacaatgaataaatctttttttaaaaaaaggaaatcaaaatttaaaaataaaggtaacactattagaact
Nfatc3	Nfatc3_DpnII_497	tagttttaatatggttacccttgagtgtagttgaaacagatgatttgaatgaacaggttttcagaggagctgctagccagggtggggccagttcttaacaaatttatctcacaccgattt
Nfatc3	Nfatc3_DpnII_498	cagagcagtgacagggcaaggctgtgtttggcatgccaagcagagaggtgggccccagccagatacaggaagggatgagaggaagggctctgtagcacagaggagaaagcagaagtgact
Nfatc3	Nfatc3_DpnII_499	aaatccagggcttcctgcatgctgggcaagccctctctaccagctgagctacatcaacagcccagtattagctcttaatattacctgtaattattgcagttgttattgatgtctgctcag
Nfatc3	Nfatc3_DpnII_500	ggatttcgagtgtgagaacttgagtatatgatattctggagtctccggttggttcttttctggatgctgtttctgaggtcgcagggctgagtggcaagcactgtccagctgctcctctgg
Nfatc3	Nfatc3_DpnII_501	atgtcttccaggggactttgccatttgcttttgtctcggacctggagatgacagttggtggtcagcggctctcccaggtctcccatagctcattaggtatgtgagcacccgttcaggcac
Nfatc3	Nfatc3_DpnII_502	aggccctgagggaacctgttgtaagcaccagcaggcgaatctcagacctggtatcctaactcagccaggtggtggtggtatacgcctttcaccccagcacttgggaggcagaagcaagcg
Nfatc3	Nfatc3_DpnII_503	tggggagacacagtcagcactttggggcttttagggaaaacgtggtcccggaagtagagtagacttggctggtcccactcctcctttgttcacagtcgagtcaactttatttcttctcat
Nfatc3	Nfatc3_DpnII_504	atctatattccttaaaaggtctagagagagctggagagatggcgcagaggttaaaaacattgtctgagctgggttcaactttcagcacccacatggtcatctatatttctagttccaggg
Nfatc3	Nfatc3_DpnII_505	tgatgaccaattctagcctccagaaggggtcatcagacatgtgtggggtacacagacatacatacaacaaaaacacccactcacataaaaataaattaataaaaaccaaacaaacataag
Nfatc3	Nfatc3_DpnII_506	cacataaaaataaattaataaaaaccaaacaaacataagacctggaaaaattacagagggtgcccctccccttccttttatgtttctcattttggtgaattagtggaagatggcttccat
Nfatc3	Nfatc3_DpnII_507	tgcctgactctgtctcctgagtgctgagattaaagtcatgtgtcaccaagcccagtgttagattctccttcttgtagctggtactccatatacctgacacttgaactaacacaagcaagc
Nfatc3	Nfatc3_DpnII_508	aggttggaatgaaagcatttgaaaagccactgatttaggtcatatccagccttattcatagtagattccagcctggaaaacctgacggggcgtccttcagacaagagtacagttgatggg
Nfatc3	Nfatc3_DpnII_509	aaagcagggacagggtagattgagtgctttggtaatccacaacagatagttgagacactgctgtagaactgatggtgtaacaagtcagtttggattctactctgtttcagggtagcatta
Nfatc3	Nfatc3_DpnII_510	gggtagcattaggtgatgcatgtactgtccagattgggaatttttttttttttttttggacaggatttctctgcataaccctggctatcctggaactcattctgtattatcatctgtggg
Nfatc3	Nfatc3_DpnII_511	aaagccaggccttcctaggaggcaggcactctaccaactgaaccacatcctgagctcccatgatggcatttttggctaaaatgttaaggccgtgctgttacccccatggcttcaggtcaa
Nfatc3	Nfatc3_DpnII_512	cacctgccacagtggatacattggctaaagggttgcacggtaacactcctacggagaaggtcaccatcacgatgccaccgttcttcttctgcaggaatggtcaaagggacactcagcttg
Nfatc3	Nfatc3_DpnII_513	ccagcacaattatgtgcctacctataacccttgtgagaaagctttggagcctgaaggagattttccctccctggctttgtgtcaatgagggaagcttgaccttgatttaggtaacgtctt
Nfatc3	Nfatc3_DpnII_514	ggtcatcaggaagattccgagcatttgggcacacagccctggcagcggagtgggagaaaatcacaggggcttgggatacttccaaggcccgcctggctgcagcatccgagacgtgggaca
Nfatc3	Nfatc3_DpnII_515	aaccatcatacctaagcgattcatttctgccaccaccttctgcagggacaggttaaggaggagggtgtcggggctacacgtatgcacacatttacctttcaggaaagggggtgtgtgttt
Nfatc3	Nfatc3_DpnII_516	ttagcatcttgtagtccattctggtaaaattgtctcaggacaagaggcatgtcattgtggctgtagaagagtcaaaaaagaggttaggtcaaacaaaattggctgagtacttctgcctgt
Nfatc3	Nfatc3_DpnII_517	aatgagctctgtaataatctggacacacacacacactgtgcccctttggtttccaagtctagcagaacgtatttctgacagcttctcccatccttaccatcgttacctagaccatactga
Nfatc3	Nfatc3_DpnII_518	ccccaaaacctgggctgggctgggactcctcactagagaagtgatagaaagaggtcacccactgctgataggagacagcatctaggggtgggtagtaggagaggacctttattagtacag
Nfatc3	Nfatc3_DpnII_519	gcaggctccgaaccctctgcaccccaggtgtatgttcaaccccgtttcattctggccgcccccaagccatccttacacacccatctataagcgggaactcctgcatcagagctcttgcgc
Nfatc3	Nfatc3_DpnII_520	tcgcaggtctgggaaattggggttgccaggagtggttggaatgctggaaatgtcgggcttggtgagtgctctggggatgcttgatgtagtggaagcaccagagaagcctggttttgtctg
Nfatc3	Nfatc3_DpnII_521	agactccagccagcaactgggaactattaggaacacacacctgcatgccccagccctattcaaggtgaggactggtctccctcctcagcagatgctgtgcccacccaggactctcctatt
Nfatc3	Nfatc3_DpnII_522	atgtgaggtaagaagagagtaagcacctgagtgcttcagggaaatacttagtagcacaggaacaaaagtctgtcagctagagagatggaaggacatggaataccttccagggcagcagag
Nfatc3	Nfatc3_DpnII_523	gcctggtgtctgaggctcttgaggccagagctctcccagaaacctcaaggacttagttcctgtccttacaagccccaccctgtttccagcctgagcccttaccctctctgctttctccag
Nfatc3	Nfatc3_DpnII_524	agccctggcttcatgcatgcacacacagaacacagacaccacacacacacatataacacagacaccacacatataacacacacacaaacacataccatacatgtacacatttcccccccc
Nfatc3	Nfatc3_DpnII_525	acacacactggccatgtatgtttttgtagaagtcccatcccttaaggcagtttcagggtctatgcttatactccattaaaaaaaccttttctgttctgacccctggcccccactggagag
Nfatc3	Nfatc3_DpnII_526	cagtttttgcaaccttcctcaggaggcatggggacttggagatgtcaagaaaccctctttcaaaaaggaaatggagtctggacatgataacatttgtcccagaacttgaaagacataagc
Nfatc3	Nfatc3_DpnII_527	atcacttcagcgaccctgactggccagcaagcccagagattccaccctctcccccccctccccccctccccagttcagggtgagaggctgctgtgcctgactctttgcctgtgtaccagg
Nfatc3	Nfatc3_DpnII_528	cacactcaggcccacacgctcatacgtccttaccaatagagctaattctcccgccactgcaacagattacaacatctatttacttatttctttgtgtgtctacaggtgtggaggtcagag
Nfatc3	Nfatc3_DpnII_529	tagttcagtagtagagggcttacctagagtgtgcaaagcttgagcaatagctacagggataagaggaaataaaaaaggtaaagaactcatagacacacattccatttatatgtaaatttt
Nfatc3	Nfatc3_DpnII_530	aagttactctacagcacaggcaactctcaaacccatttcatttatcttgcctcagtctcccaagtgctgagattacaggtgtgtgccactataccagattgtcctaaactgtcatgttca
Nfatc3	Nfatc3_DpnII_531	ctcacaaccgccccctttctataactatttggatttcaatatgaaaatgatgtatgatgatgaacacggtcctggtttagtttgcagctctgaaaagaattgattctttgcaattgactt
Nfatc3	Nfatc3_DpnII_532	tcattctcaacagtaggattccaaggtgcgctcaaggattccctataggaacacgactctagaaacttcagagtttctctgtaaaggaatttactttaggggaacaggaaggcttgactt
Nfatc3	Nfatc3_DpnII_533	tttggctcaagtcaaagattgttacataaactcattctgttgggcagaagggacctccccccaggtccccagtgccagaatgagctgaagttaaaggaacatggaggccttgggtatggg
Nfatc3	Nfatc3_DpnII_534	cctgaggcagctagcagcctttcttctcttccaggatgctcaggcagcatctaatgtggggctaccctttgccaccatgcttcaatttcaggcgaggaacttttgcaccgggacagccta
Nfatc3	Nfatc3_DpnII_535	acgagtaggtttggaaaatcggtgtgagataaatttgttaagaactggccccacccttgttggcagatactcttaggactggcttcaaccatactcttgcctctagcctgattttagcta
Nfatc3	Nfatc3_DpnII_536	ttgaatactttagtaatttattatttatttatttattgcgacattgtcctaatgaagtaaaggccatagctgcaagtggccttgttctatctctctccctctctgtctctctctgtctct
Nfatc3	Nfatc3_DpnII_537	ctgggacttgttcccacctgccaggttaggaatcagcaaggcccactcattctccttttttacagcccacacaccttgcattgcaggtattcatgagaccatccccagattgttacctgt
Nfatc3	Nfatc3_DpnII_538	caaactcaggtcctccaatgtacaacaagcattcttaaccatcacgccatctttgcagcatcccccacctgcttcctgaggctgtctgtgttgtcatgactagcctgcaactcttgggct
Nfatc3	Nfatc3_DpnII_539	atctttgcagcatcccccacctgcttcctgaggctgtctgtgttgtcatgactagcctgcaactcttgggctcaagctgtcttcctgctaagtctcccgagtagtggggtctataggctt
Nfatc3	Nfatc3_DpnII_540	cactgtcctgctctaatgccaaatgctaagagcagacaagaggtccagagccaaattccaggggccaagtttactctcaaagacactcttcatattgacccaacttctgggacacccttt
Nfatc3	Nfatc3_DpnII_541	ttctattcctcccatgtgtgtgacacccttctttcctctggtacccaccagcttagacaggcctgtgtttgatgatggccaatatgtgtgttttctaggacggcatggtaaaggtacctg
Nfatc3	Nfatc3_DpnII_542	tgaatgtgaggttttatcagaagcctttaatagctctgctccatggcgctcatttatcgtttgacaagcaagcaagcaagcaagcacacttggttaaaagtgtagccctggctgtcctgg
Nfatc3	Nfatc3_DpnII_543	tctgctccatggcgctcatttatcgtttgacaagcaagcaagcaagcaagcacacttggttaaaagtgtagccctggctgtcctggaactcttgtagaccaggctggcctccaacttaga
Nfatc3	Nfatc3_DpnII_544	tgtctgtgtctgcctacccagtgctgggattaaaggcatgcaccaaaccactgtccaattaactaatctttatttatttttttttaatgtattcaccattgctttttttctgacacacca
Nfatc3	Nfatc3_DpnII_545	ttttcttcctatgccctctgctctgtttccagataaccatctgctgccacttcttcctgccacactgccccacctcccctgttgctgtacccctgcctccacctgaagtgaatatctgct
Nfatc3	Nfatc3_DpnII_546	aggcaagatgtctacctgcccttggtaccctcccccatcccaaagacccaacccaccgccaccccttcctgcccccacttccatgccccacccccactccagtggatgccagctgctcac
Nfatc3	Nfatc3_DpnII_547	acctccactctctcaatgccctttccccagtatctcaatccctacttcccttctcatcattatgtcccgtcccaccccaacctccagtttgggcagagacaccctgatggaccaaaggct
Nfatc3	Nfatc3_DpnII_548	gcagagacaccctgatggaccaaaggctacactagccaccagaagtccagcctccaattcaaacagaaattccctactggaccaaaggtcatgctagctgccaggaatccaggccacaaa
Nfatc3	Nfatc3_DpnII_549	tataatcacgccaaacccagtgtaatacaccagtgtaagagcagaatcaacaacagtcagggcaatatgccaccaccagagcccagttatcctactgcagcaaactctgaatgttccagc
Nfatc3	Nfatc3_DpnII_550	aaccctaaaataataggaatagaaggagaaaaatcccagctcaaagtcacaaaatagttataacaaaaatgataaatgaaaaatttccctaagctaaaaaaggacatgccgggctggtga
Nfatc3	Nfatc3_DpnII_551	gaataccccactctcaccaatgaacagctcatccagacaaaaactaaacagagaactattggagctaacagaccttatgaactaaatggacccaacagatatctacagaacattttaccc
Nfatc3	Nfatc3_DpnII_552	acaagataatataacttcttctcagtacctcatggcactttctccaaaattaaccacatgctcagtggcaaaacagagagcatctcaacagatacaggaaaattgaaataaccccctgca
Nfatc3	Nfatc3_DpnII_553	aattgaaataaccccctgcatcctatctcctggggtatcctcttcttcacattgtgtgaaggtttgtctctgtatattcaattgtttattctgtacctgaagagagagaaatgctggcag
Nfatc3	Nfatc3_DpnII_554	ttggtattgctatctttatgtcccatgaccagcttttctatattgtaaacattcgtctttcctcactagcccagaggcaatctagaattatatctgactggctgtattaaagaacggatg
Nfatc3	Nfatc3_DpnII_555	agatgaccagatggaccagaacagagcagagaggtagagctagccacatggtaggaggtagtgccaggattagtcaggttttaagctagatagctggctggaagactgtcctagctaaaa
Nfatc3	Nfatc3_DpnII_556	tatgaaaaagcttctgtgtcattttttatgccactggtaggcccaaagccctgctatatctatccaactagcacagactaaagctggatttcaaccacagaaacaacagaaagcctacaa
Nfatc3	Nfatc3_DpnII_557	atgggaaaatattttcatcaatagcataactgacaaacggccattatcccaaaatacataaagaactcaagaaactagacatcaacagaaaaaaaattccaattaaaaaaacggggtaca
Nfatc3	Nfatc3_DpnII_558	aaaaactttaaaaaaaaaaaagataaaaaacttggtcatgttggagaggtggaaggaacaaggggaacactcctccaccactgatgaaaatgcaagcttgtatagccactttggaaatta
Nfatc3	Nfatc3_DpnII_559	aggtcagggaagggatggagggagagagtatagggagagtcaactggaattaagggtgggcataacgggacaaggtagaaacctagtacaatagaaactctggtgaagactcctagtaat
Nfatc3	Nfatc3_DpnII_560	ccccagtgaagttacatgtacctcaaagttccttgtgcagatagatgcctggtatagacttacttgaataacaggcttcacaggggacagaggacaggttagaattaatataaaatatgc
Nfatc3	Nfatc3_DpnII_561	agtcattctcagacaggcagacttgtctgccgtatagagacaataggaatgctttcctaaatagtccaagttgctgtagttatattaccatggaaactaaggggtgtgatgtcatcacta
Nfatc3	Nfatc3_DpnII_562	gtcagagtgaagtttaaccttacatagcaaaattgacttccttgcccctaaataatagaaaggcagacatttggttggattagagagccagagagggtggatatggtggtgtgtatcttt
Nfatc3	Nfatc3_DpnII_563	ccatctcttgagtttgagactagccaaggcaacattagactctgtctcaaaaggagaaaaaaaaaagtcaaatctgaacaagtgtaaaagatataccagttagcaaaaataaaaatctgg
Nfatc3	Nfatc3_DpnII_564	tctggggctggagaaatggctcagcagacaagagcactgactgcttgtctataagaccttggttcatttcccagcattgacatgaagactaacaacagcctgtaaccccagttccaagag
Nfatc3	Nfatc3_DpnII_565	cagggccaccttctgacttttgagggaactgcatgattagggtgcgcaaacatatatgcaggcaaaacatccataaacataaaataaaaatctaaaaaccaagccgggcatggaggcgca
Nfatc3	Nfatc3_DpnII_566	agggtccggtcagggacatagctcagagttatctgaactacgacatcaaacatttctcaaggcaggtttataaagggcgggaggggggaaacccctataaaacacacaatgagttcatat
Nfatc3	Nfatc3_DpnII_567	tggagcagacctcaacagagtgttttcccatcaacaaataaatgcaatgtttaaagggcgaagcactcatgggctccctccaataaatgtaggagtaataataagaggctgaggtgggag
Nfatc3	Nfatc3_DpnII_568	aggaagagtaagaggttagcctggattacagagtaagacccgtcccaaaactgaagctgggtgtggtggcgtaggagaggcatatatgaggcatatgctaccacacccagctttaatccc
Nfatc3	Nfatc3_DpnII_569	agccaacaaaatcctacatatggtagagtgtaagtcataaaaatctactgaactctattcaaatggtggttactattataggtgccccccaaaaaatagtattagctaagtgaactcaga
Nfatc3	Nfatc3_DpnII_570	cacctgtgtctaccccctgagtactggattaaaggcatgtgacaccactaccaggaaagggaccctgtctttaaaaaagaaaggaagattactagagaccaagtccattatgtgatatac
Nfatc3	Nfatc3_DpnII_571	cattatgtgatatacagtgccaacttgtttcaaaacacacagataaatcactttttaaaactcctaagaggtccactgagatagcacagtgggtaaaggcacttgtcaagcaagtgggat
Nfatc3	Nfatc3_DpnII_572	cctggaacacacagaaaggtggaaagagaatcctgactacacaaaactgccctctgacctccacacacacatacaatgagaagaaaaagaaatcatgacatagtgtaaagtcaaaatcca
Nfatc3	Nfatc3_DpnII_573	atgttgaatcttgtggtcatccagaatgtacccaagccagttcacggtgctggcgctgttgcagaataccaggacagttcccgagggttccgtcttacttgctttgtcctgctgtttgag
Nfatc3	Nfatc3_DpnII_574	tgaaccagttctgtcaccttgtctgctcccttcagtctcataaatgtctgtctgacatgaggcatgagacagtgcagcttggagctggtaatggtggtcagactgtctggactggtgact
Nfatc3	Nfatc3_DpnII_575	ctcggctggactttctgctatagggctcttttccaagatgtagtccaccagttccaggaagctttcatctagcagtgtgtctacttcatctagcactatgaagttaagatgctgtaagct
Nfatc3	Nfatc3_DpnII_576	agttgacttttcagagccttccacagcgcccctggagtagccactaacacatcggctgccggtcgtctatacagctgaagtttgagcctactcatcccgaggcctccgccaagttctatc
Nfatc3	Nfatc3_DpnII_577	tgaagcgccagcagcactcggggttccagacccaggtccacgaagctgccccgggacgagaggttcctcagggcgggcgcctcttgctgcactcgctctatggagaaatggtcttgccgc
Nfatc3	Nfatc3_DpnII_578	gccgatgcttccagccacgggaagccagtggcgctcgctcccaacggcccagcgtgaggcgtgcgggctggttcaactccggccgccgcgccgagaccagcaggggaccggggcgcacta
Nfatc3	Nfatc3_DpnII_579	tactgctaacgccagcagccgcgatggcccggctaaagccatatttcccttgatgcagaagaggcgcgcgctaatgacgtcaagcacgccaccgtagtctggagtacggtggctggcgcg
Nfatc3	Nfatc3_DpnII_580	cttaagagttcagtggctgcgaggtctgtaggtttccacccggcatggcgatgtccagattggagtcatctttggggaagggtactcggtggaggcaggaatgggagtccgcagtaggag
Nfatc3	Nfatc3_DpnII_581	tctgagttggaggccggcctggtctgtatagcatgttccagtcaacctgtactgtaatagcaagacccaccttaaaaaaaaaacaaacataggacataggttatttaattttatttttct
Nfatc3	Nfatc3_DpnII_582	aacccctgactttctttttgtttccacagtctctcccttcgaaatatttctagaactgcttaccaacctcgttgaatcgctgtcatctctcaagttgatttactgagttgcctttgagtt
Nfatc3	Nfatc3_DpnII_583	tgagtactgccccatatcatctaactgctgctcctaaaacattggtcttccacaattttccctgttgtgtagtttatattatcctctttacgactcctccaacataccagattaacttct
Nfatc3	Nfatc3_DpnII_584	tccacaattttccctgttgtgtagtttatattatcctctttacgactcctccaacataccagattaacttctgccttgggtctttctccctggctatcgcctctgttgagcgttcttcta
Nfatc3	Nfatc3_DpnII_585	caggaaacatagtcttgctggtccattttgttctctgagatgatgacagctttcttcccaagagactgtgacagtgactggcacttaatgaatagttgttatgactgaacatgaatcaga
Nfatc3	Nfatc3_DpnII_586	agtattcaaaggatggagaaagcctgccctgcatgacagaagggatttttttccacgtatgtttctttttttcttcttgttttcatgtatataaggatttttgcctgcacgtgtgtcaca
Nfatc3	Nfatc3_DpnII_587	gaactccagatggtcaggcttatgcagcaagcgcttttccccactgaggcagctcacctgcccaccactgtatttctaaccaatatttttgctttcttcaggcatcacagagcaggaatg
Nfatc3	Nfatc3_DpnII_588	tttactgtgaggtaaggtattcctttctttctgggagtcacaggggagcagggacaggtttcatctttaggtatggcagtgtgtgggagactgaggaggcagaatgggacctccactcat
Nfatc3	Nfatc3_DpnII_589	cacacgcatgatactgatgagttctgttggtcctgatgccctcaggacttgggcagtagaaggctgtgggtcagatgggcagatagataatttgtcatgtcactgcccaggccccattca
Nfatc3	Nfatc3_DpnII_590	gtaagaagcacgttgacgaggttggtgttggtagtcacaggatttttttgggcactaagtcagtaagtgtatccattggctgccccagagatattagggctttagagtcaggttcagaaa
Nfatc3	Nfatc3_DpnII_591	tgataggaaaatggaattgccggagtaagctgacacgggacagtgagggagtgttctcagttgagcacttatcagaaatagctggagatagttctgttatccatgacgtgtgtgtgtgtg
Nfatc3	Nfatc3_DpnII_592	aaccaaataagcaaatgaactatgagaagaaagccaggaggtatttgataaaagagtgaggcaactgggaacagccgaggtatattagagggctcggggctgaggcgtgaatagcaagcc
Nfatc3	Nfatc3_DpnII_593	aaccaacgtaatactcatctcagatgggggaccagtgacagagccaagtacagagtccaactttgtgaaccagtgagggatttttgtttgtttgtttgtctgtttagattataatataat
Nfatc3	Nfatc3_DpnII_594	caatgaattttattggccttacttcaggagtgtgggtgaggagttacatacaggaacagaatgaatgacaactcttaaaagacagacatgtagagtatattgtacaactttcaggcagcc
Nfatc3	Nfatc3_DpnII_595	agatgtaagggttttcttggcaaaggttatctcggcagtcaggagccaagaagtgccacaaagacacaccatgcaacaaacctcacaggagagattcattggggagacacaaggtggctg
Nfatc3	Nfatc3_DpnII_596	ctggagtgggaggcgataccttagtgagggattttagagtggcctggtaacatctgcttgcctgctttcttgattgcttccttgcttgcttgcttttccttttttgtttttattttccaa
Nfatc3	Nfatc3_DpnII_597	aaagtcaaagacactcccagaagcactgccaaggttgaggtggctcttggggtggtggccatgtggaagggtgagacataagcaggtagacacacagtaaagttggataggatggcatta
Nfatc3	Nfatc3_DpnII_598	agaaggggacatgcgtgcagagagaaaagaggagaagccctgttttatcaagacaatgtgttattgtaactcagactgtccccaaactgtatacatgtctaaggctagccttgaaatcta
Nfatc3	Nfatc3_DpnII_599	ttcctgactccagccctcaagtgctgcgaggtctgcaattacaggtatctgccatcaggtatgtggctgttccaaaaatctaaggccgagggcagaagagatgtttctgaatggaggcta
Nfatc3	Nfatc3_DpnII_600	agggtggcccagaccccagatgtacctgtctccaccttcccgagtgtagggattaaaggctgcactaccatggccagcagacaatggtttccctttctttgcttatggacaaccctacat
Nfatc3	Nfatc3_DpnII_601	cagcagaacagtagagagacgtcgcacgtcttcaccagggcagcccctttttgccaaccaggttcagaggatgatggattccagggcagcccccagcttacctgctgttctactgcaagc
Nfatc3	Nfatc3_DpnII_602	taccagagcaggcggtgggcagggcttctgctccttagagtcatcagctcacctgggcttgagcctgttctgggcccagcttctcagtgttgcagtgatgccaccatttgtatatgtgct
Nfatc3	Nfatc3_DpnII_603	ttctttagaccctcgttcttcccgagaacccagagagccagaacacgggcagttttcactgagagagatgcgggagggatggcctccacggtacagcgcttgacctaagtcatctgcact
Nfatc3	Nfatc3_DpnII_604	ggagggatggcctccacggtacagcgcttgacctaagtcatctgcactaatgaggcttatggaagctgtgcagcgggaggagtctgcctgccgggttccagtgtcagcttattctgtggg
Nfatc3	Nfatc3_DpnII_605	cttggggtggtccaagccgtttagaaactaggggcccagggtttatgtggtcattttagtatggcctccctttcccactttcccactctttcttcctctcttcccattctttcttccctc
Nfatc3	Nfatc3_DpnII_606	gtctgaatattgggcatggtacagtgtggttacagtgccccctggtggagtcagagttgctctacaggccagcatcaatccaaactgcctggatgttctttctaggtgaatcacatggtt
Nfatc3	Nfatc3_DpnII_607	tgtgagattacagaatcaagtcagtttacccaccttgtacagaggtattccaatagtccaaactgtaaggagacacatgacttattttctttgtgtatgtattggctttttgaggcaggg
Nfatc3	Nfatc3_DpnII_608	gagacacatgacttattttctttgtgtatgtattggctttttgaggcagggtcttataatattgtagctgtgttaggcttgcaacttactgtgttggccaagttggcccagattcccagg
Nfatc3	Nfatc3_DpnII_609	tgcctgcctgtttcctgatgctgggattaacggcaaatgtcaccacatctgataagattagtttttcatttttattttatatataatgggtgtttcccctgtccgtctatcagttgtgtg
Nfatc3	Nfatc3_DpnII_610	gtttttcatttttattttatatataatgggtgtttcccctgtccgtctatcagttgtgtgacactattcctgaggagatgtgagcagatgtctctcagtctagatatggaaccaacaaca
Nfatc3	Nfatc3_DpnII_611	aagaagtccagcttggggagccagagctttattgaggttatttataggaataggggtcaggggttacttataaaagtagaaatgacccaaaaaagcaaggcccgctcaagcatggctgaa
Nfatc3	Nfatc3_DpnII_612	cagcctgcagggaagctcatcatgctggagggagcacattccagtcagctcagctgctcttcgtttcttctaagcagttctgtaggtttctactttcagggtgcttcttcctggctgctg
Nfatc3	Nfatc3_DpnII_613	ttactttcaattaggatatatgctcagaagtgaggtttctgcctttcccctgcccctgatactgagtgttgaatctaaggcctcacacacgtaggcaggatacctctccagctttttttt
Nfatc3	Nfatc3_DpnII_614	gtttgtccaggaccgaatattagacttggatgatttgaatgttataaagaaagaatagacacagaagtacatagaacagagcacgcctttaatcccagcacttgggggcagaggcaggca
Nfatc3	Nfatc3_DpnII_615	ctgtcttgtatgatagtcctttactttcttcttttggatgccagagtccatggccatgagcttcagatttgtttttgacatctgcttaaataactcactggacatagcagagcagtgtta
Nfatc3	Nfatc3_DpnII_616	agtagatgttacatttccctccacttataatgctgagtttgaagaaatctcttctctctctctgtcccgagtctgctggaatatcttacccaggtgtggggctcaccgctttgtttacag
Nfatc3	Nfatc3_DpnII_617	aagaaatctcttctctctctctgtcccgagtctgctggaatatcttacccaggtgtggggctcaccgctttgtttacagacagtgagctgagtagagttttctttcctgtgtctgtctca
Nfatc3	Nfatc3_DpnII_618	ttcctctctgggcttttactctgtagctctaattttgccccgtctgttccctggagcccctcatggcctgccctctgtctgtaaccccagcgggaggctctctgaagtcctggggcttga
Nfatc3	Nfatc3_DpnII_619	taattttgccccgtctgttccctggagcccctcatggcctgccctctgtctgtaaccccagcgggaggctctctgaagtcctggggcttgaactgagtctagtcctagggactctgtctg
Nfatc3	Nfatc3_DpnII_620	tttctcttttcagcactctgaatggcttatcctctgacagctccaaattcctccagggtcctggagaaaacagcagatacaccgtagctcacccagggcttaaggcgtccccaaagccat
Nfatc3	Nfatc3_DpnII_621	cttccgattgattcctctgcaggagctgattgacctcaagatgctccagtgcaagcgagttgtaaacggtgagtgcagcacaggccttggggttctgtgggtgcccagctggctcaagca
Nfatc3	Nfatc3_DpnII_622	acgtgctcctttagtcgcttctcttcaggtgcagtgacaagagccacgtccttcagagagtcagaggtgcagttcattggtagagtgcttgcctaacatatttgaaagttttggtcctca
Nfatc3	Nfatc3_DpnII_623	atttcagtattactgggccagaggtagtaatgtatgcctgtaacttcatcattttgacaggggattaggaatccatggtctgattttgagactttgttcaaaataaattttagtattaca
Nfatc3	Nfatc3_DpnII_624	tgtatagaccagaaaacaaaatgctctggagtcatacacctgaagtggaaatcccaagggagagagtgtttatattcctgcacacgataagcacacacatatgtaaatgtctcatcccag
Nfatc3	Nfatc3_DpnII_625	cagccaccaggtcatcccttttagactgttgtggggtattcaccagagaagacctccagatgggaacgtaagcaatagaaagtctttattagccagccagcaactgcacttgatgtttgg
Nfatc3	Nfatc3_DpnII_626	ccagtgtagcccttagcctttctcaggttgagcttttcagcataaaaaccacgttctgggttgacttgcttctgttaacaaaaacaggtagcagaagtagaactacagaggcaaaaagca
Nfatc3	Nfatc3_DpnII_627	agtgctgactttggctgcctgaatggtactttgatgatggagtcaggggggctaatgttaaccattgtctgctcagtctggggtgctaataccagctttaatttgtgggagtgctttaaa
Nfatc3	Nfatc3_DpnII_628	tttctcatgtagtaatctatagtacttataaagagtaaatgagaaatttataaaagaacattaagagggacacaagaacctgtgtttttatcaaaacaacaacaacaacaacaaattagg
Nfatc3	Nfatc3_DpnII_629	acctgtgtttttatcaaaacaacaacaacaacaacaaattaggaataagagccaggaatggtggtgcacaccataatcctgggtagaagcaggactatctttgtgaatttgagtccactt
Nfatc3	Nfatc3_DpnII_630	aacttatttgtagttatgttctataaagttgctactgagaacactaattatacagttgtggaaccatcagctccaaggagatacgaaatgagacttagtaccaggcctagggttgcactc
Nfatc3	Nfatc3_DpnII_631	cacctgtacatataaaaaattgtttaaaaaaatcaaatcacacagaattagatttctttaggcctctggtcacattttcattagcatataacttttttttgtgacaatgctggtcacatt
Nfatc3	Nfatc3_DpnII_632	agcatataacttcttttatgtgtgttactattcaaagtcatgatatttaatatataccacagcatatatattacacatatacatcatggccaatagaagtatatataatttcatgcctga
Nfatc3	Nfatc3_DpnII_633	gaagtatatataatttcatgcctgaagaaagatgaactagggctagggatgcagttctgtggtagaatattcgcctagcatgtgggaggtcattggggagaaaagaaacctgctaggtat
Nfatc3	Nfatc3_DpnII_634	tagacctttaattccaccattggaaggcagaggcaggaaggtccagacttcgaggcttgggctacataatttctagtacatgtgttttggccattaagctcatctcagcttttttgttgt
Nfatc3	Nfatc3_DpnII_635	gtccagacttcgaggcttgggctacataatttctagtacatgtgttttggccattaagctcatctcagcttttttgttgttgttgttaattagaaatagtatttgagggatagacaaatg
Nfatc3	Nfatc3_DpnII_636	actggttatgagcactggctgctcttgcaggggaccaggttcagttttcagtatcctcatggcagctcacaaaccatctctagctccagtccccgggggatacagtgttccctctggcct
Nfatc3	Nfatc3_DpnII_637	gaaaccattcgttcattcgttcattcattcattcattcattcatctttaatcagggtttctatgtgtattcctggctgtcctgcaactcactgtatagaccagctgtcctcaaactcaga
Nfatc3	Nfatc3_DpnII_638	tgtaggtgaagagtaaactccttcctcagccttccaagggtgggcttaccagtgtgcaccatcatgcctagctctgacagatatgacactagggaaacaaatgagagtatccccttgttt
Nfatc3	Nfatc3_DpnII_639	tgagctaggaaagtgactcaacttgtgtgtgtcccatgtctcatccatttataaataactagaaatattgaaagtattgatttgcgggtcgtaaatgaatttcagtagataagtgaattt
Nfatc3	Nfatc3_DpnII_640	cagcatcctctctgttccctggaagttcctaattcacactatgtctgccagtattgaatgcctgtacataccatgctgtacaatggtggcatcctatgattgacttgaatgttttctaga
Nfatc3	Nfatc3_DpnII_641	ggttcttgattgggtaccatgttggggactgtggaaattaagttgttgcagtcagtttgatgcctgcaatctcaaacttatttaattacgaattacctgtttggcatgatttctgtattt
Nfatc3	Nfatc3_DpnII_642	tctcctaagttgacattcttggcggaaagagccttttcccactgagcagtcttgctggccgccacctggtttttatgtgggcgtcagtgctctgaactctgacctcgtgcttgcatagca
Nfatc3	Nfatc3_DpnII_643	agccctccttttaatgtttattcatgggtttccctttccagggattcttctgggagtcccgcagctttaatctcatggaatgagataagatacattccttccagagtcagtggtcgggag
Nfatc3	Nfatc3_DpnII_644	catggttaaggtggtagcctttggagttaaagcagagctcagttggaatttaggctttgctacttggtaactgtgtgaacttaggtagctatcttagttagggtttccattgctgtgaag
Nfatc3	Nfatc3_DpnII_645	agacactatgaccaacaaaactcttacagaggcaaacatttaattggggcggacttacagtttcagaggttcagtctgctatcatcatggagggcatggtagcatccaggcagacacggt
Nfatc3	Nfatc3_DpnII_646	caaaggcagctagcaggagactgactcttctgcactgtgtggagctcaagcataggacttcagagcctaaccccacagtgactcacttcccccaacaagtctacacctactccaacgagg
Nfatc3	Nfatc3_DpnII_647	tgcggcatgtcatgagtgctttgtattagtttttgtgattgatgacagtgagagtaagaaagaactcagaccttaactgctgcaagccacacaccgctctaaaccagtggatgaggtgaa
Nfatc3	Nfatc3_DpnII_648	ttcctgagtttccactttctgagtttccactttctgagttctggaattacatatgtcccaccacacctggctcagtttagtaacttttgcagaagatatgctctgcaatgggccctgtgc
Nfatc3	Nfatc3_DpnII_649	caaagggatgtttttaggctagatatgatgcccaaacttggaatctgaacttgcaaaggctgaggcaggaggatgaggaattggaggctagcctgagctacaggatgaccttgaacttct
Nfatc3	Nfatc3_DpnII_650	cactgggctttatttcccaagtgctggggttacagatgttgaccccacatttagttctgtgagatgctagggactgagccgaggactccgtgtgcattgggcaggctgagctatatgcag
Nfatc3	Nfatc3_DpnII_651	acacagtcaactcctgatagttgtcctctgacctccgcacatgctctgtgggatgtgcgtaccctttccccacacagaatgcatagccatagtagcagcaaataaaattgaatttttaat
Nfatc3	Nfatc3_DpnII_652	cttcctcttgggctaaagaaatgactcaacagttaagagtgtttgctgttcttttagaggacctggcttcagttcccagaacccaagtcaggctctaagagacctgaaccctctgggctc
Nfatc3	Nfatc3_DpnII_653	ccgttggcaggagtgatggctcggcaggtaaaggtacttgtcaccaagctcgattacttgagtttaagccccagaacccacatgcagaaggagagaactgactcccccaggttgtcctct
Nfatc3	Nfatc3_DpnII_654	tgtgacttggtggactgtcctttgttggatttttaaaaattttttgacatagggtatatctgtgaagtgcaagctagctgtgaactaccactgtgcagtggaggctagactcgaactcct
Nfatc3	Nfatc3_DpnII_655	gctctcttgttgctatactgttgccatactgtggtcaggccatcctcttcaatggtaagaccttctgtgtgcttttccttagggaggaatgggagccgctctgctgtcagaccctgacaa
Nfatc3	Nfatc3_DpnII_656	gagaaggtgagtgactgtagggtcctccaatgtgctgtgacttagagttctctaaaatgtctctcccccttagtccagttttactgaagtctgcctagattctctatttggggtccagag
Nfatc3	Nfatc3_DpnII_657	gtctgcctagattctctatttggggtccagagaaaatgtctttaaatttatttattcttttgtgttatgggtggtttgcctgcctacgtgtttgcaccaagtatacacaatggctgaaga
Nfatc3	Nfatc3_DpnII_658	attttcttgcatatcagaatctctccagccctgacctggaaattaaaaaaaaattttttttttgatatgcagcgagatttaggaactcttcagttagccttcagggctctagagttctgt
Nfatc3	Nfatc3_DpnII_659	gaatcatctgagagcagagggcagatgactctgggtcagagcaagttccggagtctgtgtgtagatgggtagccctttcctagggggctggacgagagtggcagggtatccctgcatatg
Nfatc3	Nfatc3_DpnII_660	gtgtgggtagtgtataccacaggtcacttcccatcccttgctccccaacctttctttttgatatggggtcttgctatataattctgtctagcctggcacttgctatgtagtctagattgg
Nfatc3	Nfatc3_DpnII_661	ctttgaacctccgtgcttcttacagactcaagagactttgcagtcagacccaaccagtgagagctgccatggtgtatgctggccgtcacagctcaatcctatatactcatcatgccaagg
Nfatc3	Nfatc3_DpnII_662	tctatatgctaggtgtcttcttttctcttgcataacctcagataatgtccctctaatctattatcatataatgtgtccttgatgtttctttttcaatgcacattacagtgtgtgtttcat
Nfatc3	Nfatc3_DpnII_663	actactgtgaccaaggcaacttacaaatggaggagtttaatgggcttatagttccagagggataagagtccacaacagcaggaggcatggcggcaaccaggcaagagcaggaagcagaga
Nfatc3	Nfatc3_DpnII_664	acatctttgactacaaacctgcatcagagagagtaaactggaagtgttgtaaggcttttaactttcaaagcctgtctccccgggatatactttgtacagcaggactgtttctccccataa
Nfatc3	Nfatc3_DpnII_665	gtttattgaaactgaattggatgatgtggtacatgtacatttgaaatcccagcagttgggaggaggaggcaggcgtgttagggattcaatgtcaggttggactaagaccttgtctcaaaa
Nfatc3	Nfatc3_DpnII_666	aaagccaaacaaagcacagagaggaaagaggaaattgcttaagaccctttttcaaatgtgtggcagacaaagccaacttcagaagctatggctttgtgactcctagccgcagcattagtg
Nfatc3	Nfatc3_DpnII_667	tttcaaatgtgtggcagacaaagccaacttcagaagctatggctttgtgactcctagccgcagcattagtgttccttctctgtgatacctgatgctacaggaggctatggtagttcttga
Nfatc3	Nfatc3_DpnII_668	ctatggaaatacatagtgatagtggcttaactatactgtgaaggtaactggattacttacacttaaaagtgtttcacaggactttaatcccaaatgtagggagtagggcagaagcaggtg
Nfatc3	Nfatc3_DpnII_669	tggtgagacaagcctgctcatggttggatattctgttcctcactagatgtgaatttcatccctagtcctagtccttcccctcctctggcagggacatgtgacatgatttagctctgggtg
Nfatc3	Nfatc3_DpnII_670	acgtactctgggctccttatgattcaagaatgaccttggactcctgctcctcctgcctttacctcccaagtgctgaggcatgtgccagcatgcctagctggagtgagagtttttctgatg
Nfatc3	Nfatc3_DpnII_671	ctgtaaccggctctccgctgccctcatctgtctagaattcaggtaaatgcaagtcctcctgcctgcctggtagctgttgcctaggaggcaccttttgcagggtaggagtccagtgtttga
Nfatc3	Nfatc3_DpnII_672	accttcctcacactcgtgcctgacctgagatttttgatgtaggaagaagatagcaatgccatagacattcaggccgggttgtctctctcttggtctctgattctcacgttgccatgtcat
Nfatc3	Nfatc3_DpnII_673	atgtaggaagaagatagcaatgccatagacattcaggccgggttgtctctctcttggtctctgattctcacgttgccatgtcatgctgcctccttgactattttcccgtgttaacgtctt
Nfatc3	Nfatc3_DpnII_674	gctgttcctctccggtgtgcatgggtcttgtaggtgtacacaggtcttgtgtaggtgtgttaactattgcgggcagtgtggtttgctccagacagatgttcctgtctgctcttctttgca
Nfatc3	Nfatc3_DpnII_675	ctcagcactcttgttaaagggacacacagacctgtgacctgtaaaatccgaatcctgccctcggtaagactgtgacatttgaaggtctgtacgttaggctgtatggggtccggtggtgga
Nfatc3	Nfatc3_DpnII_676	ggtgttccatttgggggggacttgggttttataggaatagcaggttactgtttatgcctgttactaaattttgggagtatattctgaacaacatagggaacggtaaagtggagctgccta
Nfatc3	Nfatc3_DpnII_677	aaagctaggagggtttggaagtgacagatgcacatgtatatacctactgagtgccttgctggtgcagtgggctttagccttagtcgtctgatttgaaatcccagctctgcagctttctac
Nfatc3	Nfatc3_DpnII_678	catcgctgtagcatacctaagatttgcttactcatgcacaggaactttttgctgttgaccttggtaggaaggggccctgggtgatgtcctgcttctcccgtgccttctcgtgagtgtcat
Nfatc3	Nfatc3_DpnII_679	agctgtgcagcttggcctcagcacaggcagctgtgtgggagtggccagtctgagcaggggcagctgttccaggtcctttggggatgggcagggctgggactgtaggggcagcatttttca
Nfatc3	Nfatc3_DpnII_680	agtcttcagactctggagagctagacctaaccttcttgcccctttggatagagttcatccccattaatcagggaggccattcccagcgacctgtcccagataaccacatctaggacagta
Nfatc3	Nfatc3_DpnII_681	tagccttgggccctcagccccagaccccatctcttttctttatctttaaggaatcgtgacgagcgacctcagcacccggtcagctgtgaagttataagagccattgctgaaaccctctcc
Nfatc3	Nfatc3_DpnII_682	ccccattcttcctcatttactttatgctctgctcattcagaaaattgtgcttgtgtagagagctgggatggcagaacatgaagaaactgcaacaagccaggcatggtggctcatgcctct
Nfatc3	Nfatc3_DpnII_683	tcagtgagtttaaggcacgatgatatctcatctagagttaggaatacaaggtgcaggggtcccaagttaaagctcttagcaacaagactaaggaatataagtcagatagaagaaatctag
Nfatc3	Nfatc3_DpnII_684	ccattttgtggtccccacttaacaatgggttataccttatcatgtagttagagtcctggtagtcgaagggacttggctaaagcttactaataatgaatggcagataagttctggaaacac
Nfatc3	Nfatc3_DpnII_685	gtcctggtagtcgaagggacttggctaaagcttactaataatgaatggcagataagttctggaaacactggtaggttccatcatgggattctctcaagcccctattgccttttagcggag
Nfatc3	Nfatc3_DpnII_686	tcatgaccatatccagcaacatgtggacatagaagactttcgacaagccacggctgcctcctctgtgatggtggctcgagcagccatgtggaacccctccatcttcctcaaggatggcct
Nfatc3	Nfatc3_DpnII_687	tggattcaagcagaagcctttccccagggcagttttccaccttcctttccagtcccaggtctcactcatgcctggggttttctatgctctcctcaagctgtggcatttgggtggttttct
Nfatc3	Nfatc3_DpnII_688	attaattaggccaggctggtaggatgtggcatgtgtccagttgtgggccgcttctgtcctaaagtctcctttccccagtgccgcagcccagctcttggttctgggtgtcctggtgggcag
Nfatc3	Nfatc3_DpnII_689	tgagccagcttactaggtgaaaggtgacgctctctatcactgttgttcagccgtccaagagggtgtgttgtcacggagaaagggagtaccctcaagcatcaacatggatgcttctagtct
Nfatc3	Nfatc3_DpnII_690	aggtactttctgggctagacaagctgaatcatggtcctgtccctggctgggacttacccacttagtccgtacccacttattctcctgcgcatgtcatggctctttcctaggtagtgaaag
Nfatc3	Nfatc3_DpnII_691	agggctagatttcccctgccaaagttttctgtgttgctctccctgccctggaagctgctcagcatctgcttccctgtggtagcctgtggtgcctgaagcatggcttggttcttacacttt
Nfatc3	Nfatc3_DpnII_692	cctcagtcgggctggctgagtgggtgtgctgttcaacatgagccttagtttgacccttacactttgtatgacagcaggaggaacagatagcagggtggaggcagttcttatatgggggca
Nfatc3	Nfatc3_DpnII_693	ggaacagttggagtcgccccagggaagactgcttcatgctgcccagtcttcccaggaaatttggtaagagtacagtggtccatctagctattcttgcagacttgagccagacttgaccct
Nfatc3	Nfatc3_DpnII_694	cctaagattttggcgagggaccagggatgtgtatgtgtgggagtggggtggtagtatggctctgctttgtagaagagagtacttttcagtagcagttttgttaaccagggtactactaga
Nfatc3	Nfatc3_DpnII_695	ctgcagcttttaatcacaaggttaacacctggaggcctttggcagcttagactccccccagctctttcagcctcctgtctgctgacaccataattcatgtttgagtcctctgtcttaaag
Nfatc3	Nfatc3_DpnII_696	ccccccagctctttcagcctcctgtctgctgacaccataattcatgtttgagtcctctgtcttaaaggcctcttctcctaacattggctgtgtgtcccctgcttcccctaaggctttctg
Nfatc3	Nfatc3_DpnII_697	atacttgccctcagcgacccatgtggaggggaggttttagaagggaaagctcttccagaagccttcttctatccccggcttgtactgctgattctgtccctatcccataacggtcaagca
Nfatc3	Nfatc3_DpnII_698	cctctgcaatcctttttccctagcccaacctcccttgagtgttcacactcaaagtatcaaattcacccaatactttgcagttttggcagacgtcagggtgtgtaaacagtatcttctgat
Nfatc3	Nfatc3_DpnII_699	agaccctggtagagttttgagagatgtggtatagaagtttcttgggcttctgcagtaccctgcattctgttctattaaggtttctatcctgccccacctctatctctacagtgaggcctt
Nfatc3	Nfatc3_DpnII_700	aatgtcaagcttagggaccttaggtctccttagtatgggacacccggtcttagttttcagttttccaagaaggtgcttttaattagtgtttgtttgtttgtttgtttcattttgagacaa
Nfatc3	Nfatc3_DpnII_701	cacttgcctcagactctagagtcctaggattcaaggcctgtgccacctcaaggattgtatttgaggcaggatttcatgtagcccagactgaccttgaacttatcatgtagctattgatga
Nfatc3	Nfatc3_DpnII_702	tttattgtgtctgtagcagagcaaataaccctgacactcagcagatagaatcacactgggcactaagctagagctctaagcccactgtgtggtcatctcctacttccacccagtccctca
Nfatc3	Nfatc3_DpnII_703	tggccttgaaaggccaagcaaaccttctttcctggctgttgaaggctgtttttcagcctgccactcagagaactgggagttctcacatacatgtactcattatgatgctaagcatggaga
Nfatc3	Nfatc3_DpnII_704	tccagttcctctagcatctaccagtggctgcttggtggctcttgctaagacgtagggtagaaatgtcaaataggccctaactgtctctccaccttttcctaggagagcatatccacccca
Nfatc3	Nfatc3_DpnII_705	actcccaagatgtgcctgctggaatggtgtcggagggagaagctgccacaacctgtgtatgaaacagtgagttttttctggctgttgcctgtctggcatccaaccccagtgctccctaca
Nfatc3	Nfatc3_DpnII_706	gcatccaaccccagtgctccctacactgctaccatccccttggtacatcacagctcatcctcagcgccaggctgcatctgaacttgctgtccgtagtcgtgcataagttgctagtagtag
Nfatc3	Nfatc3_DpnII_707	aattgctgatagccctttatctccaaccttgggttgttgtccagttctggcacatttatctttgagctgggcttcagccagtgggccacagagttatgcccacgtatagggaccctgggg
Nfatc3	Nfatc3_DpnII_708	aacaaatctaaacctctgcctcttgttcaagttaccagctccccagaacacaagacccacccccaaatacttccctgtttcatctcttccactcagctctctactccagccacactgcct
Nfatc3	Nfatc3_DpnII_709	cctccaccagatgtaccttttttgcccccacacttgtttcttctcagttttatgccatctggtgaactcctttctgctgggaaatggcccacatagaagtcagtaggcagaggccccata
Nfatc3	Nfatc3_DpnII_710	aatggccctttgtttagttcagtgacagaactcgctgacacacttgatatcatcatcgatttgcataactgccccttccccctgaaatatgcagcagggactttcccatggggagcatgt
Nfatc3	Nfatc3_DpnII_711	agggagcccccgtgggacttaagttagaagttgtagccccgcagttgtggtgcgtgcttttagtcccagcactcaggaggaagcaggtgaagctccaactttgaggccagcctggtctaa
Nfatc3	Nfatc3_DpnII_712	aaaatccaaggtggggttgggtgggagaagtcttctttcatttatgtgttcagcatgtgatgacgcaggtgggcagtcttctgtttcctttgctctctgcaccaggttcagcgaactata
Nfatc3	Nfatc3_DpnII_713	caagtctactctgggagacttggttgtattgtgtgtgagagcacccagtgatgacccatcttagcagttttatcagaatcttttcaaagtatttgtagactcagggcttccaggccatag
Nfatc3	Nfatc3_DpnII_714	caatctcagaaagaccaagagtatctgataccccataaagggccaatgcaaacctaggggacttggagggtaatgggccagtagtctcctttataaagccttacagctaatttgaactca
Nfatc3	Nfatc3_DpnII_715	tgatgaagtgcctgctcagggcagggaacacctcagggctgctgatggtggcaatttggtttttgtcaaatgcagcagtcacagctctctcccccttgcacccctcagtcccacttgagg
Nfatc3	Nfatc3_DpnII_716	tggaatctgttgtcttctgcatgtgtgaggctggcctatgatggggtgggtactctgtggctgtgtgtttctgctgctgtcgagttggggccccactaaggtggaagagagtcttggtct
Nfatc3	Nfatc3_DpnII_717	tcagcctccgtgatttagaaagtgtgtgtctagatttgtttgtttctactaaacttgtcttaaaaattccccctttaccttttcttgtacttgggatggaagtaggaagaccaaggcccc
Nfatc3	Nfatc3_DpnII_718	ctaagatgcaggtggcactgaggtgagtgggaggagctctgaggaccctggggagaggcttgtagccagttgaggaggggctggttagtgtgtgcccagtgatggggcatagctggcaaa
Nfatc3	Nfatc3_DpnII_719	tgggactgactgaaaggcctagtcaagcctgaaggcattgtctctccctgtctgctctcagaataattcacttaagagttcccaaccccgtcctaggagagaagtagtagtacccaccca
Nfatc3	Nfatc3_DpnII_720	ttgtctacttgtatatatgtgtactatatgtgtgccttgtgcctgtaaagccagaaggcagcaccagacaccctgggagttacagatggttgtgagtcaccatgtcagtgctgggaacca
Nfatc3	Nfatc3_DpnII_721	tcaatctaaattacaagcatgcatctacagactggagctgaagttgctttaagttttatgggaacggggaagtaagctggctaaatgttggggaccttataggaaaacgggaccgtggga
Nfatc3	Nfatc3_DpnII_722	ttccaattcaagctttctaagttagcccatctgaagacaggatagcttgttgtgaagtttttttttttttttttttacccacttaataggttaagtccttcactttttgttttaaggaag
Nfatc3	Nfatc3_DpnII_723	tccagtttctactactcctgtagcgtgtgggtgggtgttcaatgtcctcagagctcctatcacagctctaatctctttgcacagtaattatatatttgctattcctctctctctcaaccc
Nfatc3	Nfatc3_DpnII_724	ataaaccagtccaagatgaatggctcacgagctcagaacattccttgctcttctgaccctaggcttagccggggtccccctgaggctcacttagtagcccaggaatcactgagatgcaga
Nfatc3	Nfatc3_DpnII_725	tttgcaaggagcttgtgcttgctccattctcccaggggcttttgtgagtagtatcagacttgctgtcgtggaggaggtggtcactggcttctcccaactccttctcttaatcatgcgcta
Nfatc3	Nfatc3_DpnII_726	gtacttagagcacattgaggtttccatgcattgaaaatatttttgaaaacttctttgtggaaattaaaaatggtgtcacataccttgaatcccagtacttgggaagcagaggtaggtgga
Nfatc3	Nfatc3_DpnII_727	tctgtgagttctgtgccagactggtggtctacatagagagttccagaatagcctgtcaatatatttttttaaaacaaactattttgtttttccttagtatctaacttcaaaatgaccata
Nfatc3	Nfatc3_DpnII_728	aacacaataaacaatgaaactcacctatgtatagtgcattccattattataaagagcagcttccaatactctggtgttctgtttacatctctctctttagtttgctgttaagataatcat
Nfatc3	Nfatc3_DpnII_729	tggcaattcagttttctgtgtgtgtgaacacatagtgtgtaagttacagctcatcttcgggtgtcatcctgggtaaagctgccagtctcttcatttttaaggcagtgtcttcattggccc
Nfatc3	Nfatc3_DpnII_730	cagctcatcttcgggtgtcatcctgggtaaagctgccagtctcttcatttttaaggcagtgtcttcattggcccggagctttctatttaggccagatgtagttgtctagtgagccctggg
Nfatc3	Nfatc3_DpnII_731	ttcctgtctctgcctccccggtgctgccattacaaacctgtactgccacatccagcatttttatatagcctctgggaatcaaacttaggtcctaacactttatctactgaactctctcct
Nfatc3	Nfatc3_DpnII_732	tatcctatttattgattgatttattcagacaaggtcttcatatattatgtattcctagctgttctcttctcactgtgtactagagggtgaccttggattttagttggaaccatcgaatgt
Nfatc3	Nfatc3_DpnII_733	cttttacttctcaaatgctgccattataggcatggcttacatatgcctagctttcaatttcaatttgtttacttaagacagtgttccacaaaacataggttagaactcactcactttgtg
Nfatc3	Nfatc3_DpnII_734	tttcactgaccctgaagctatgctggtggctggctagctgtaacagtcctcctgtctcaacctcctacctcactgcagtgagagacagttgagagctacccattgtgggtcctcataatt
Nfatc3	Nfatc3_DpnII_735	tgtagttctaggacaatcagggctacataaaccctatgtacacaaatacaattcttgctctatttacctattttgtgtgtctgtgtgtctgtgtgcatgtctgtgtgtggtccacttgga
Nfatc3	Nfatc3_DpnII_736	agagaacaatttgagagcattagttctctccttccaacatgtgggtttcagggttggaaatcaggttttcgggcttgataagcaatgtcttaacctgctaagccttttggccagtcctgt
Nfatc3	Nfatc3_DpnII_737	ctcttttgttctagttttagagttgttgactcagtaaggtttgaaaggagattgattaaataatcatacaaatatggtttgataatttggtcaggataaaaaagggaagttgcttgttaa
Nfatc3	Nfatc3_DpnII_738	ttctgtaatgtttgtacaggtcacttactaggtatcatagaggagaatttaattgctgctaatctgtattttcatacctagatttttctgtagtgaaagtatgcattgagtgattgagtc
Nfatc3	Nfatc3_DpnII_739	cctgaaactcacagaacttctcctcctgcctttgctcctcaagtgcttaattaaaggagtatatcaccaggcttagttggctttttatttacttttttttattattattttttgagctag
Nfatc3	Nfatc3_DpnII_740	tcatgtaacccaaacttgcctagaactcttggtatagccgaggagaatcttaaattccttatccttctaccgctacctctccaatgctgagatattacaggtatagaccattatgcactg
Nfatc3	Nfatc3_DpnII_741	gtgcttctagggatactagcaaagttatgtgatagagagaagtgaataagtgtattttagtaagtatgaggaaaaaatccagtcagaaagaaaagtgataagtgttttgttaaaaacatt
Nfatc3	Nfatc3_DpnII_742	aggagttcaaagttggcctgtaattactagataaaacatttgaggtcatcctgggctacctgagattctgtctccaaataccaggattggcaaaatatcatggcagtcaaaatgcttgct
Nfatc3	Nfatc3_DpnII_743	tatttattttgtgtgtgcatacactgctacaactttttttaaaataatttttaaaatttatttattacatgtatatgagtacagtgtagctgtcttcagatacccaagaagagggcatca
Nfatc3	Nfatc3_DpnII_744	tcagtctgccatacaatttaaaattgttcccgtcttcagagagctttcttcctttagctctagccctccagaaggaggtgaaaattgtactgtaaagtattttatagcaagaatagttag
Nfatc3	Nfatc3_DpnII_745	cccaaaatagtgactttcttggcagttaaaaggtagaaaggctccactttgtgttaattttagagcagtctacattacttgctgcttctctgtaggagttagagcctgccccagcattga
Nfatc3	Nfatc3_DpnII_746	ttgattgtcttgaggcttctggataagtggttgtgaaaagaatcttcattcctgccaggcagtggtggcgtaagccttttttttttttttgtcccagcacttgggaggcagaggcaggca
Nfatc3	Nfatc3_DpnII_747	tgaagcaaatctatgtagcccagactccaattctttgttgttctgttttggtttgaaataggctttctgtgtgactcttctggaacttgctctgtagaccaggttaggatggacctcaag
Nfatc3	Nfatc3_DpnII_748	gaggtgaaagcaagagaatcaagagtacaaggccagtcttagctacatatcaagttcaaggctagcctgggtacatcagaaccaactttaatggtttttgttttgtttttcttgagacag
Nfatc3	Nfatc3_DpnII_749	ttgaatttctatactgaagataatcttgaacttctgattcttctttgtagagtgttgaggttacaggtgtgtgctaccacacttagtttactggagatagaacccagagcctcttgcatg
Nfatc3	Nfatc3_DpnII_750	atttttggagagaaattatactgcttgcttttcttcagctataaaagctgatgttccggactagaatagattggcttagtgatttagagtgcttgctgcttttgcagaagactggagttt
Nfatc3	Nfatc3_DpnII_751	gattgatgactttatttctgcaattctagtatttgagaagctaggccagggtcactgctgtgagtttgagtctgaccttagttttatgttaagtctaggttagcttggtttttaatgtca
Nfatc3	Nfatc3_DpnII_752	ccatcacttgggagccagaagcaggtggatttcagagtttggggccagccactacagagtgagttctcagacaaccagtactacacagagaaaccctgtctagtaggtagggtagggagt
Nfatc3	Nfatc3_DpnII_753	tcttcttagttgattctgcaggctttgttctcccagtgtccttgacctctctggctctcacaatttctcctcccctcttctatggggttccctaaactccaaggggaaggacccacagga
Nfatc3	Nfatc3_DpnII_754	tttaacctgggctgtgggtctctgcatacattcccatcagctggcagaggcagtctctgttagtatagcagaacatcattattgattgggccggggcggggggagggaggcagctgtgtt
Nfatc3	Nfatc3_DpnII_755	tagaattatatgagctctgaagttgcattaattttagttttttttgtactcattcattcattcattcatttattttaggcacactgtagctgtcttcagacacaccagaagagagcatca
Nfatc3	Nfatc3_DpnII_756	tgatttcctcttgtctgatgtattcttctgtcatgcaggcatacatttgaatagagtataaatatacataaagaaataactctttaaaagaaaaaagaaaaagaaaattacagggtgaaa
Nfatc3	Nfatc3_DpnII_757	ggttcagcattttaagagtacttgttgcccctgaagaggacccaggtttggttcctagcacccacataatggcttgaaacctctgtaactctagtgtttttttttttttttttttttcct
Nfatc3	Nfatc3_DpnII_758	attcagttatcaccctagccctgcctgtttttaattttttttttttttttttcttccaagacaggctttctctgtgtggtcctggctatcctggaacttattccttagaccagcttgggc
Nfatc3	Nfatc3_DpnII_759	tgcctttatgcccagcttggtttttgtttttgttttttttgttttttgaggcagggtttcaatctgtatgccctggctgacctacagcttgttatatagtccatgtgttgaacttgctgt
Nfatc3	Nfatc3_DpnII_760	cttttggctttgcctccagagttctggaattacaggtgtatgccaccaaacctggctgaatgccttatttgaattgtctttgcttaatatgaaacgatgggactatattactttactttt
Nfatc3	Nfatc3_DpnII_761	ttgttgtttaatcttaaatgaatgtctgcttgtatgtttgtttttcctttttttgtttttgagtcatggttttcctctgctggttaggctggcttgaagcatactatatcttaaatttga
Nfatc3	Nfatc3_DpnII_762	ctctgcctcagccttgggatagctgggattagaggcatgtgccattacgtctggcttttgactgttttaagttttgaagcttttctctcagttgtttggtgattgttgttacctgcttat
Nfatc3	Nfatc3_DpnII_763	catgtgccattacgtctggcttttgactgttttaagttttgaagcttttctctcagttgtttggtgattgttgttacctgcttatcacttaaaacgaagcaccgagatatattgtttggt
Nfatc3	Nfatc3_DpnII_764	acagtgatgtttgctaatgcagcctccttgtaggggttcttactaggttgcctttgaggtcattatctgtagttcgttttcctttggctaattagagtcccaagtgaaaagtctgccagt
Nfatc3	Nfatc3_DpnII_765	atgtgtctaagtttttatatagacatatttttattctcatgaatacataattgagaagaattgcttagtccatagtcattcttttcattgcatttgctttttgagatagtagtccagact
Nfatc3	Nfatc3_DpnII_766	tggaactcaccatgtagctcaggctggccttgaatttgtgccagtcctcctgcttagtctattgagtacttgaatttcagttatgagtcactgtgctttgctaaagaattgaaagcaggg
Nfatc3	Nfatc3_DpnII_767	ttgtgccagtcctcctgcttagtctattgagtacttgaatttcagttatgagtcactgtgctttgctaaagaattgaaagcagggctggattgaggagccaggtgtatatagtcaagggt
Nfatc3	Nfatc3_DpnII_768	tagaattcttaaccttttgcctcaacttcccagtgctggtattatgaccttgtgctactatgtccatcttgcttgattattaattgattgattagttgattattgttgttgctcttattt
Nfatc3	Nfatc3_DpnII_769	aaagctatccttaaagtctcaattccacagcacaagctagagtgctgggataacagaagatgcatgccaccaggcctagcgagggagtaaattgaatagtctaaatttgtgaagattaat
Nfatc3	Nfatc3_DpnII_770	aactataatttaatatcctcagtcagctattttttatttaggtaaagaatctagtggtgtctggtcgctttttgttttaattaatttgatgtgttcgatgttttgcctgattatgtctgt
Nfatc3	Nfatc3_DpnII_771	ggtaaagaatctagtggtgtctggtcgctttttgttttaattaatttgatgtgttcgatgttttgcctgattatgtctgtgtaccatatacatgtcttgtgccctcggaagaggacattg
Nfatc3	Nfatc3_DpnII_772	actgggactggagtttcagacacttgtgagcttctttatgggtgctgggagtcaaatcaaacccaggccctggaaagaacagccagtgctctctactaatgaaccacctctccagcccca
Nfatc3	Nfatc3_DpnII_773	acacttgtgagcttctttatgggtgctgggagtcaaatcaaacccaggccctggaaagaacagccagtgctctctactaatgaaccacctctccagccccatctagtggctttgtaacct
Nfatc3	Nfatc3_DpnII_774	tgctgtgtgcagacgtgaattcttgatgatacgactactgaggaagaagatgtctgtgttaattatatacccttcctaaaagaaaagagaaatcttgaattttactacaaggaaaatacc
Nfatc3	Nfatc3_DpnII_775	atgtttttcctcaggattgtttctactgtttcatctaataatttatacacttgaattttctaatttcttcttttattgacctttttggttgtgatttttttcttttctttttttttcata
Nfatc3	Nfatc3_DpnII_776	cacctccatctactttaaactcatcccttggcttaccacatcatggactgctgcagtctcactcttctgttttgtcaccatcatttcagctccaaggttacaaaaattatgaaggaactg
Nfatc3	Nfatc3_DpnII_777	gagtgcccaagtattcaaatcacatccatttctcctaactgtcatcaaggaacagatgctcatgaagatgacctacatataaatgacccagaaagggaatatttggaaaggccttctaga
Nfatc3	Nfatc3_DpnII_778	atctctatcttccacttgagccatcctaccgggaatcttccctcagtcctagtcctgccagcagcatttcttctaggagctggttctcagatgcatcttcttgtgaatctctctcccaca
Nfatc3	Nfatc3_DpnII_779	atgatgtggactcagagttgaatgaagctgctgcacgattcactcttggttcacctctgacttctccaggtggctctccaggaggttgccctggagaagagtcctggcatcaacagtatg
Nfatc3	Nfatc3_DpnII_780	tagtatcactgatgagaattggctgagccccagaccagcctcaggaccctcatcaaggcccacttctccctgtggtaaacgacggcactccagtgctgaagtatgttatgctggttccct
Nfatc3	Nfatc3_DpnII_781	gtgctgaagtatgttatgctggttccctttcaccccatcactcgcctgttccatcccctggtcactctcctagaggaagtgtaacagaagatacctggctcactgctcctgtccacactg
Nfatc3	Nfatc3_DpnII_782	actttttcatgcttccaggtcatttgcattgtataactacattatctgacctcttttcctctcccttcctttctccctttcatttcttttctagtctctccttccttctctctcccctct
Nfatc3	Nfatc3_DpnII_783	ggataaggcttgcacagtatggcaggcactttttgagttctcctcttgctttgtcctattaatagaaagcattttctctcacaatgtatttacttttaaatgcttatttaattgagatgg
Nfatc3	Nfatc3_DpnII_784	ttgctatattgtctgtattgacccctactgacctaaaatgtataatcctactattccagcctcccaaagtagctgggactataggtccatgctattggccttctccctcccaccatccca
Nfatc3	Nfatc3_DpnII_785	cttctccctcccaccatcccaccccacctcccccaaaaaaatctttctttgagactgggtcctatgtagctcagactggccttaagtttactacataattgacaatggctttgaagttct
Nfatc3	Nfatc3_DpnII_786	ctcctacctctaaatcctaaattctgggataacaggtgtgtatcactacacctagttttatgcaatactagggttcatactcaggttttcttgcatgctaggcaagaactctacttacta
Nfatc3	Nfatc3_DpnII_787	ttcctgtctctcttcccagtgctgggattacaggcttgggccactgttctgacttttatgtgtgttttggggatttgaaccaagaccctcattatagaatggcaagcactctgggctgct
Nfatc3	Nfatc3_DpnII_788	ctggggaaataagatgttggtggtcaaattgttgtttttctgattttaaaaagactatattgtgtcaggtggtgatggcccatgcctttaatgctagcactcagaagtcagaagcaggca
Nfatc3	Nfatc3_DpnII_789	tcacatgaatggagtataacatttaaaaataaataagtaaaactaagatatgcttagttttaaaccattgatggtgatttttgcttggaatcccagcctccagaatgttgaggtcaaggg
Nfatc3	Nfatc3_DpnII_790	actgtggattcccaaggtcggccagggacacattgtgagttctaggacagcatggctaccaaagagacgctgtcttttaataagggggatgagggggataaaaacaacaaacaaaaaagt
Nfatc3	Nfatc3_DpnII_791	actaaactctgtccctagtgtgatacagaaatatttcagtcttaccatagaaattttaagtttgaaagatgaggtttatagttttgctgttcttagacattgtactttatcataggtaaa
Nfatc3	Nfatc3_DpnII_792	cattgcctagtgatgacttggttttgtttttgattttttttttttttatacaaagtctcatatagcccaggttgacctaaaagtcactgtgtagctaagaatggccataaagtactgatt
Nfatc3	Nfatc3_DpnII_793	acacttaattttgttttgtcacatttttgcctttcagcaatttatgatatcgaattttatttttgtttcttttagtatccctgcagtgtttcaaatctgttcatgtttctgatatagaca
Nfatc3	Nfatc3_DpnII_794	tttactatggaaacgatgtagaaacatagcaaacaggctgacagtggcctgactagcagagtactgataatagatgaaagatgctagaggattctttttggttttttttgttttggtttg
Nfatc3	Nfatc3_DpnII_795	ctgtgtctgtattgttaccaagtggtaacttttgtcacgaaacagtgatagtgatttttagtagatgatataaaatctccattaagacgtgagctaaaggttctgaggggagcactagca
Nfatc3	Nfatc3_DpnII_796	tgctgaaaatgcaattgaacagtttgcatactaaagagtaaaccctatgatgccctctcttaacttccagaagacttgagataggtttatactctgttagatgagagtctggaagattta
Nfatc3	Nfatc3_DpnII_797	aaatgtttaacttatagttacttgaatttttctgttataaagggctaaacataaccttagcataaaagacatatattaacactagttcaaacagaaagtttaataaaaaaatgtagttaa
Nfatc3	Nfatc3_DpnII_798	tacaccatataggcatagtggctcttatataaaaggcattaattaacactagctcaaactaagttttatgaaaatgtaactaaaactctacaaagaaagctaggcatagtggtttacacc
Nfatc3	Nfatc3_DpnII_799	aacttgcctctgcctccctagtgctaggattaaaggcatacactgccaccacccagcttaaataaaacattttaaagtataaattttttagtgaaattaggactgaagatgtacatatgt
Nfatc3	Nfatc3_DpnII_800	catacatgcaggtgcaaaacactcaacacataaaataattttttaaaaagtggtatcttagccaggtggtagtggtggtgcatgcctttaattccagtactcaggaagcagaagaaagca
Nfatc3	Nfatc3_DpnII_801	ttatttattagccatttgttttctacttacatctatgtgtcctttgaaaaaggttgttggaattatggcttatcattcttctcaaattaagttgtgtctggaatgtgaatgacactcatg
Nfatc3	Nfatc3_DpnII_802	tttatgccacgttacttgcagattttatagaccagtagttctcaattctgtcagacctaagcctaccctctaaaacaacaataaaatggaaattcaacaatagtatagatgaatttgcat
Nfatc3	Nfatc3_DpnII_803	agtaatgaaaataatgttccaaaatgaagagactagctaatgacttaaagaagacagtaaagtagtcatttaacacctgcaattcagtgtgagttttgcaggtacaaaggcgcgtgtatt
Nfatc3	Nfatc3_DpnII_804	agtagcctaaatttcaagaatagcattatttgcaatgacatgattttttgaaatgatgaactgtttacatggtaattaagcttatgaaaagcttatcaatgttaaagcttaaaaatgata
Nfatc3	Nfatc3_DpnII_805	agattcaactagcctaggtctacaggggctcccagaagctgcgtcaccaactagggagtatgtgggggctggatgtagcaaattgcagctagggctgtctaggtctgttccctgccattg
Nfatc3	Nfatc3_DpnII_806	cttttctccctacctgggctgcctaattggtccttagtgggagaagatgtgcctgggactagatgtcccagggttgagtgatacccaaggggggctcccccttctctgaagaggagaggg
Nfatc3	Nfatc3_DpnII_807	atgctcactgccccgtcctctgtgtccactccccatcccttttagcaatgcccgtccgtccgtccgtccccccaccccaaaaaggaagaaaaagcaaatccattttgtgtggtccatata
Nfatc3	Nfatc3_DpnII_808	ctttgctaacacgagtaagctcaatggttaaaatcccatattcttcttccagaggactagagttgtgttctcagcacccatttcaggcacctgacaactgtctataattccagcttccag
Nfatc3	Nfatc3_DpnII_809	tctgatacccatagccatcacaggcacctgcactcatgtgcatcaacacgctcacataattaagaataagattaaaaaaaaaaaaaacctaaattaaaaaaaaaatcagttttttttcct
Nfatc3	Nfatc3_DpnII_810	tatttccagaaagacagttggtgacttgtacctgtaatcccagaaggcaggaagaacaggagttcagggtaatcctcaactagatggtgaattagaggacagcctgagctatatgtacaa
Nfatc3	Nfatc3_DpnII_811	ccctgtaactagagttagacagttgttagctgccatgtggttgttgggaattaaacccaggttccttggaagagtggtctgtactcttaactgctgagccatttctccagcccaattact
Nfatc3	Nfatc3_DpnII_812	ttctggaactggagttacagacagctgtgagctaccttatggaagctgagtattttgtgtatatttttatatgtgtatatgtgtgtgctgagtgatgtttgtgcatacagtgcccaagaa
Nfatc3	Nfatc3_DpnII_813	tcctggagcacgtgttacaagcagctgtgaactgcctggggggggattaggactcaaacttggatgctctgcatgaacagtacaccccttaagcacggagccatctttagagctccttat
Nfatc3	Nfatc3_DpnII_814	tttttcacctaatttggggtacagagttctttctggaaattttttgttgttttgagagatagtctcttctaacccattttggccttgaactcatagagctgagactgacctagaactcct
Nfatc3	Nfatc3_DpnII_815	ctcccccctctctacctttctagtgctgagattataggtgtgcatgactggcaaattgacactgtatatctatgccactgaattgttcagaaccagtttctgactaataaaatttaaaat
Nfatc3	Nfatc3_DpnII_816	ctctgcctccctctctgtcttgcctccaacttacatttttttctagctcctgcctgaagcctgttggaattgagtataggtttgtaccaccttctctacctgtaaatgaaagtatatgag
Nfatc3	Nfatc3_DpnII_817	ttgatgcttttagttgtcacttgattatctttcaagtgttaaccttaatataatagaattctgttttgcaggcttatccctcagctgaataagaattaatggggttgattggttggttga
Nfatc3	Nfatc3_DpnII_818	tgtatggcaatctggcctcaaatttactccgtagctgagtatcaccttgagttcatatacttctgtctgtgtctcaagtgcaggagttacaggaatgcatcaccatgccaggtttgtgta
Nfatc3	Nfatc3_DpnII_819	aaatcccaggtcctgggcatgctaggcagcatcttaccaactgaactacctccccactcagactacatggactcttaattggaggtcacatggaattataaaatcttccttttgtctgtt
Nfatc3	Nfatc3_DpnII_820	aacttactatagaacaagtttagatattttaaaaagtaatatgggtatatggtacagaatttataatgggtttagggacatgtgtctgtaatttcagcactttggaggtgaaagcaagag
Nfatc3	Nfatc3_DpnII_821	aggagtttaaggtcatcctcgactacagatgaagttcaggaccagcttggactctgactcaaaagagggtggggtggggaaactatattgttagctgttaaagaacagaaagtagcagga
Nfatc3	Nfatc3_DpnII_822	atagtttaattacatattttggacttgatttttataattatatttgtaaattgtaacagttctatggatggcatatacttgagttaaattaaaaaaacaaaatattaagtaaatgtatgg
Nfatc3	Nfatc3_DpnII_823	atttttaaaagcctaaattaattaattccaatgtttattttatagtatggacatatcttgaatgtgtgaaatattttaaaataatattttgtttttcttaactactaaaaacagctcagc
Nfatc3	Nfatc3_DpnII_824	taattttcttccagaatccaaaataatttttcttgaaaaaggacaaggtaaataatataaaatacaaattaactcagtataagtgattaaagaaggaaataaattaagtagatatttcag
Nfatc3	Nfatc3_DpnII_825	ctaaatacttttggttagttggtttggttagtttggtttgtttttcaagacagaatttctctgtgtagccctagttgtcatggaactcactctgtagactaagctgaccttgaactcaga
Nfatc3	Nfatc3_DpnII_826	ccgctgccctctactttcaaggctggaatatcagccatctgcccccacattgagccccttttctttagttttatttaagattgtttttctcttcatgtttgaagtgtgttttgaaggtat
Nfatc3	Nfatc3_DpnII_827	atctgcccccacattgagccccttttctttagttttatttaagattgtttttctcttcatgtttgaagtgtgttttgaaggtatatatgttttgtttttgtgcatgttttggaggccaga
Nfatc3	Nfatc3_DpnII_828	aatgtcagttgttttctttaattattttctaatttgggaggagaggagagagaaaaatttctcactagctagctgttaacctggaccccctaatgttgttctttctttattattattatt
Nfatc3	Nfatc3_DpnII_829	ggtaagaaatttaccttaattatttaattagttagaagtatttaaaaaggggctggagaaatggctcagtggttaagaacacttgttccttttgcagaggaccagggttcagttcttagt
Nfatc3	Nfatc3_DpnII_830	ttctcagaaatcaggcacacacgtgtggtacataatacatatgtacaggcaaacagtttttcacataaaatcttaaaaatatataattcttaaagaaatattttattaaaaaagtagtat
Nfatc3	Nfatc3_DpnII_831	atacaacatctactgaccttgggtactgcacacatgtggtgcacaaacatacttgtaggcaaatgcttatttaaattgaaaaaaaactatatataatacaacttgcgaagtgttaatcat
Nfatc3	Nfatc3_DpnII_832	tgatgccttcttctggtgtgtcctgaagacagtgtactcatacgtaaaataaatggggaaaaaaagtgtacacacacacacacattaacatgagtgttcagtagagccatgtatttcagt
Nfatc3	Nfatc3_DpnII_833	gaaccttgtattaaatgtttcatgtaatgccaacatattattttgttgttttgttgttctctgtgtagccttagctgtcctagagcttgctctgtagaccaggctgtcctgggactcaga
Nfatc3	Nfatc3_DpnII_834	tacctgcctctgcctcccaagtgctggctgtaaaggtgtgtaccaccattccctagcttttgttgcatttcgtttgacaagtcacaattgtaccggcctatgagctatggagggtataaa
Nfatc3	Nfatc3_DpnII_835	aagaagaaactttaaaaatttaatttaaaattttatcttatatgtacgggtgttttggctgcttgaatgtctgtgtacctcttgcatactggtgttggtggaggccagaagagggcttca
Nfatc3	Nfatc3_DpnII_836	ccctgtaactggagttatagagagttgaagtcccatgtgagtgttgggaattgaacctcaatttctctgcaagagcaacctgtgctttccagaccctcttgcaaaaacttttacctttta
Nfatc3	Nfatc3_DpnII_837	ttgttgatttagaagtagtttttgttttgttttgtcttttcattttgagacggggaagggctcactctgtagctggcctgggattcactctgtagttcagactgacctaaaactcttggt
Nfatc3	Nfatc3_DpnII_838	ctccatctcagcttcctcagtgctaaaataataggtatatgctaccatgtaatactggtgattattaagggttactcatttgtcatatatttcatttatagtctgtaaagactttatatt
Nfatc3	Nfatc3_DpnII_839	agactttatattttcagttctttttgttgtttgtttgtttgtttgtttgaaacaggattcctctgtgtaattccagctgtcctggaactcagtagacaaggctggcattgagctcacaga
Nfatc3	Nfatc3_DpnII_840	ttcttgcttctgcctcctataaggcatacacccccatgcctgacttgttttcaaatcttagtcatacatagctctgtggttaatggtgtcatggaattttatgagacctagaagacacaa
Nfatc3	Nfatc3_DpnII_841	tgtttctgtttgttgttgttgttggtttggtttttttgttagtttgttttggctgttgtttggtttttgtttttgtttttgttttgagacagtctcattgactggcttggaactcctgaa
Nfatc3	Nfatc3_DpnII_842	tgcctgtctctgcttctgcttcctgagtgttgagattaaaggcatgcaccaccatgcccggttgtgtaactttctgttgctgcactcagaagttaaagtactgttgtgatgaaactcatc
Nfatc3	Nfatc3_DpnII_843	catgcccggttgtgtaactttctgttgctgcactcagaagttaaagtactgttgtgatgaaactcatctctgtcctgaataaggaagaatgcttctgtgattgcaaaaaataagcactat
Nfatc3	Nfatc3_DpnII_844	agcaaattagaggtattgattacttcctaatagtggtagtaattaaagggcaaaagcaaacaggagaggctatgctgctttgattccatctcatgaattaggaggatactataaagatat
Nfatc3	Nfatc3_DpnII_845	taagggatgagagtagtcagccatcctgcctgccttctctcttctcccccctccccctatttcatttcctagcctgtcctgttttcttcctttaagatagggtctaacttggaaatcaga
Nfatc3	Nfatc3_DpnII_846	catgtgcctctgccctttgagtgctgggattaaaggcaagtgtcactgagcctggccatgtatattggttttgtgtattgcagtgtttgttggtttcttatagattttggtagtttttca
Nfatc3	Nfatc3_DpnII_847	gacagggactggatagcccaggctgttctctatctttgttctactgagtactgggattacaggtgtgtgctacctcatgtggttttcagtttttctcttgatagtcacacagtggtagag
Nfatc3	Nfatc3_DpnII_848	agacctatcacatgagaggtatgtttcagattgagagtcctagattcagtgccttataggtcataggattatttttggtgtgttttcttgttattttttatttagcaatcatcctctttt
Nfatc3	Nfatc3_DpnII_849	gacaggacatctcttagcacattcacctcattctgtgcaaaccccacctcatctgcagtcaatgggataccattgttcaaatgcaggacaaacagctctttcttctccagtggcagacca
Nfatc3	Nfatc3_DpnII_850	tgctacagcagcttccccagcagcctctcatcctctggctagttcaccgatttctgggccatcatcccctcagctgcagcctatgccttatcaatctcctagctcaggaactgcctcatc
Nfatc3	Nfatc3_DpnII_851	gcacaaagtacaggccaaggaggcctttctgttccttcatccttagtatgtcacagtttgtgtgacccagcgtcatttccgcctggtggtgcaactgtgagcattaaacctgaacctgaa
Nfatc3	Nfatc3_DpnII_852	aagaacctaactttgcaaccattggtctacaggatatcaccttagatgatggtaagtcccagctcctccccacctcgccctacttaccctaccttgtgaatgtgtgtgtttatgtatttt
Nfatc3	Nfatc3_DpnII_853	tctcccaagtgttaagatgacaggtatgtacctccagacccagatagtattagagattgaaccctaggacttgcagaactggagctcagtgtcagctcaggctgacctcaactgtatggt
Nfatc3	Nfatc3_DpnII_854	tttctccctcagcctcctaatgctggaaagataaaagtgaaccaccacatatgttacgtgtaacacattatatagttatctgtagccatcatctagtgaaaatcctaaagattccagagc
Nfatc3	Nfatc3_DpnII_855	tatctgtagccatcatctagtgaaaatcctaaagattccagagctagatatagatttttagttttctttctaattctatattaatctgtcttaggaaaataattctaaaccagctatcta
Nfatc3	Nfatc3_DpnII_856	cattccataatggagaaactgtcattaaatatcaggtcataggactgaagtgttgtctctccaactagcttataacttgattaacccatgtattctagtctaagcctgccacatggctgg
Nfatc3	Nfatc3_DpnII_857	ctacctcagcttcttggccaatcagctttttattggcagatgatgtttccatacagtacacaaaagaatctctctacatacccacctgacagttcatagcctgtaactacattcccagag
Nfatc3	Nfatc3_DpnII_858	cagtgtcttcttttgtttttttggttttttgagacagggttgtaggtactgtatgtggtgcgcagacatacacacaagcaaagtgctcatatatgtaaaataaaaacaacaaaaagtgcc
Nfatc3	Nfatc3_DpnII_859	taaagtccttagaacaaagggcaaagaaagcaatatgtaacctgtaagtttttggggcctgctattcacacctaatacctgattacaggcagtcagaattactctaaccaaagtataaaa
Nfatc3	Nfatc3_DpnII_860	cacatactactagaaggttagtagagatatgtatgacagattcataggaatgacttcacaaggcttccataagtcagtggtatttgaagatgaatgtatgtttttaataaattcgaatca
Nfatc3	Nfatc3_DpnII_861	cagtgaagaaatatttgatgttatatcaagtgagtatatatctccagaaaaacaatgtagttgtagccttataaaaaaaatgctgcatatggtggtataaacattttttttttttttttt
Nfatc3	Nfatc3_DpnII_862	tctgaagttacatagtatgttctaggacaccagagctatgtattgagactctgtctcaaaaaagcaaaacaaacccaaaaatgtgtgtgtgtgtgcattgttttgtctgcatgtgtgttt
Nfatc3	Nfatc3_DpnII_863	cagtcctctgaaaagtatgtagtgctatcaaccacacagccatctctgcagccccagttggtacctttatttctaacaagatttgaagtgtgaattattaggcttattggtatagacatt
Nfatc3	Nfatc3_DpnII_864	ctcttgcctttacctcccaagtgctaggataaaaggcaccagcaccacctggctggaagatggattattactagggtaaaagttttgtttggggagccggctcttttatccttatgcctt
Nfatc3	Nfatc3_DpnII_865	tatacatacctcacttagagagctggagagattattcagaggataaaagcacttccagagaacccaggttcaatacccacatgattgctgacagccacctgtttaactccaggtggagaa
Nfatc3	Nfatc3_DpnII_866	tctgatgccctcttctgggctcctggagtactgcatgcatgggatgcacagacattcaggcaaacactcatacacaaacaaaatctcaaaaagataccgcatttacacctgagcattcaa
Nfatc3	Nfatc3_DpnII_867	gatagttgaactgaactccttggcacctcgggaggcttgagcaaaaccttcagaaacagagggactcgttataaacaggttcgagaggatgtaactaagtcactggatgaaaaggcatag
Nfatc3	Nfatc3_DpnII_868	agtcgacccctctcctaccttgcatagataccagacacaaaacaggtagcatttaaagccatcaagatttttttcccgtttgctacatggctcttccccctgtgccttccctctccctgc
Nfatc3	Nfatc3_DpnII_869	ttatccttatttcttccctctatttatttagttacccgtgtaagcatgcttcttacaacagcattcttttgtgtggccaataagagttccctgtagtcgtgtgtccatgttcgcggctct
Nfatc3	Nfatc3_DpnII_870	aggaccccatccgggtaccttactgggtccttgcacaactctagggacttgacctgactggggcagtagaggaatgaagaaatggcagacatgaacacacagggaagctgaggttgggtg
Nfatc3	Nfatc3_DpnII_871	ctgttgaacaggcagaattcttgtacgtagctaaattaacaagatgggttagctaatctcagtaggaacagtctggatggagaaagctgtgctgaattgtttcctgttgttgctggtgga
Nfatc3	Nfatc3_DpnII_872	agaagagggtttcagactccttcaacttagagtttacagatgttcctctgcaagagtaacaactgctctttactgcagaagctgtctctctagccccatattaacctttttttttctttt
Nfatc3	Nfatc3_DpnII_873	acctttttttttcttttttctttttcttttcttttttttttgagacagaatctcatgcagcttagattagagattctgtagttttcttatgatttgttttgtgttgtagctctgtaaatg
Nfatc3	Nfatc3_DpnII_874	caaaggctttgtgtatgctaggcaattatctaccacagagtcatactcccagtcctcttagagcctctgtctgattttgatactggataatgccttgcaaagagttaggagttattctgt
Nfatc3	Nfatc3_DpnII_875	tacacttatttctaatgtatatgttgatttatccaaagtcacacatttcacctacaccttaaagtctgttttggaggtttactttttaaacaagcactctcagaaagtatgattttaatt
Nfatc3	Nfatc3_DpnII_876	tcttaaaaagaaaaaagaacttggggcagtaaaaaaaattacatgacagagttttttagtttgttttgtttttaactcccttgtgagagtacattactacaaattggctcagcttatgtt
Nfatc3	Nfatc3_DpnII_877	tttaccttcttaaagccaataaaaacattacctttttaattcaaaatcatctattatgcctggcaaatattatggtggcacacacctttaatcctagcactcagaggcaagaggcaggtg
Nfatc3	Nfatc3_DpnII_878	tccaaattccaggacagtcaaggctttacagagaaagcctgtctggaaaaaagaacaacaacaacaaaaaaatcatccattacctaaactatctggattccagtattaaactatctaata
Nfatc3	Nfatc3_DpnII_879	catggctggatttgcatgtgctacaaaggaggggtatgcacaggcatcctcatggtaggcccggccccttcattgtctttgtaggtacactttcacttttatacttaggctcttacacct
Nfatc3	Nfatc3_DpnII_880	tgcaaattttagttctagtttttttgtttgtttctgttttgttttgacagggtttctccctgccctggtgttctagaactattctctgtacaccaagctgacctagaactcagaaatcca
Nfatc3	Nfatc3_DpnII_881	aactcaactgtggcatgagctgtgagtgagcacgcacatacacacacatgcacacacacactgaatacaattttttaaaaataaagtttagtagctggagtactaagtctatatagttcg
Nfatc3	Nfatc3_DpnII_882	gccctttagacccacatttgtactcctgtagttcatctgtggctctacttggaagaacaccaaagccatagtaacagcataggttctgtgaaataggaccaaagcctttggcctcaccct
Nfatc3	Nfatc3_DpnII_883	ttcatctgtggctctacttggaagaacaccaaagccatagtaacagcataggttctgtgaaataggaccaaagcctttggcctcaccctcaatgctgtctacagtcttccctcactattg
Nfatc3	Nfatc3_DpnII_884	agctcctttttcagattcttttagagtcacttagagtatgtgggtgagcatggtggtagtgccatcctcctagctacctgctgaggagctcaagttcaagaagtgtctcagagttgagtt
Nfatc3	Nfatc3_DpnII_885	gtatgtgggtgagcatggtggtagtgccatcctcctagctacctgctgaggagctcaagttcaagaagtgtctcagagttgagttttgtttgttgtcgtctcctccgctctttcttctag
Nfatc3	Nfatc3_DpnII_886	tgcttctgcctctgcctccatctcctaatactaagattaaaggcatatgccactaaattccacccaaaaaggaaaatgattacagtgcttgtctggcacgtagagaagtcctgggttcaa
Nfatc3	Nfatc3_DpnII_887	ccttcttctggaactagagttatagcccatgtcagttgctattaactttcactagaaaaggccttaggtggcatgattaatactcaggattttaagattttttataaaatcctgtttttg
Nfatc3	Nfatc3_DpnII_888	ttgctgtatgtacatcatgtgtgtatggtatctttagaaaataaaagagagcattggaccccctggaattggagttacagatgactttgcactaccacgtgggtactgaaaatggaatct
Nfatc3	Nfatc3_DpnII_889	aattggagttacagatgactttgcactaccacgtgggtactgaaaatggaatctatcacctttgcaaaaacagtcttcactcctgtgccatctctccagcccagtattataggagtttga
Nfatc3	Nfatc3_DpnII_890	tcttgattaccagacaaaaccttagaaccctggatttctgacttctttaaaagctaggactactctgctatcacataattcctgtctaactgtgatagaaacagaagtgtttattccact
Nfatc3	Nfatc3_DpnII_891	tagcacagtatggaaaactacagaattttagctagaaaactttaaataatttagtgttgggagtggttggtgtgtatctttaactccagccagcacttggcaggcaaagttacattagta
Nfatc3	Nfatc3_DpnII_892	accaatttgtcaataatgatgttcatcactagttatattggcttaaaaaaaagtatgtgtgtatagctagtatatatagtgctcagaggttaagagcacttgctctttcagagaacctgg
Nfatc3	Nfatc3_DpnII_893	caaactggccttgcatttagagattcacctgcctttaccttctgagtgtcaggattaaaggcgtgggaataatacttggtctttatttctgttaatagtgtatcaaactagcataatagg
Nfatc3	Nfatc3_DpnII_894	agttaccactttgatgactaaatcttagtccactgagaggagtggaggaaagggcaaagagtaaagccagagggtgatgagcaaggtatattctccctttttgtcatagtacagtggaga
Nfatc3	Nfatc3_DpnII_895	ttcaccagctacacgggcagctgagaagcactctgaaactggattgccaagtgactagctaaataaacttcagttaccaatgaagactgcatgatgctgcatgtggtggtgcatgccttt
Nfatc3	Nfatc3_DpnII_896	ctatgtagaaagactttgtctcaattaaccaagccaaaaaatattgagacagcaaaaaaattccgatacctgctaaatattttagaatttatttctgtctttagcttgagaaggcacatt
Nfatc3	Nfatc3_DpnII_897	cacctgtctctttctctgctgggattaaataagagtccaaataggacccaaaatccattacaaagatgaaagaaaggccctttgaatcagtccttatcaccaccctgggcaaaaaaggga
Nfatc3	Nfatc3_DpnII_898	ctacatagctaactccaagaaagcaaggaatatgtagagaccctgtctcaaaaaacaaaccaagccaggtggtggtggcccacgcctttaatcccaataccccagaggcagaggcaagca
Nfatc3	Nfatc3_DpnII_899	tttgggagttccaggatagccagagctgttacacagaaactggggaaaaacatacccaaaagcctcttgagtttttgtatatttgtaagtatttcaaagatataccctggtcaccttgtt
Nfatc3	Nfatc3_DpnII_900	tagatatctgaattcaaggccagcctggtctacaaagtgaaaccccgtctcaataaatttaatacaaggagctgggcatggttgtacacacctttagctctagcattcaagagtcaggag
Nfatc3	Nfatc3_DpnII_901	tctgagttcaggccagcttagagagagttctaagacatggagggatgcatagagaacctgtctcaaaataccaaaaacaaagaagaaaatggtacagtagggaactaaatatctctttta
Nfatc3	Nfatc3_DpnII_902	agcttgcttctgcctctcaagtcagaaatagtttttttttctttttctttgactttttttttaattttatgtacattggtattgtgcctgcctgtatgtcaatgtgacatacatccaagg
Nfatc3	Nfatc3_DpnII_903	tatatataggaatgtaatctttaaatttgttaaatgacttcatttatgtgtatgagtatttgacctgcatttatgtatgcacattatgtgcctgcctggggaacctggaagaagacattg
Nfatc3	Nfatc3_DpnII_904	gtgctcttaactgcagagtcagctcttctgcctccaggaatggaatcattagttgaaaagaaaggctaggtatgatagtagatacctataatcctagcagtctggagactgaaacagaag
Nfatc3	Nfatc3_DpnII_905	ccagtttaggctacatcagtaagaccttgtctactaacacaaaacacccgccccaaccctcaccctccataagaaaagaaaagtaaaacaggaaatgctatgagaagaactgtgttgtgt
Nfatc3	Nfatc3_DpnII_906	ttgcctcacaagcattgtgctttttgaggtattgggcatattagagaaagcaagagcctgtaattaaaagggactatgtatacacaaatgcccccacataataaagggtacatgtattag
Nfatc3	Nfatc3_DpnII_907	agacaacaaagcaccccccaaagcttggtagttcactctagctaaatcatttctttcacttgatattcttagatggcactgtgggaaaccaaaagggaaaactttcccaggggaattcaa
Nfatc3	Nfatc3_DpnII_908	gtaggaaaagttagaataaggtgaatatatactttttaaagattttgagttttgcctgcatgtatgccttgtaccacacccatgcctcataccttcagaagtcagaagaggcaaggcgtg
Nfatc3	Nfatc3_DpnII_909	agaagtcacccctgaacatttactttttacagtcattatcagctctgctctggagtgaggagaagaatgtttctgtgggagctaaggagatgactcagcagtgaagagcactttctagac
Nfatc3	Nfatc3_DpnII_910	gagatgactcagcagtgaagagcactttctagacagtaggggctcatgcctttaaagatgtatttattttatgtgagtgctctatctacatgtacacatacatgccagaagagggcatca
Nfatc3	Nfatc3_DpnII_911	acagccagagctacagagaacccctgtctcagaaaacaaatagatgacctgctgctctttggatttgactcccagtacccacatcgtggttcacaggcatctgcaactccatttctaggg
Nfatc3	Nfatc3_DpnII_912	tcgtctgacctccaagggcaccaggcataaagtgcatggtgtacagacatgcatacacatagagtaaagtatattttaacaacagattgcctgttctcggccattacttttaaagtccaa
Nfatc3	Nfatc3_DpnII_913	taatactcttctttttcttttttagtgaacgagattattgggagagacatgtcccagatttctgtttcccaagccacggaggtgatgagagacactcctctcccgggtccggcgtctcca
Nfatc3	Nfatc3_DpnII_914	tgttgcaggagttggactcactgtgggaaaagcagcgttccctctccttaagccacaggcagattgtgtaaaacaggaacagcagcggctgtttcagctgtgggaaacgagctttgcttt
Nfatc3	Nfatc3_DpnII_915	acagtctgctttcaaatgaaatattgtactttaattcattcaggaagcaaattgagtgcctataagtgagacactgtgctgcactggctgaagacttaatgctgttactctaggtagttg
Nfatc3	Nfatc3_DpnII_916	ccttgatggtggggactgtctttactaaagctacatcaggcctactaagcaggagctggcctgttgcctaccacccctagtaagcagggtaggagcaacagattcaagatgagagaagta
Nfatc3	Nfatc3_DpnII_917	acttgcagagacttggccaaatttgcttcctctttcccctggggcagttgcctcatatggggtcattacaagaccccttgggggtgctgctttgctgccttcaagaataaaagcctctat
Nfatc3	Nfatc3_DpnII_918	cagagttgctatgcaccaaattttgatgccttttaaataccttgatgcctatagcattagaaatgctttcctatttaaaacaggttagattttaaaatagagctttgtattgtgtaatgg
Nfatc3	Nfatc3_DpnII_919	cttgtacattttgtattttaaaaatcttttataggagtgcagtgctcctatacaaagggaagatgagccagcagtccaggctcctcctcagttacagtgctgacataataaacagtgaca
Nfatc3	Nfatc3_DpnII_920	aacagtctccttgaaatctgagtttttctccacctggggctggtgtggagccctctgggccaaaggctctgtggctttttaaaagtccgcttgaccaggaacctgagttctgcacccttt
Nfatc3	Nfatc3_DpnII_921	agtacccgtgccttatgtttaatcctgtgcacttcctgaaccctctgcctctacagtgatatcctcagtctgttggcccacacccgcagctcccttcccatctcaaaataaattctaaca
Nfatc3	Nfatc3_DpnII_922	ttcccccaagtggttgagcagaggtctgaggctgtctgagtagcaagatacctgggatagtaggctgtgtagttcatgtagagttgagtggctggccctgggtaataggcaagaggagtg
Nfatc3	Nfatc3_DpnII_923	gccatcagggtggcggacaaagagcagcccatcagcacccccagtcactgggcattctggccccaggaagcctagaacatctgttggcccggctgaaaagggtagtccccgtagcctcag
Nfatc3	Nfatc3_DpnII_924	aagacaaaagggaactaggaccttctatgggcacactcaccccctgcaatctttacgaattcctcccctgtggctttatatacctgcaggtagagaaaccagcccataggtctcagccct
Nfatc3	Nfatc3_DpnII_925	gagccctttgaagaatcgagccacatcctggtctgatgattgccagggcaacccacgggcccgtactacagtctcattgtccaccacatcagccttgctgctgtggggggcagggcaaag
Nfatc3	Nfatc3_DpnII_926	agaaatgtccaaggattgtcacccccatcccagctcctacactcaccaagggcctgtctcgtatttctgctttaccacttctggcttcgagaacaactgacctgagaggagatggcatgg
Nfatc3	Nfatc3_DpnII_927	gagcttcatacttggccactcgcagcagcctgagctttgacccacaccccatcgaccaactggcacagaactgtttgctcgtagaggggggtgggtggcactctgaaggctatccagcac
Nfatc3	Nfatc3_DpnII_928	cggccctttcccttggcaattctgtgacactttccaatctaaggccgacagagcaaggcaaccagatttttttctacagcaccctcccaggtgagcagtgggcctggagcccttctgtaa
Nfatc3	Nfatc3_DpnII_929	agctgggacaggcaggcctaaaccagccggcctcacctagaggcgtctgcccccgaggcagacaccgcccgacgccctcgcttcagcggttcccaggagagcaggcggcagagaccaagt
Nfatc3	Nfatc3_DpnII_930	ccttagccgctattgtcaacttcctcggcaggagtggatgtctgtaaaggttggaaggtaaggtggctctgggaatggcctagcacgcttccacgcggtagtcgctcaaaagtttcaaac
Nfatc3	Nfatc3_DpnII_931	ggaggattaagtcggtctcgtccgagcctaggtccggccccagcgcaccggcagtggccccgaacaaaaccaccagcgactgaggttcgggacaagggtctgtggccgagtctactgcgg
Nfatc3	Nfatc3_DpnII_932	cggtgtgttgggggcggcacctgcggccgggtgtagtgggagctgcagagacccgcccgcggtgccctttggggctgggcggtgcggctgcctatccctgcctactccggcgagttacct
Nfatc3	Nfatc3_DpnII_933	ctgcggccgggtgtagtgggagctgcagagacccgcccgcggtgccctttggggctgggcggtgcggctgcctatccctgcctactccggcgagttacctgcggcccggagaggccacgt
Nfatc3	Nfatc3_DpnII_934	aggacggcccagggaaccccgcgggagggccaaaaccctgcccaggaggcaagagctcacttctgctgaggcgtgcgctcgccggctggagtcccacctcttgctgcagtccggcgagac
Nfatc3	Nfatc3_DpnII_935	cgctcgccggctggagtcccacctcttgctgcagtccggcgagactcctgggacgaatccattctttctcctacttcctctctagcaggcactctgagtcctccgcaaaagaatgtgcag
Nfatc3	Nfatc3_DpnII_936	agaggcctctttccattctgcaagggtcacgcaagacccatggaattcaacaggaggcaatctagggactataaaaggtcgcgacgtctggcttgaggttaatggaagttacaaagggtc
Nfatc3	Nfatc3_DpnII_937	caggaggcaatctagggactataaaaggtcgcgacgtctggcttgaggttaatggaagttacaaagggtcaaaagccgacagtgagcgctaccaggtatccactggaagtcggtgagaga
Nfatc3	Nfatc3_DpnII_938	acagagaaggacgtgcccatacaggtgtcgggtcggcgtagtgccggcagtgcaaggcgcacgttactgtggacctgaaggctcaggccttggtgccaaggtaggaaaatcgtgcttaaa
Nfatc3	Nfatc3_DpnII_939	cggcagtgcaaggcgcacgttactgtggacctgaaggctcaggccttggtgccaaggtaggaaaatcgtgcttaaactttagagagctgtatcctaaatgaagccgtgtctgctggtaga
Nfatc3	Nfatc3_DpnII_940	tggaagttcagcctaccaaccccacttggggtttgcctgcttgtttttgtctctcttggatgatgatagaagtgttatctggctattgaaagcactccagcagagagcggctagagttga
Nfatc3	Nfatc3_DpnII_941	gaggcagagtcttggcttccctacccagttatcccagagctactggtatcggtttctacccacaacctccgagcaaggctcccctttcaacctgtagacctcgcctcccgattctcggga
Nfatc3	Nfatc3_DpnII_942	ttgctgactgtggaatccctggctgttccgaaccccctggaaagaagcggctgttcccaggtttctgcaaggtaacgaatctgaagagtcaacagaattgagcggctccattcattcgac
Nfatc3	Nfatc3_DpnII_943	ccctcttacatccccgttttgtttctataccatgtactcgatagaggatgaccttgcaagtctgattttctcaagtgcttaggaacccagctagaggtgcctctgcactcatagctacaa
Nfatc3	Nfatc3_DpnII_944	caagatagtttgggctcagttttgaaagttccaggccctaaatcaacaaagccaataagattagtagctgagggtgatgggtttgtaatcaccacaggagttccagcccacccggagctg
Nfatc3	Nfatc3_DpnII_945	aatcacactatcatttaatagacaaccttgtactccttacacgaccccttgaagccaacttttaacacgttttctttaagaccctatctgtgtactaaggtttatttacttatttattta
Nfatc3	Nfatc3_DpnII_946	acacgttttctttaagaccctatctgtgtactaaggtttatttacttatttatttacttagtggtttttgacagtactggaacttgctttgtaggccaggctggctttgaacccttaaga
Nfatc3	Nfatc3_DpnII_947	tgcctatttctgccaccccagtgatgggattaaaggcatgtggtaccatgcctaacgactttctttttgttgttatttaatgcatttatttttaaatttaatgtgtgtcttagttggggt
Nfatc3	Nfatc3_DpnII_948	aggtgtcagaccgtctggaatgggagtcacttgtgggtgctgggaattaaatcgggtcctcagcaagagcaatggtgttctaactttgaagccatctcttcagccctgcttctgctttct
Nfatc3	Nfatc3_DpnII_949	cactcatgggtaggctgggggaggttgctataatcttttatattaacaggagtggcagaaaactgttcccttcctttttgaccagaacatatcctgcgatagaacaagattcgactagag
Nfatc3	Nfatc3_DpnII_950	attattctaactccgctgcttccagctaacccctcttccaggggtcttctgagtaactagagatatccagccagcccaagattttttcatctccgagtccttgcataatcgcttcatacc
Nfatc3	Nfatc3_DpnII_951	accatcgctgcaaaccacaagagaatgttttttgttttttgttttattcccacatgttggggactcccctttcagcacacaggccagaggagagacccagaacaaaagaacacacttttt
Nfatc3	Nfatc3_DpnII_952	agttatatagtactcctctgaactctcattctttctgcctcttccttgatgttttctgagccatggagggggtagtataggtgtcctgcttataactaagtactcaatagccatttattc
Nfatc3	Nfatc3_DpnII_953	tgagcctagacacagattgatgtttttaaagatagttttctgtattattttattttgtgctttttgatgttttacctgcagtgatagctgtgtgtggtgtgtttacctggtatccacaga
Nfatc3	Nfatc3_DpnII_954	agaataaggccttgggtccctagtacatggtatataacaaactctgacctggctagccattcagctcagaatgcagagcagccacgtgggtgctgggaactgagcccggtcttctagtag
Nfatc3	Nfatc3_DpnII_955	tttgttgtcctggaaaactacttctcttcaagtgaaacaaccttccttgatgttaaagggagattgggatgctctgttctgggcccttgcctcctgtgttctgagctgaatggctaatta
Nfatc3	Nfatc3_DpnII_956	agtatttggcccccccattgaccccaggaacactgacttgctgggtctagggtttagggagaactgattgacatccaaatgggctgtgtgaggaccactaaatagcttttgaagttctgc
Nfatc3	Nfatc3_DpnII_957	gaacactgacttgctgggtctagggtttagggagaactgattgacatccaaatgggctgtgtgaggaccactaaatagcttttgaagttctgcttttggtttggtaccccaaacgccaac
Nfatc3	Nfatc3_DpnII_958	catttggtctctgtaggggacctagaagcataggtctatgtgagaggcagtgatgggaagggtggggacccttgcctatattctcatcctaggaagagaacaaaactggactggaatctg
Nfatc3	Nfatc3_DpnII_959	ctatattctcatcctaggaagagaacaaaactggactggaatctggcttctgagtttattcctccttccaggctttgtacagagtgtgcatctctgcaggaataccctctttcttttcca
Nfatc3	Nfatc3_DpnII_960	cctttcacctctcagtctcttttctcctcttctaagccagacaggaacctggacctttcctaggaaatttgggagctgtggagagcgcacgccattcatacatttaacatgttaaacatc
Nfatc3	Nfatc3_DpnII_961	gcaggcaaaggtgcttcagatgaagtgcgccatttctgaagcccaagggaagagttcagcagagacccccctaaccatggaatgcacggtgtcactgcagcgagctcagaagtatcatag
Nfatc3	Nfatc3_DpnII_962	ctgttccagccagcaagaagtcagaggctgagggtagagtgggcttgagagaaggcaagattaaccagagaaaatgagccggagtcctcaaggttctcactgggaaagggagggacatca
Nfatc3	Nfatc3_DpnII_963	gaaagccttccttcttccattgtccttatgtaggcctccagcagaagtttatggcctagattaaaggtgtatacgcctacatttggaatctactctatcccaggctgaccttgaaccaga
Nfatc3	Nfatc3_DpnII_964	acaaagcccgccttccatttctggattgtatgttgctcattccagatgtagtcaagtagacaaccaggaatagccaccacagaaggagaatgagtggtggggcctaacttaatgattcat
Nfatc3	Nfatc3_DpnII_965	gaagttggtgctggagattggctcagtggttaagagcatgcggtttttacagaagacccaagtttgctttccagcaaccatagtggatggcttacaactgcctgcaactcaagtccatag
Nfatc3	Nfatc3_DpnII_966	caataactctggcctccaagggtattcttgttcatggccacatacctcccctactccatgacatttaaaataataaaaccaagctcggtgtggtgccacacacttttaataccaaacctg
Nfatc3	Nfatc3_DpnII_967	aagggtattcttgttcatggccacatacctcccctactccatgacatttaaaataataaaaccaagctcggtgtggtgccacacacttttaataccaaacctggggaggcagaggcaggg
Nfatc3	Nfatc3_DpnII_968	tctgggtttgaggtcagcccagtggtctacatagggactctaggacaaacactataacatagagagaccccatctcataaaaccacgaacaggctggagagatgatggctcagcagttaa
Nfatc3	Nfatc3_DpnII_969	ctctggaggcttttttgaactgaagttccctctctttttttttttttttttttttttgccaagttgacagaaaaccagccaagacattgggccatgtagtaaacctttgtctttaaaaag
Nfatc3	Nfatc3_DpnII_970	ctgtctgtaactctattacattagactgaagtcctctttctgacttctgcaggcaccaggcatgtatgtgatacacatacatgtaggcagaaatactcatacatctaaataaaacaaata
Nfatc3	Nfatc3_DpnII_971	tctgtaaggttggggcccagcttggtgagtaccaggatacccagaacggccgagagaaatcctcctgtctcaaaaaaccaaaatacaatttaataaataaataacttcctattttgctat
Nfatc3	Nfatc3_DpnII_972	atgagaactacttgagtggactttgagaattgttctgtgttgggttcacggtgaggtgagatggggctgtgtaggagcagggcgacagctgggatgataagcggctcccatcggttggtc
Nfatc3	Nfatc3_DpnII_973	gatgcgttcggcgcgcagcaaagtcccggaggtgggcatgggcgggtggtgagctccggtgggagggacgctcgtggcggagagttgcaattggtagagccttagcaagaggcgggtctt
Nfatc3	Nfatc3_DpnII_974	gagggacgctcgtggcggagagttgcaattggtagagccttagcaagaggcgggtcttaattgactggtatctgcgagcggtggggttaactagctgagctgcggcccgggcctaggcac
Nfatc3	Nfatc3_DpnII_975	gccatctctgcacctgtcgcgagacccagctccggagtggcctcctgttacctctgtttctactaatgatgctggcagacctgacgctcccggcccaacgtcaccccccggtggtgctgg
Nfatc3	Nfatc3_DpnII_976	ccggagtggcctcctgttacctctgtttctactaatgatgctggcagacctgacgctcccggcccaacgtcaccccccggtggtgctgggtgagactcgtgttcagggtggtggtgggtg
Nfatc3	Nfatc3_DpnII_977	cagtgcagccagggtctggtgggccaactgctctgttgtgcatctgctttaagcacgaaacccagagcatttggtttctaacctgggtcagttcggttagcccacctcccgccataccgg
Nfatc3	Nfatc3_DpnII_978	aagggtgtatgccaccatgcctagctgagaaaccctctcttgaaaagcaatgtcattctaggtcagcgaaggggatgggggattctgagcctaggttccctttgagatttgtatacagct
Nfatc3	Nfatc3_DpnII_979	ggctggtcagcatggaactgggggaaggcaggagatatgggtggtgtagaacttgtgacttggtcatctggactttaaccctgaggaccagtgtgaagaagtcacgtgtgaatgtaagaa
Nfatc3	Nfatc3_DpnII_980	tgtctgcttctccctccctagcactaggattaaaggagtgcaccatcacacctggcttatttgcagcatagtatcgcttggacagatgggcactaactgccaattaatctatgcagactt
Nfatc3	Nfatc3_DpnII_981	ttaggcaaacagtttgcatccctctcagcctcagtcttcttatctgttaaatgaacaaagagggcctgcaagatggttcagtggacgaaggggattgccaccaagcctgaagacccgagt
Nfatc3	Nfatc3_DpnII_982	tgtgctatgctgggttcaaagacactgttgagaaaagtcaaggggctctttatagtgactgtgggtctcaaaaagggttttttttttttaccccctcgggcgttggtaccacaccccttt
Nfatc3	Nfatc3_DpnII_983	tgagttccaggacagccagggctacacagagaaaccttttaaaaaaaaaagacggggaggggaggttgtccttgtaaagttgtacagcctgtggatgtaggtggtgacctgtaaggtaac
Nfatc3	Nfatc3_DpnII_984	ttcctggtttaagcctggagagggtggtacatatctaatatcagggccatagcactggccaaattctggaggttctgaaaaactcccatgagcctcaaaatctcttctagttaagagtat
Nfatc3	Nfatc3_DpnII_985	gtggagaagttattttcatcccataacaatacatccccccaccccaaactcccacccccaaacatgccaggcctctctttaagcctccactatctgctggtagcttctttcccattaatg
Nfatc3	Nfatc3_DpnII_986	caatacatccccccaccccaaactcccacccccaaacatgccaggcctctctttaagcctccactatctgctggtagcttctttcccattaatgtggctcttgtttttgtttggaaatag
Nfatc3	Nfatc3_DpnII_987	ctcctgcctcagcctcccaattactggatttacaggtatccactgcggtcccccgatagtaggggcttttctttgtgaaggtggtgtcctggccttttctgattttcccaaccctggcgt
Nfatc3	Nfatc3_DpnII_988	ttgctccaagaagacggacagctacttcacactctggctgaatctggaactgcttctgcctgttatcattgactgctggattgacaatatcaggtgagggctggtgcacacaagatgatg
Nfatc3	Nfatc3_DpnII_989	tggtctggtctggtctggtctggtcagcactagcttacactctcagaagcatgaatttctttttcttcctgctagttccagttctccttcttccagttcaactatcaggttttaagctca
Nfatc3	Nfatc3_DpnII_990	ctttgctggtaactcacccttacaaaattgtgttgccaaggaactgggttttactaaattccatataggatatatatatttctgttataaagtgaattttattgccaacagagtgtggtg
Nfatc3	Nfatc3_DpnII_991	agttattaaccataaatatgtttataaactagaaacaatgtgggtgtggtggtttgtctataatcccagcattcaggagagatgctgaggcaggaggattgccaccaatttgaggcctgc
Nfatc3	Nfatc3_DpnII_992	accaatttgaggcctgcttgggttacagaatgagtacaagccagacttaagtagcaagaccttgtcccaagacccaaaacaaacactgacaggtggagtgactccttttacgtgccagcc
Nfatc3	Nfatc3_DpnII_993	agcggtgttcagcaggttaagttatgagggctgagaagtaaacattttaattggatggcagaggttttagtggtctttttggtttttgtttgtttgtttggttttggtttcagagacagg
Nfatc3	Nfatc3_DpnII_994	agtggtctttttggtttttgtttgtttgtttggttttggtttcagagacaggtttgcttcatgtagccctggccgtcctggaagtcactctatagacaaggctggcctcaaactcataga
Nfatc3	Nfatc3_DpnII_995	taatggtctgtcttgacctctgtaggtatcaggcacgcatgtggtgcctgtgtatgcatgcaggcaaaaattcatactcatacaattaaactttttaaaaattttttattttatttttat
Nfatc3	Nfatc3_DpnII_996	ctatttgtttgttgtttgtttctagatttattttataattttatgtgtatgagtgttgcttgcgtctatgtaagtgtaccacatgtgctgggtgccagagaaagtcagaagaggatatca
Nfatc3	Nfatc3_DpnII_997	aagtgctcttaatagccaagccaaatcgttcttcaatttgagtaattggtgctggctggcaaatgtttgagctgattagagcttcatcaattaaaagcttttcccagaaacctgctagct
Nfatc3	Nfatc3_DpnII_998	tacattgctatttctgtcgtggagactcgtggcctcaggtgctgccagtggaggcacaggccgacgataaccgatgctggccggagtcttttgtcttcattgctcctctgacctgtttcg
Nfatc3	Nfatc3_DpnII_999	tcttcattgctcctctgacctgtttcgatattcatcttgcacaaaactgccttggtgtcttacagccattttctgtacttagctggtatctactgagagtggcctccagccctatcatgt
Nfatc3	Nfatc3_DpnII_1000	actggagttatagatggtgtgaaccaccacgtgggtaatggggctgcaactctggggcctcggaaacagcatcaagtgctcttaaccactgagccctcttctccgggcctcttggtagtt
Nfatc3	Nfatc3_DpnII_1001	tttaatgatggtaggattcaggaccactaatgcactcagcttttcgtgggcatgtttacctctggtgtctcctagtacttctcctggccttgcctacacctggcctgaggaagtttggtt
Nfatc3	Nfatc3_DpnII_1002	gctgtgtagctcagtctgggtgaggggacacctggggaagagaatttgcttcagggctccccaccctcacccccttagtctctggagtaaggcttcatggggtttggattttgttattct
Nfatc3	Nfatc3_DpnII_1003	ctctgtactgttgggggttttgtttgcttgtttgagacaaggtctcctatagcctcaaacttatatgtaaatccttaaagaatatcttctccccccacccccccacagagacaaggtttc
Nfatc3	Nfatc3_DpnII_1004	tgtgttttataagcctgctttgttttttgttttttttcaaatctcctttagacctcagaccaaatctgcacatgaggctggagtgtggctaaggtcacagggcagtattgagacagactg
Nfatc3	Nfatc3_DpnII_1005	ctgttccattccctagggactgggaggcaggaataaggtagtcttggccactgatagtccttgggctctttctacatctgagtctctggcttcctgtgcatctggcacttccacagctct
Nfatc3	Nfatc3_DpnII_1006	aagtcttgctttgtctttccctgtcattctaggatttctggacctctgagtcttggcaggggcagaggctaagtccgaggggcggtggttggaagggtcactttgccctctatgaacctt
Nfatc3	Nfatc3_DpnII_1007	tcctgggtccgctctgtcgattggttagcgattcaggtcccaggacacttcctgcctgacccctgcttggctctggcctgcagatgaaaacgggccctacttcttggccctgcgagagat
Nfatc3	Nfatc3_DpnII_1008	gaggagatgtaccagatgtatgggggccccgtggtgctggtcgcccacagcatgggcaacgtgtacatgctctactttctgcagcggcagccacaagtctggaaggacaaatatatccat
Nfatc3	Nfatc3_DpnII_1009	catgactgggtggtagccctggggaacccctcacttggggactgtgaaccaggaccatcctgagaatccctagactatctctctgccatcactggtactgcctgaccggctcgctcatct
Nfatc3	Nfatc3_DpnII_1010	ctgagtggagaggacagtaacgtcatggcccagtgactcaggtgtttagatgcggggaggagtcatcacagccagtatgctttgtcattcctgggctcacaggaagaaatgatggcacct
Nfatc3	Nfatc3_DpnII_1011	gattgtgaagtattcactgagccattggttgggttggtgaacctccttcctgagcgcaggctgatgtagctttgtccttccaggagacaacaatcgcattcccgtcattgggccactgaa
Nfatc3	Nfatc3_DpnII_1012	tgccgtctctaccagctggctactgccatacaaccacacttggtcacatgaaaaggtatttgtatacacacccacgactaactacacgctccgggactatcaccggttcttccgggacat
Nfatc3	Nfatc3_DpnII_1013	ttcatgcggcaggacacagaagggctggttgaagccatgacgccacccggggtggagctgcactgcttgtatggcactggtgttcccacgccaaactctttctactacgagagctttcct
Nfatc3	Nfatc3_DpnII_1014	gggaccccaaaatctgcttcggcgatggtgacggcacggtgaacctggagagcgtcctgcagtgccaagcctggcagagccgccaagagcacagagtatcattgcaggagctgccgggaa
Nfatc3	Nfatc3_DpnII_1015	ttggaccgtgcaatcctcttagctctctggtctttctactctagctcactgggccctaaccttcccttttgagggatgttagttactgagctgatgtcctgccatgaaagattccacaga
Nfatc3	Nfatc3_DpnII_1016	cccgggtgaccttcccacgcactggcctcaggttgcccactacactggccacaggtggctagagctgctggcttccctgtgacctcgctggtggacattctgagtgtggggtctcctgga
Nfatc3	Nfatc3_DpnII_1017	caggtggctagagctgctggcttccctgtgacctcgctggtggacattctgagtgtggggtctcctggaggcagtcgggtaagcccctgcaggcaggccagttgctcgtattgtctccgt
Nfatc3	Nfatc3_DpnII_1018	cctccaggctgggttctttacagtctgctcctacctctcatttagcagcatcctagttctggactggacagcagaggacctctcaattcttgggggccatgtcctaagattcctgatgtc
Nfatc3	Nfatc3_DpnII_1019	tgcaccaggccttttgccctctacactttgaatttaaagttcattttaggaggtcaccttttccagattcagcatcttgcctgcctgccttctgagtctgactaggaagccatacgaaga
Nfatc3	Nfatc3_DpnII_1020	agaaacaggcctgctacagtttcaccagaaggcctttgcttctgatactgggaaactatcgccagccctgaaaacccaggagtggaagacagaggttcatagtctcctgtgagcttccat
Nfatc3	Nfatc3_DpnII_1021	aagcatgcagaggaattgggcctcagcttgaactttgtggtgtagaaaacctaccagtttccattgagttggccagactagattccaggtgttgctatactcagggggccactagagggc
Nfatc3	Nfatc3_DpnII_1022	taagactcactgtaccaagtgtaatgcatggaaggaaggggtggtcaagaaggggcatgaggtgtggacacacaagccctgcggtggcaccggtccaagtgaaagattgataatatgaaa
Nfatc3	Nfatc3_DpnII_1023	tcctatccagcttggcccttacctacccaccatgccatctttcgtgatgaccttgcaggcagctactcattcattccaaatctttttatgtccattggcagtttaactgcgagggtatca
Nfatc3	Nfatc3_DpnII_1024	gaacccaggtccttgggtagagcaggcagtgcccttaactgctgagccctgtctcccacacaccccttccccaggccagctctttttgagccctacgggtacctcattttcatagctgca
Nfatc3	Nfatc3_DpnII_1025	tttgagccctacgggtacctcattttcatagctgcagagaaggtattctgccagtgtcagcccgtttgcttgggtggccttttgacttccctgagcctcagcttccttatctgattgata
Nfatc3	Nfatc3_DpnII_1026	tatcctgcagggcgtgcccattgaccaagaatgctgatgttggaaagcctcaggtccctggtctggtgtcttgtaccagctttgggctcagcagattccctatgtggatgggagacagca
Nfatc3	Nfatc3_DpnII_1027	ctcacttattcttccagaaggtgtgtaaggatgtaagggtgtccagctgctgcccaggctgcaatacctacagcagtttcccctccccaaattctaatagtcactgcctgactcattgtg
Nfatc3	Nfatc3_DpnII_1028	tcttggtaatggcgtttctcaggtggggtagggagcttacatcaaagaagtattggtggtctcatatcctgctccccacccctcaccccccgtactacccttcctcttgctagggaatca
Nfatc3	Nfatc3_DpnII_1029	aagaagtattggtggtctcatatcctgctccccacccctcaccccccgtactacccttcctcttgctagggaatcagagtctggctgctggcttgtgctggggagcctccctcatcctca
Nfatc3	Nfatc3_DpnII_1030	aaggtttcgaagacgagaacccaaaaggggcagcaccaacaaggggtcctcaaggactgcatcctacgcctataggttgttaacttcctaagaaacctgggaccaaaggctgtgtggttc
Nfatc3	Nfatc3_DpnII_1031	atgtccctgtttttttcattcatcaggaaggaggaaggagagcactttaggagaggtttagttaattatttggtttttccaaagtttaagtgtaacagaaccctggctgtcctggactcg
Nfatc3	Nfatc3_DpnII_1032	atgcagaaagaatggggtcccttgcaaacaaactcccaagtctgtttctttcaaggtatctgacaagttgtaaatatttagccaggagatatgttcctcctttagatgtttcgtccactt
Nfatc3	Nfatc3_DpnII_1033	aagtgactgcgtggggagccggggagtgtccatcccaggtgagggtgaccgcaccccagtcacagcccgcggggagagtccgggcgcggcctgctggaggctgctccgtaacggtacgcg
Nfatc3	Nfatc3_DpnII_1034	cggtgcgagtgacgtggcgtgggcggggcttgagcggccgccggggcgacggcgcgaccgagcatcctggaagctccgggccacgaggaggtagctggcgaggccgaggaggtgaggggc
Nfatc3	Nfatc3_DpnII_1035	gtgcggccgaacactcttgcgtggcctccgtggccgcgtgctggatgcggggccggaaaccgcgtggggcggagggcgcgggagagacgcggcggctgagaagaggacgccgggagcgtg
Nfatc3	Nfatc3_DpnII_1036	ccgagtgtaagggggactgtttgtgaaaaactgtgagatggtgagtgtaaggggccgtgtgtgtgtgtgtgtgtgtgtgtgtgtgtgtttgtttgtgtgtgtgtgtagacggaaaaaccc
Nfatc3	Nfatc3_DpnII_1037	aaatgttcggaaaatttctgttactctgcacaccaagccaaaaggctggtcaccgcgttgtgtaatgggtcagtataaatagaaaacacctaatttaacaagtcttggggaaccaatcga
Nfatc3	Nfatc3_DpnII_1038	actgggttatgtgttggagagaatgcaatctccgctgttattggggggcggggagaacgacccctctcagttttgggcagctcatctaacaggctatatatgctcagctgtttggctcct
Nfatc3	Nfatc3_DpnII_1039	gagaatgcaatctccgctgttattggggggcggggagaacgacccctctcagttttgggcagctcatctaacaggctatatatgctcagctgtttggctccttatatctgagagccaatc
Nfatc3	Nfatc3_DpnII_1040	tcggatttaaagacttagggggagcagattttaaagtctgcaactgcttcctggggtcatttttacttctttacctggtgaggtccttgaggaatctacccaggcttcctattttgttca
Nfatc3	Nfatc3_DpnII_1041	gtgtggaaaaatcaccaccctggtggagagagaaggcagtacttgccatgcaagtgggtttcatttctagcacctcgaaccaaagagaaaaagagagacaaagatggaaaccataagcct
Nfatc3	Nfatc3_DpnII_1042	agcctgtccctgcccccccccccttttttttaaaccaaaagcatgtttcatttatgtggctggtctgctaagtttcttggtagaggaaattctagagtgtggagatgttctataaaagtt
Nfatc3	Nfatc3_DpnII_1043	aggaaattctagagtgtggagatgttctataaaagttgtgtaaatgatgctcttagaatcagggtttctctgtgtagccctggctgtcctggaactcaccatgctgaccttgaactcaga
Nfatc3	Nfatc3_DpnII_1044	ttcctgcctctgcctccttacaagaggaaatagtatcctaatgctttctataagttaatatttttttgataagtagctaagaatttattctttgttgtagagattgaatggccaaaacag
Nfatc3	Nfatc3_DpnII_1045	aatatttttttgataagtagctaagaatttattctttgttgtagagattgaatggccaaaacagagaagtaattccttgaagtaaggaataattttctctttggtacccgacccatttgt
Nfatc3	Nfatc3_DpnII_1046	aaacaactttaaaaaaatgtgaatttttatttagtttggacaggtgactattaccactctgttctttatttgcttttttttttttgttttgttttaatgatttataaaaaggaatctgta
Nfatc3	Nfatc3_DpnII_1047	ctggtgacttataatttaagatatgatgtctaatcattacttaggaggctgagagttagagagttcaaggccccctgggctatgtaatgaatcccaggttagcctgagctgcaactgaga
Nfatc3	Nfatc3_DpnII_1048	ctgtctcaagaaaaagaaacaaaacaagcggaaaaccggagccctagaaaagactgtttagcacatactgttgaaataagaatatcttatccactgtgactggaagtaaattatatctaa
Nfatc3	Nfatc3_DpnII_1049	aaattatatctaagttagctgatagtctccataaaaagaaagacaatttttttaacttaaaaaaaaaaaaaaagctacaggggagggcggataggataggtaggggatttccgaagggga
Nfatc3	Nfatc3_DpnII_1050	tagaaaggggaaaacaatttaaatggaaataaagaaaatatccagtttaaaaaaaaataccagaaaagaaaagaaaaaagctacaataaatatattgacacctttctttgtaattgcatt
Nfatc3	Nfatc3_DpnII_1051	agctacaataaatatattgacacctttctttgtaattgcatttttatattgagttacttttttctttaaaaattgaatatggtagttttccttattaaatttttatgaagaaatagcagg
Nfatc3	Nfatc3_DpnII_1052	tcatttacaacctgctgcaagagctgctggaaaatagaatgaaatcctgcaagaaactggtgctgctgctgctgctgctgctactgttcctcctcctcctcttcttcctccccctcccct
Nfatc3	Nfatc3_DpnII_1053	acccgcatctcaagcctcatcctggctaactatgcactctaccctccacccgttgattctcactctcagccctgagatgtgtctttacaagtagagtgtaacattgttatttcaagaaag
Nfatc3	Nfatc3_DpnII_1054	ttttgtgggggtacagtgaatgattcatggaattttttttttttttttttttggtgttgctttagagataccagcatgttagagactgagactagtaactatgtatgattgttttatact
Nfatc3	Nfatc3_DpnII_1055	gcagtcaacaaaggagatttggtaggatttctgataactcacttctaataccagacttgatagtggcttaaaatgagtcacttaagccagcaattgtcatcccattgttttagagtctca
Nfatc3	Nfatc3_DpnII_1056	tctgtggggatgggatagacaatgcctttcacatacttgggtatctgtttttgggtctgtgtatactgtaggactgattaaatgcaatttaaatcattactgtagtcataggaacttcct
Nfatc3	Nfatc3_DpnII_1057	aaatagtgtttactgtgttctgcctccatggtatctatgtgagggtatcagataccctggaactagaattacagacagttgtgaattggggtgctgagacttgaaccctggtcctttaac
Nfatc3	Nfatc3_DpnII_1058	cacctgcttctccctcccaagtgctgggattaaaggcatgcacccgacctgtgtgtatattttttaaacagctttttaacaaaagcatctttttgttttgtttaatttatatttgctttt
Nfatc3	Nfatc3_DpnII_1059	ctatctggctaccagcttgcttctgctttttctatctcggtctcctatctggccctgttgcagtgctgagattacagatgtacatctggcttttctcctgggttctgggaattgaactta
Nfatc3	Nfatc3_DpnII_1060	atcagactatgcaaatgccatttacctgctgagccacttttctgacctcttttgagacatggtctctccatgtagttaagagtacactttagtttgttatccttccaccttcatttcttc
Nfatc3	Nfatc3_DpnII_1061	cttccttttgatttatatttattttctttctgtttttgaaacacactttagcctaggctggattctcatgtaaccttggctggctttgcatccgatatgtagttgagggtaaatgacttt
Nfatc3	Nfatc3_DpnII_1062	ttactcgctgaaccatctcgtcagccccgtattaatagtatctttagctgaattaaaatctactatttcatatagacttgatatacacctgtagtcttagcactcaggaatcctatagag
Nfatc3	Nfatc3_DpnII_1063	ttgctatggggaagactttttctcaaagtttatgctctgctctcagcttcagcccttcccagtgtatagtctgctatacgcaaacttctagcggggagcagggagggtctctttgttttg
Nfatc3	Nfatc3_DpnII_1064	tttctgggttattctgcctggcacagaggttatgcttctcagtggttttgactagaatttcatgtcccctcctcaggcacaattttttgttgttgttactgttcttccttttggtttttg
Nfatc3	Nfatc3_DpnII_1065	gttttgactagaatttcatgtcccctcctcaggcacaattttttgttgttgttactgttcttccttttggtttttgagatggtgtacaaattataagacattgtcttattctgaggacat
Nfatc3	Nfatc3_DpnII_1066	cacacccatactgattttgcttattgttgagtctgtacagacaaccctagagagtgaggtgcttctcaggttttctaaaggaatgtgaggtgggggttagatttagaagaaaggtaagga
Nfatc3	Nfatc3_DpnII_1067	cgcagcacacccttgcagaacaagccactgagggccttgtcagatgcaccagtgccatgttgttcatttacaagaagaatacccaataacagtctcaactaagttttgatggattggagt
Nfatc3	Nfatc3_DpnII_1068	tctagggccagggttttctgcctgcctgtgtattgagttaggtagaaaaggtaccctgcaggtctctgtgtacttcactcttatatgagtgtccactcctcgctagttactggatttgtt
Nfatc3	Nfatc3_DpnII_1069	cggcatctgatatagacattttcttttatctttgcacttctgtcctccagtcacaccccacccccggtttttcaaaaaatgacagggtcttacaatgtagttcacactgattgaacctga
Nfatc3	Nfatc3_DpnII_1070	ttgcttcagcctctgagtgctggaattacgggtgtgtgccagcctgcatggctttacatctttgatgactagagtagattacattcttacctctagaagttatccctgtgaccttgaagg
Nfatc3	Nfatc3_DpnII_1071	ccttctttcttataaccttgtaagctcttttgaatacttgagaaaagaaagttattgaatcagcaagcagtaatatatgggataaggtgggtgttgtatatgtgggtatgttttcatgaa
Nfatc3	Nfatc3_DpnII_1072	tgccttcctctgcctccctgatgctggaattaaaggtgtgtgccagcacatcaaatcatattagtgataaaacagtcttctctgcattttcttaaaccttctttccatgtaacttcagag
Nfatc3	Nfatc3_DpnII_1073	cttaaaccttctttccatgtaacttcagagttttccccatgtgcctgaattccggtagaattaatttaaacagtagaaatcactgtttacaaagagctaagtggcaggatttcctggaat
Nfatc3	Nfatc3_DpnII_1074	tttctagtctttcactgtggtctcactggtctttcaggcttgtgagtgctatacgtctgctctaagtaggtactgtggtgttctctgaaggacaactttgtgagctttaacagctttaat
Nfatc3	Nfatc3_DpnII_1075	ctcactggtctttcaggcttgtgagtgctatacgtctgctctaagtaggtactgtggtgttctctgaaggacaactttgtgagctttaacagctttaattcttctagcacttgagttcca
Nfatc3	Nfatc3_DpnII_1076	agtttgctcttaacagtgagttccaggatagcctgggctacataggcagactttgtttcaaacaatcaagcaaatagaactgagtaaaactagggagaatctactgtggacaaatacaat
Nfatc3	Nfatc3_DpnII_1077	cctgggctacataggcagactttgtttcaaacaatcaagcaaatagaactgagtaaaactagggagaatctactgtggacaaatacaattttgctggcctctttgctcagtaagacagaa
Nfatc3	Nfatc3_DpnII_1078	ccttgctggaagttatcgttaggttagagctgagtgcttacattgtcttacttacttaggagcgttggatacgcctgccttcagttcccagtgtcttacgattgacactgggacaatcct
Nfatc3	Nfatc3_DpnII_1079	ggagcttgggagccccacacccacctaccatcttctccccaaagccaaccagcacactgtaaaagaagatgccggctcaccatctcaagggtctccagaaacgatgcagctgaagaagga
Nfatc3	Nfatc3_DpnII_1080	tttgtctcaccgaagggtgtcctcaagtacactgcttcctatgggttgtcacttatagtgtgggccattggtgggctcttctctgtcgtgggtgccctttgctatgcagaactggggacc
Nfatc3	Nfatc3_DpnII_1081	gggggcttcattgcctttatccgtctgtgggtctcacttctaattgttgagcccaccagtcaggccatcatcgccatcacctttgccaactatatcatcaagccctccttccccacctgt
Nfatc3	Nfatc3_DpnII_1082	ctccatatgtggcctgccgtctcctcgctgctgcctgcgtatgtaagtatgggcggggggcatgtgtggaggtgtggggtgctatatatcatttgcctgggtgcctgatacctgagtgtt
Nfatc3	Nfatc3_DpnII_1083	ggccttttcccgttggtgtttcagatttccttacactgactttgtaaacaagctctgcccgctgtcactgagaggaaggcggcttgtgttttctacagccaagcatgagctatcccaggg
Nfatc3	Nfatc3_DpnII_1084	tctgtccattttcttttattttatgggcagagtaaaggacatttagtgtgaaatcatggaaacgagagaaaattgctatgaacttagccagccttgtagagctagggatttggctagcac
Nfatc3	Nfatc3_DpnII_1085	gtgtttttcttagcactgtgcttccagaggtacttaatcatattctgttctttttttcctttaatctccacttgcaaaaactttggttgtaaatatagtttattgacaattttaaaaata
Nfatc3	Nfatc3_DpnII_1086	aataataccttggagttagcaaaaaacgattatagtgtaatttgcctcctggctttaaggactttgttaagagcaaacaatagaggtaacctctttatattccttgagacagaggaaata
Nfatc3	Nfatc3_DpnII_1087	agacagaggaaataggtactcctgggaagaggaagaagcaaggtgggactgggctagatgtcctttttttccttgtctctctgtctaatggggtttcaccacagtttctggccttgctga
Nfatc3	Nfatc3_DpnII_1088	tttagagactgaatttaggaaggtgtagtggtgcacagttttagtcccagttctttggaagcagactcagtcatatatctgtgagttaagtgtagcctattttacatagtgagttccagg
Nfatc3	Nfatc3_DpnII_1089	gtgtagtggtgcacagttttagtcccagttctttggaagcagactcagtcatatatctgtgagttaagtgtagcctattttacatagtgagttccaggctagctagggctacatagtgta
Nfatc3	Nfatc3_DpnII_1090	catatcaagtaccagaccagtcagggctgctttgtgagagaaaccatgtcttaaacaaatgacctggtgagtatctcagtaggtaaaggcacttaactgccaaggttgacaacttgaatt
Nfatc3	Nfatc3_DpnII_1091	gagtggtggaaagagaacacctacccccacaggtgtgctctgacctccatgagtgagagcactcacaaacatacacacagtaaagataacatgtacaggtcattttagagcacctgcaca
Nfatc3	Nfatc3_DpnII_1092	ttgttttaagatttatttatttttttaattttatgtagatgcgtgttttgccagaatatatgtctgtaccataccgtaacatgtgtacctggtgccctcagaggccaggaaaggatgcta
Nfatc3	Nfatc3_DpnII_1093	ccctggaactagactcacagttggctgtgagctgcctgccgtgtgtgcgctgggaatctcacctgactcctgcaagagcagcaagtgctcttaactgcggagctgtctctgcagcccctc
Nfatc3	Nfatc3_DpnII_1094	cctctagtttctgacacatggaagattattttcatttgctgaccctcccacccccttaggattcttctcatgttttcttgggtacagaaagcccatcctcataccaagaatttatctttt
Nfatc3	Nfatc3_DpnII_1095	gaagtattggcatcacctcctagcaatgtagccatggggtttctggttctctttgactcctagtgtattttactcagatttcttaggttttgcaattctgagcctcctttctcagaggca
Nfatc3	Nfatc3_DpnII_1096	ctagcaatgtagccatggggtttctggttctctttgactcctagtgtattttactcagatttcttaggttttgcaattctgagcctcctttctcagaggcacaagcatttccaaaattca
Nfatc3	Nfatc3_DpnII_1097	tgagggcaggaacttgtcagaagtaaggttaagttatcaaataaaaccatgttgcattctaaccaatgaggctttgggattcagtttatttccttttttggagattagggagtaagctca
Nfatc3	Nfatc3_DpnII_1098	ggctttgggattcagtttatttccttttttggagattagggagtaagctcagactttaaacagagcttagatatggtagaagggaggccatttgggtaggagtgacattaagagcaacat
Nfatc3	Nfatc3_DpnII_1099	tatggagacatgcattctgaggtgaaaaaatgaaggctccccactgagtcctgcctgaggttttgataggtaggaagtgacattttgaaattaagacatagaaaggtccaccttgtcaaa
Nfatc3	Nfatc3_DpnII_1100	aagtgcacataacctacttgcagacacatacatacggataattaaaaataagcattaaattttttttcagtcagggtctcactgtgtaacatatagaccagtgagccttgaactcaaaga
Nfatc3	Nfatc3_DpnII_1101	gaaagcatgtgccacttatgctgagctttaagaccaagttttgttttagaatataggacccagaaagcttccatatgcttagtcatggggcataggctatgagacccatatgtaggctgg
Nfatc3	Nfatc3_DpnII_1102	aggctggattggccctcagacttgttaggcctgcacaattgcacagttctctctctccctctctccctctctccctcggtccctcttttcctcccttgctcccttccttccttctctgta
Nfatc3	Nfatc3_DpnII_1103	atagtagcctggaacttgctaaatactccacgtctgtctcagtctactgagtactggtgtggtaacatattcctgtaatctcaatatttggaaagatgaggcaggaagactcactgctgt
Nfatc3	Nfatc3_DpnII_1104	aacatattcctgtaatctcaatatttggaaagatgaggcaggaagactcactgctgtgagtcaaaaaaggctgctctgggctagaaagtgaggactgagccagcctgagctacaaagcat
Nfatc3	Nfatc3_DpnII_1105	atgtctctaaaacaaacagacagaattagaatatgcaattttcttgaggaatcaagagttctcgcaatttgaaccccaattcctgtccctcaacactcagctgtgtttgaacagctatcg
Nfatc3	Nfatc3_DpnII_1106	cttccttgaactgtatatccaggcttcgctgcctttcccatttttgttgctttttttttgtttgttttgttttgtttaaaaagtttttttgagacagagtggcctggaattcattatgta
Nfatc3	Nfatc3_DpnII_1107	cgcctgcctctgtttccttattgcttggattaaagatgtgaactgctgttctctgctgtgtaattgcttttttatcttttgtaaattgtttgctttttttttgtgtgtgtgtctgtgtgt
Nfatc3	Nfatc3_DpnII_1108	catgctcattgacgttggcttgtctagcatggaaatagaatcagaagagggaaggagtcgaggtttgagttgtagcacctggcctccaggctcagtctggtaagctggatggggctgggt
Nfatc3	Nfatc3_DpnII_1109	ttggaagcacatggcgtgtgggtctgtggcgaaatcttgtttgctaattagaagcaggcaagcagtcaagggatttggcttctacttggtagactgtgttctttggcaagattgagagtg
Nfatc3	Nfatc3_DpnII_1110	taaccagggcttctgtgggttttgacttcgtgtagttctagactctaagcgttccttgttgctagtagacagactcactctcttggtattctgggaaaggtaatttataagtccagattg
Nfatc3	Nfatc3_DpnII_1111	cattgtttggcttgagcaagtctcaggggaaagagagcaagtcctaacagagagatggacaagtacctcaaaatgtgcttactgtattatgttggtggttgttgtttactgctggttgtt
Nfatc3	Nfatc3_DpnII_1112	gagatggacaagtacctcaaaatgtgcttactgtattatgttggtggttgttgtttactgctggttgttaactatgtatgttagctgagtatgtatccaggcttagccagagagaacttt
Nfatc3	Nfatc3_DpnII_1113	agcagttgattcctgtgaagatttttttcagcagcacacattcctttgctgtacccctttcccaccaacttccttaaccattgtaatccaaccccatagaattgtttcattatgtgtctc
Nfatc3	Nfatc3_DpnII_1114	aaggttttgtttgtttgttttgttttgttttttgaagggtagggacagtacttagaggtgtcactgatgtaccttgttgctatagaagcccttggataattgctcttatgttctccccta
Nfatc3	Nfatc3_DpnII_1115	gttcacagccatcagtaatctacagggctcagatgttattgagatgcatgagtgtgcatctcagaggctgtagggctggcatgggtctaagaagctctgaggaaggctcattctctatgg
Nfatc3	Nfatc3_DpnII_1116	ataagcacttggggatgaaagcttgggagtgatagtctctctcagcctgagtttcttcatgtataagatggggaacagacatctgtatttggggggttgtgagaattagtaatcaaggat
Nfatc3	Nfatc3_DpnII_1117	ttgtgagaattagtaatcaaggattcaaggatgcctgggaaattgtcaagtgtataacaaacacacacacaactttaggtgattggttatcagaattcaaatttacttcatttgttgatg
Nfatc3	Nfatc3_DpnII_1118	ctttttgtccctactgtctgtgactagggacaggtctcgtgcctctcatttggcaccttgggagaatggttggggaagagtgggtgaagtgagactaaccagccattcttgttgctaggg
Nfatc3	Nfatc3_DpnII_1119	aatgtcttgaactatattttgggctggcctgtaatttagcatgttgtccagtagctgtgattaaagacatgtaccaccatatccagctacttattggctcttgaaaggttttcattctgg
Nfatc3	Nfatc3_DpnII_1120	agagacactggtgggctttccaggctatcctaaagcctttgacaaagggcatcttgctcatttaacagccagtgttctgttaccagcccctaaacatggcagtatttacagtcacctagg
Nfatc3	Nfatc3_DpnII_1121	cacacacacacacacacacacacacacacacatatatatgtaaaaattaatatatatatatatattgttcgtgtgaatatgccacatgtgtgtgggtcctgaggccagaagagggtgtca
Nfatc3	Nfatc3_DpnII_1122	tccctggagttccaaggggttggccaccgagccttctttctactctaagtctaggctttcttcagggggtgatgacaagccctttaggaggccgactcctgttcaaaactccatgctgtc
Nfatc3	Nfatc3_DpnII_1123	ggttggctcactatgagataagacctggcttactctgtagccctagatttccggccccagacagccacaccgcacccactgcaaatagactgatagaaccacatgtctaaatcatacagt
Nfatc3	Nfatc3_DpnII_1124	tgagcccagactttgtgctgggtctgattgtgagtggaaattactcctctgtgtgaaatgaccagtgacatcaaaataggaagaagagctgaggtcacctctgggaaatggacattcctt
Nfatc3	Nfatc3_DpnII_1125	tcctcgtggaatgtgggagacctctctcttgccctgtactctgccctcttctcttactcaggttgggacacccttaattttgtaacagaagaaatcaaaaacccagaaaggtaaaggcga
Nfatc3	Nfatc3_DpnII_1126	acactctccaacttggctggaactcctgctgatggtgggcgcagttgccctgttcccatagctcctccctcgacctcccctcccctcatcctctccctgctccccttctccagttaggag
Nfatc3	Nfatc3_DpnII_1127	attggagagcatccagggtccactaaagaggagaggtctttagtgggcagcagcagacccagctagggctgaggtggcaggctttagccctgtggtgctgagactgtctctggcctacca
Nfatc3	Nfatc3_DpnII_1128	acagatgcaagaaggttagaaagccacatgtggctcattggacctaatgagattggataaactcatcgtgagtcccttctcagggaaagtgctcttctttctcagtggaaaatgcccagg
Nfatc3	Nfatc3_DpnII_1129	tttgcccctgttcccaaatggtgtaatctttttctgcagctaatctagctctgcagtgttcgtcgtgggtctagatagggcagagggtaggcattttatcgaggactgcctttgttcaga
Nfatc3	Nfatc3_DpnII_1130	atagataagaggagggtagcaaagctctcctgtgttgtttccctcctttgctttgccttcagacatttgctgaccagacattcggcatgttcagttggaccatccccattgctgttgctc
Nfatc3	Nfatc3_DpnII_1131	tggttcagaagttcagagcattggtagaagctagtgatttcattgctgagggcttggagtggttaatgggtaatggtgggagagcattcctgggaagtggtgaggtgttaatagttaaag
Nfatc3	Nfatc3_DpnII_1132	ctctgagcttagtttgtctgaggagtgtgattagataagaggctgctgacgaatttcattccctcacaggttgtttttcgtgggctctcgtgagggccacctcccgaaccttctgtccat
Nfatc3	Nfatc3_DpnII_1133	catattgagcgctttacacccgtgcctgcgttactgttcaatgtaagctctgcaaggagagtgtgggcttgggcaggtttgtgcaggattcctaatttacactgtactttaggcttgtaa
Nfatc3	Nfatc3_DpnII_1134	ctattttttagtttaagcaggtcttagcttgtcttagaaagctcgtttctgaaaccctatctactaggattctttcatataagaagacaagtagttacccctctctcaagagtgagtatg
Nfatc3	Nfatc3_DpnII_1135	cattttgctcatctccctttcaaaagctccaggccactgtgatggttccggaggcagttcccccatgtgtatgccaggtagctgggcttcaggcctaacgaactctaagtcaacagtgta
Nfatc3	Nfatc3_DpnII_1136	gagccggagatgttgccttgaaggttactgagccactgaaaaccagagctaatctggtaaagctatttcagctctgacagactgctggatgtggcgtctcctggtgtggctggaaggaat
Nfatc3	Nfatc3_DpnII_1137	ctcgttcctcttccccacctctctgtccctccacagtgcaccatgacacttatctacctcgtggtgaaggacgtcttcctgctcatcaactacttcagcttcagctactggttcttcgtg
Nfatc3	Nfatc3_DpnII_1138	agagaaggctgggtgtggagtggagaggcttgctggttgtaagggacaagaccaggctttgtgtggctaagggataggtgggaaggcatcacagatattctttcagccttctgctattga
Nfatc3	Nfatc3_DpnII_1139	gtaactgcagcgagtgtgtttgctaagtcctgtgcttcttatcttcatacagctactgtcaccagagtcacccagaagctttgcttttgcgtcttgactgagctagatgtaactgaagag
Nfatc3	Nfatc3_DpnII_1140	gaggtctgaaatgctaccatttcttcctatggctcaaaattcttccttgaggagagcgttgtgttcccctttttgtttgttgggtggcatgaacagcaaggtgctgtgtaactgacatgg
Nfatc3	Nfatc3_DpnII_1141	ttattgtgtatagagtgtccctctccttgaggaggggctgcctgtctgactttgcttaggtcacattagcagtatggtcaggattctcaggcaaggaggtgagcttctggcttttcaagg
Nfatc3	Nfatc3_DpnII_1142	ccagctgagtggagcgtctctactacctggacaagccacaactgtcaccaaatttcaactcctgtatgtcattatttattgatatttaatccaggataccagttgtaacaaaccattagt
Nfatc3	Nfatc3_DpnII_1143	atttctctataggatgcaataagtgaattgtgtttttatcttagctggcctggttgcacacatctgtaatctgaacttggtatggtgaggcataaggagtttgaatttgaggctaattta
Nfatc3	Nfatc3_DpnII_1144	ttttatcttagctggcctggttgcacacatctgtaatctgaacttggtatggtgaggcataaggagtttgaatttgaggctaatttaggctacataatttccaggtagccactctggaaa
Nfatc3	Nfatc3_DpnII_1145	tttgttctacttgacataaaataaatctttggatttttggtatgaactgcaagaggcctggaatgttctacataaggtgttatgcaaaattcaggtagataacctgatttatcagttgtc
Nfatc3	Nfatc3_DpnII_1146	ttacatgcttgggtcatgggacagtatacccgcttgccttctcttgtccaagggctgggcaggtgagattgaagtctcagaaaatgcttggtacttgtgcatctgtcttctccctatgaa
Nfatc3	Nfatc3_DpnII_1147	ggactaggctgccagttaaagccaaagcaataggcgtgaatctctgtgagcagtgtgtctacacaagattgtagaactcttttgatgcccttagacattgccaccttggacacagaagaa
Nfatc3	Nfatc3_DpnII_1148	tgttcccctcttgtagtaggtacagcctgtgaagttgttggctctttaatgtcagcgttagcataacagtgagcacactgtagtggtaaatagaattttactcctgcttatatgcctaca
Nfatc3	Nfatc3_DpnII_1149	atcacattcatacatactgttccttggtaccactgccaaaggtgatagcagtctttataaccattatcagagtctaaagggggcgggggggggggggggggaaagacatgaccgccctga
Nfatc3	Nfatc3_DpnII_1150	ccactgccaaaggtgatagcagtctttataaccattatcagagtctaaagggggcgggggggggggggggggaaagacatgaccgccctgaggcgggggagtcactgttgtccttgcaga
Nfatc3	Nfatc3_DpnII_1151	actttttaaaaatagaatgcccaggctgtttagtctaaaggctggccttgtattctcagtgctcttcttggctcccaaactctccaatgctggaattacagacatgacccagcgtgtttg
Nfatc3	Nfatc3_DpnII_1152	ttttccattataaaatacttgctcataaagaaaatttacgataaagaacttagagtcagttctcccgttatgtgggtattaggagaatcaaacttgggttatcaggcttagcagccaaat
Nfatc3	Nfatc3_DpnII_1153	tgtctagagctcactgctctgccacttcagccatgggagtgctgggatgacagggatgtcctacttgagccatgtaaatactttatctttttttaaaattaaatttatttgtgtgtgtgt
Nfatc3	Nfatc3_DpnII_1154	tacacataaactggaaaaaggaagctcaacgtttttagaaaatggaatcaagatgcctcccccccccccccatagggacttactatgtagtcctggttggcagggagcttgctatgtgta
Nfatc3	Nfatc3_DpnII_1155	aggatggtctcacagagacccacctacctctgcttcttaagtgctagaattaaaagtgtatgccagctcttcttaaaatttagaatgtgttcgtccttaggtgctcagtggttagagcac
Nfatc3	Nfatc3_DpnII_1156	cataaatataaatgaacaaatctttaaaaaaatttagaaaggggctgaacaagcttaagcaccactttttggatatccagaacccatgtaaaagctgggtggactgggtagcctgcctga
Nfatc3	Nfatc3_DpnII_1157	ccattccctgcctctccctccccacttcccccacccctgccaaaggaaaaaaaaaaaaaaaggcatagtaagatgatttagtggatgaaggtgcttgccaccaaacctgatgacctaaat
Nfatc3	Nfatc3_DpnII_1158	tggctgtagggctgcacggacatgatgttctcaatccaccctggaggggccatctccatatagtaaatgtcatatacatagtcgtcattgtgctttgggtcctcctggtggtttacttgg
Nfatc3	Nfatc3_DpnII_1159	agatgtctacaaagaaaccagatgataagagattaaaactcaaatgaggactctttataaggattctaaggattgggtaaatgaaggcctgtttttgtctttaaattcccatcaccttat
Nfatc3	Nfatc3_DpnII_1160	ttcggaagagcagtcagtactattaaccactgagccatctcgccagcctgtaattttttttatgccctattcaagacagtttatttttttgttctgagacagttttactctatgtagtcc
Nfatc3	Nfatc3_DpnII_1161	cctctgcttctacctaaatactaggattgcagacagtattcaagattcttatcctcacacactcgtttccttctacctgcttctacaggtcttctctttactgtgatgttcttcctatgg
Nfatc3	Nfatc3_DpnII_1162	cgtatgcccatataggtttcctggtaaaacctgttagaatgtgtcatctggctcaacatgactgaccaatattccacataataataataataataataataaaaagactcatctataatc
Nfatc3	Nfatc3_DpnII_1163	tatggcactgcagagaaatgctacagatggccgctctcaggttcatcacagaaagctacatagctgcaaccaacaaccacacaaagtaggaatgttccatgactaaggcacacagagcga
Nfatc3	Nfatc3_DpnII_1164	gatactgtcacatacaaatcaaggggcatttccttttgcttaatgtataggagtgttttgcctatatgtatggatacacatcatgtgtatttgttgcccttggaggtcagaagaaagtgc
Nfatc3	Nfatc3_DpnII_1165	ccagcttcagtctacttttggattgtaggtaaatggagtgattttttttttctctctctgtctccagttctaagatttgaactgagggcttacgcaaactacacaaaaagctttatcact
Nfatc3	Nfatc3_DpnII_1166	gacaggtctgtaccatttcctgagcaagtgctctaaggctgcaaaagtcactaaacataagcttggaggcatttttcagtagggcctttaatcccagcactcaagtagcagaggcagtca
Nfatc3	Nfatc3_DpnII_1167	tcttgggagtttaaggccagcctggtctacataagtgaattccaggacagccagagccacatagagagaccctatctcaaaacactacaacaaaggaagcagtttccataatctctgctt
Nfatc3	Nfatc3_DpnII_1168	tctgagggctgcacgtcaatcgaccaagggaagggaagaactttgctgtagtccactgactacaggttcaaattatctttcctagaaaaacaaaattcatgcttggtacccgccatccta
Nfatc3	Nfatc3_DpnII_1169	tgtttccacacaataatgtaaagcttagttgcctgtaacctatggaatgcagagcccacagctttaccttgccttctttctttcacagctgttttatctctacactagctgttctcaacc
Nfatc3	Nfatc3_DpnII_1170	tctgttgagttcaacgccagcctggtctacatagtctcaagaaaaaaaaaaaatcaggcataacaacaacaaaaaaaaaaaaccaaatacaggcatagaaataaatgccaggtaacacag
Nfatc3	Nfatc3_DpnII_1171	ctctaaatactgtatatcttttaaatagccaaatccactttcaaaaggcctacatcaattctgtttatttattttgatacacgttctcactgtgtagctctgcctggccttgaaagaaga
Nfatc3	Nfatc3_DpnII_1172	cacatggtactgcctcccaaatgctgggagggaaggtgtgtattacgacacaagcaaaagagaaagaaagaaaaccaatcctaaggggcgtgggttgcacatgcttacttataatcccag
Nfatc3	Nfatc3_DpnII_1173	agaggtctgcttgggctccatagcccgtactatgtcaaccagagctacacagcaaaactatctcaacagaacaaaaacaacaacagaaatcaggtaaaatgaggtcaactcttagagatg
Nfatc3	Nfatc3_DpnII_1174	atccattcttaagcttacagtgtgtatgctcttcattactgcctttgggagcagagcagacatatacagtactcactttgcggcagtcggtggcagcagcctctgggttttcctcctcgt
Nfatc3	Nfatc3_DpnII_1175	cagtcggtggcagcagcctctgggttttcctcctcgtggaccaggtccaacaactggaagcccgcatccccgacagcttctgacccacactgaggctccaaactgttcgaggttcccgag
Nfatc3	Nfatc3_DpnII_1176	gcacggtggcaaccaactggaagacatttctctccgccgccgccgcctcctggccctctggcgtctcccgagccgccgactcgacctcgctgctccgggggcgtttacaggccagcacga
Nfatc3	Nfatc3_DpnII_1177	cgccgactcgacctcgctgctccgggggcgtttacaggccagcacgagcgcctcggcgggctccgcgttgcgcttccgcttcacgcgcaacaccgcagtcctgccggcctccatagcggc
Nfatc3	Nfatc3_DpnII_1178	gcggagtactgtgggaaggcgcggggcgcgacgggatgtccatccagttcagcgggcggggcctcacggaacgtcacgctacgcctcgacgccccacccacagtgggagaggcaaaatgg
Nfatc3	Nfatc3_DpnII_1179	cggggcgcgacgggatgtccatccagttcagcgggcggggcctcacggaacgtcacgctacgcctcgacgccccacccacagtgggagaggcaaaatggccgcgggagtggcggcgagtg
Nfatc3	Nfatc3_DpnII_1180	gcttcccacagcgggtgagctgttgggcttgctggggaggttgggccgtggctgggcctgggtgcagtcggtcttccggcctcatttttagggctctggcgttggggatatttgggtttc
Nfatc3	Nfatc3_DpnII_1181	atggtcctgcctctgcttttctagtgctagaatcaaagacatgcaacgacacgttgttctgttttgttcttgttttatgacaaggtctcacagcattgcccaggatggcatcaaacttta
Nfatc3	Nfatc3_DpnII_1182	cttctgcctcagtttcctacgtgctgagattttagacatgagctaccacaactggcttttattatagtttttgatggtatatcctatataaaaaatgaaaattactcttgtcagaaatat
Nfatc3	Nfatc3_DpnII_1183	tactcttgtcagaaatatcaaaatactggttaattttcttttgagatgggctgtcactatgtagttcttgctggcctagaacttactatgaagaccatgttgactttgaacttacacaga
Nfatc3	Nfatc3_DpnII_1184	tgcctgtctctgccttccagacctgagattgaaggtcgatgttatcattaataaagaattgtaagtaactttgacatttttgtctgtttctttattttttttttctctttgttttcttgt
Nfatc3	Nfatc3_DpnII_1185	tttctgatatcaagatatcttcctaagaagtaaattaacaagcctcacgtttctgtgcaaacactgaggagccagttggcaccatgaaggtcttctgtggccgtgccaatcctaccacgg
Nfatc3	Nfatc3_DpnII_1186	cctggagtggctggaggaggatgaacactatgattaccaccaggagattgccaggtacccagggctgctgctcagctggctgcaggggtgcagggctcctccatgtcaatttaggtttga
Nfatc3	Nfatc3_DpnII_1187	gacagaagcacgagttgtggagacacagagtttgcgggcggagctcggtaaaggtgaggttgagagaagttgctgcatcccagtgagagaggagatggagatggagatggagcgtaagag
Nfatc3	Nfatc3_DpnII_1188	agccgaggagactgaggagagccaacaggaaagttaggatggaaagaaaagagaagctcagggaagggaggaacgcaggaaagggtcgggctgctcagaagccctgaatgctgatgccca
Nfatc3	Nfatc3_DpnII_1189	ttgagatttcatctattattggcttttttttttttttgagacagaagaaggtgtcagaacctccggctagtagagttagacagttgtgagccacagtgttggtgctcagaatcaaaccct
Nfatc3	Nfatc3_DpnII_1190	ctctggaagtgcagccaatcctcttaactgctgagccatctctagcacctaaaatcttttttaaaaagtaggtagggcagatgggggcacagctcagttggtaaaggggttataggtcct
Nfatc3	Nfatc3_DpnII_1191	gtagctaaagtgggtggaggcagaagcatcaagagttccaggccacctggaccacgcattttaagccaagtggtggtagttcacgtctttaatctcagcacttgagagtcagaggcagga
Nfatc3	Nfatc3_DpnII_1192	ctgattagcaccaaataaatgcatttttctctattctttattcttagcttggttggttttattttcattgagaaacaccaagacattgaaaataacatatatgtccatcaacattgttag
Nfatc3	Nfatc3_DpnII_1193	ataacatatatgtccatcaacattgttaggcaaacaatggtgtatctatccaggggaatgcagtgcagctgggaaaacagaaacgttctttattttcatttcattctccactggtggagt
Nfatc3	Nfatc3_DpnII_1194	ttcacagtatgtcacatgaaaaaagcaagtgaaacgtgttgcttatttttgcaagaagcaacactgaaaggataaactggaaactgatgaaaactagctgtagactgttaggtgccaatg
Nfatc3	Nfatc3_DpnII_1195	cctggtgtttgaacaagtatcaggtatcaagttccaggtcagctggggctaggtagttgagaccctgtctcaaaaacaagacagaccaaaaaacctaaccagtatagagactgaagtgag
Nfatc3	Nfatc3_DpnII_1196	taaggtttataccctccctccccctcgtttacaggttgctaggcaggtaaggactctctcactgagtgctaaccccctcctaagtttgggggggggggagagaaaataagcagaggaaga
Nfatc3	Nfatc3_DpnII_1197	agcaccaacttccacaaaattgtgtttggaccattatacatatgccatagtgaatattttccctgtcccaaataaataaaagtctcactatgtagaccatgttggtctcaaacttataga
Nfatc3	Nfatc3_DpnII_1198	cacctgcttctgtcttccatgtcccaggaataaaggtgagtgatatttaaaatgcctagttttttaaaaagattttttttgagacttttttggtgtttaatctatactggccttaaactt
Nfatc3	Nfatc3_DpnII_1199	ttttattagtgtgtatgttgtctgtgcggatatatattatgtgcaggtgattttggaggacagaagagggtgttgtatctctggggctggaggtgtgtgtgttgtaactgcccagtgtgg
Nfatc3	Nfatc3_DpnII_1200	agcaagcactcttaactgctaggccatatctctagtcttaaaaggacattcttgagcaccttagtatatagactatactaaaggacctgctaatctgagtgtgtttgctgagctaactgg
Nfatc3	Nfatc3_DpnII_1201	taaaattgtttattggggctgcagaggtggctcaatagttaagagcactccagaggacccaggtttagtcgagttttcagtgagcacataaccaacttagttgttcatgtaggaagttct
Nfatc3	Nfatc3_DpnII_1202	tgggactgacagatgcagatgtttaggatttccagaagttgaggggggggctggggggttggggaggtgctgtctgtgggccctggggaggtgctatctgtgggcccgtgcttacgcctt
Nfatc3	Nfatc3_DpnII_1203	cgtgcttacgcctttcagatgaatcagtccttaggttttggtgctgttctgaggcactagaaggctgtttgttgggttactgggagaagagggcctggaaccagctgccatttctaaaag
Nfatc3	Nfatc3_DpnII_1204	agaactgcattcctacaggaaggacatactttgtcccttctcctacctgccattcaccctcttaatttccctgtatcctatacctaacagttaaaaaggacaatggtttatagtttctcc
Nfatc3	Nfatc3_DpnII_1205	tatcctatacctaacagttaaaaaggacaatggtttatagtttctccagcattcctaaacagaaatagcagatagggcaaagagagaatcacttaatacagggcaggaggctgactcagt
Nfatc3	Nfatc3_DpnII_1206	ttggagtctaatctagcttagctggcaagtgctgacatctagaggctacacaggacatagggcccacctgtgtatagcaccttttcacttacttatgatgacgtgtgacatgacagatat
Nfatc3	Nfatc3_DpnII_1207	atgaccaacctccccacacagagatgagccagatgggttcctttctccaggagtttggtttcttttttcttttttacatttttgctctgaaacagtgtttctcagacttagctgtgtgaa
Nfatc3	Nfatc3_DpnII_1208	tttcccactctgagctaccacagacactcttaaaataacatcagtttaatttatttctttaataaaatattaatcatcttattcttatgaaaatgtaaatagtatacactataacaggag
Nfatc3	Nfatc3_DpnII_1209	tcccataaaatcctgaggtcaatagtagagtgtattctacttaggcttcttctagctgtccaccctgtcatccctacagtgtggccctaatctcaaagtattgggatggtgtcataggta
Nfatc3	Nfatc3_DpnII_1210	ggggataaaacatctttgggttatagtgtcctggcactcacatgtatgtaacacacacacacacacacacacacacccatacacaaaatataaaagcatgtgcagctaaacctggtttga
Nfatc3	Nfatc3_DpnII_1211	tacttagcctgggataggaacggtcgtctattggtgactggatagatggctcagaagttaagagcatttattccttcagaggacttgggttcaattttcaggcctcagatggtggttcac
Nfatc3	Nfatc3_DpnII_1212	tctattggtgactggatagatggctcagaagttaagagcatttattccttcagaggacttgggttcaattttcaggcctcagatggtggttcacagctatccctaagttttggttcaggg
Nfatc3	Nfatc3_DpnII_1213	tctgtaaatttgaagccagcctggtctacatatggagttccaggatagaaaagactaaataaatcctgtcccaaaaaatgaacaaacttaaatgaaatgagtaaagctattttaaataaa
Nfatc3	Nfatc3_DpnII_1214	gaggccaccctgggctatgtgacgttgtacttgaagaatccaaagtaagcagatgacaccaaccaaaaccaaagcattgccaaggtgtcacgcagatacaaagaagttacgttttagaat
Nfatc3	Nfatc3_DpnII_1215	cccttgatagcttcaaagtaaattttgttatccttgttacaaaagaaggagctaggactcagaattgttaaggacttaagtcctacagtcaataagcaaaagaagctttggggaggtagc
Nfatc3	Nfatc3_DpnII_1216	ttacaaaagaaggagctaggactcagaattgttaaggacttaagtcctacagtcaataagcaaaagaagctttggggaggtagctcattagcatgatacctgctagcatgcaaggagctt
Nfatc3	Nfatc3_DpnII_1217	ttcagcgaaaaaggcaaataaacaaataggagctaggagtgcaggcaggactctggttctgtccctaagcacacaaaaggctgtatacaggtggacttggtactcaccagcataaagtta
Nfatc3	Nfatc3_DpnII_1218	agtgagattgcttgaggagggaaggggaaagagctaaacttggaaacatgtggccagtgaagtcaagttcagacaggaaatgaccccagaaggtagagtactgtagaagtcaacagagca
Nfatc3	Nfatc3_DpnII_1219	cagaggatggtggcaggtgggtgtggtgctggagaagtagctaagagctacagcctaattcggcagtctgagagactggacctggagtagacttttaaaacctcaaagcctacctatcat
Nfatc3	Nfatc3_DpnII_1220	cacttcctccaacaaggccacacctaatcctttcaaatgatgttactctcaggtaattaagcattctaatatatgaacttatggtagccatttttagtcaaatcaccacagctaccaagt
Nfatc3	Nfatc3_DpnII_1221	ttatgagctttgtttgtttgtttgtttttggagatagggtttctctatttccttggctgtctgttatccttggctattctggaactcactctgtataccaggctggcttcgaatttaaga
Nfatc3	Nfatc3_DpnII_1222	tgcctgcctctacttcctgagtggtaggattaaaggtgtgtactactactgcccactttattaatgacctttaaaataaaataattttttaagattttgtttttgattaattggggggag
Nfatc3	Nfatc3_DpnII_1223	ttgatttgtattcccagccaagagcagaaagtaacgagtgatacatgcagcaggcttgtgctcagctggctttctcttccattcagtcctggacctagtccatggtcaggattcagggtg
Nfatc3	Nfatc3_DpnII_1224	tgttcacccaattaagaaaaatccctcacaggcctgttcacaggccagtctaatgcagacatgcccttctcaagcaacgctgtattgtgccaagtgacaatcaaaattagtaccacgccc
Nfatc3	Nfatc3_DpnII_1225	aaaataattttcatggtagaaaatacagaaaacaatttagaaagaaaaagaaaatatcctgttatttgtttctactttgtatttctgggagtttctgtgtttttatggttagagctgtga
Nfatc3	Nfatc3_DpnII_1226	cagacgaggcaggttcaaaagtcaggatttaggggctagagaagggctcaggggctcatgacttctggaggaaaagcttggtgcttccctgtgggttgtgtttgtatgtttgctttacac
Nfatc3	Nfatc3_DpnII_1227	tcctactcctcctacctacacttcccaagtgctgagattacaggcatggttcaccattcccagcctccagtaggattcgatttggcagatgaggaaggaaagttcagacttgctggagag
Nfatc3	Nfatc3_DpnII_1228	atgtgggttacaaaacggtgcggctgggagagtaaaggggtttacgttgtagagggtcccacgtgccatagggaatacaggccgtgctttgggactggctcaattctgaacataacacac
Nfatc3	Nfatc3_DpnII_1229	ggctcaattctgaacataacacactaacacaaagcatgcatccctaggtttgtcggagggctctgttcttactgtctttaccatggcagcgacacctactgcccttactaggtagtgcaa
Nfatc3	Nfatc3_DpnII_1230	ccttcctttccacgtagctggcatgaaatgggatttgaacttttatctttttgttcaggtggaaagtattgagtcagtttcactctgtagctcaggcttgtctctaactcatcataattt
Nfatc3	Nfatc3_DpnII_1231	aattccacatgttccttgaaagctgtcgagcatagccaagctgtgtggggaagtcccgggacaggctgtggtcttcatggccattgccagctctcaagatgcagtgttttaggattgaag
Nfatc3	Nfatc3_DpnII_1232	taatacagtacaggctagccttgagtttgctctgtagttgaggttggccttggtcctcctgagaactgtaggcatgtgtattatcacacctgattttgttttgttttgtttttctcatta
Nfatc3	Nfatc3_DpnII_1233	gtggaacagtggcttggttgcataaggccccggctgtgattatggtaagaccctaaaatacaagtaattgaagctagggatgggtaagctcaaccattttggaagctgaggcaggaggaa
Nfatc3	Nfatc3_DpnII_1234	tttttaaaaaccaacccaaatgtagagctggagagagggttcagggttcaagagcactgtttgctcctttagaggacttaggctcaattcttagcaccacatggtagctcacaaccatcc
Nfatc3	Nfatc3_DpnII_1235	gcccagctggcccagttttcttaatgaaggtgttagaaccttatcttcaggtcagaaattgttatagttttggcagaaagtataacctgatacatatataccaaaaaaaaaaaaaaaaaa
Nfatc3	Nfatc3_DpnII_1236	tcagaatacctttggaaaaggtacatataatggcatctagaaagagaagtcatatatccagagtggaacttgttactttactgctcacacacaggtacttagaatctaatcacccaagcc
Nfatc3	Nfatc3_DpnII_1237	aaggcaaaaacatattcacgtaacatttctgtgtttttaaagaaactaaacttctcactgcatgtcacagctgctgaagtctcttctgttcctggaggcgccttcagcaccacttcctgt
Nfatc3	Nfatc3_DpnII_1238	tagtcatatttcttattgccgatactttttatcatcttttatacatgttagctttctgttgctgtgatgagacatcatgaccaaggcagcttcagaaggaaagggtgtttgggacttaca
Nfatc3	Nfatc3_DpnII_1239	ctgaaggataatagcccctcaccatcagcatgagttcacttggcagtagtcaggcttgttggctggagcagcaagctcgagagcttacattttgaacaggaagcaagaggcagacagcaa
Nfatc3	Nfatc3_DpnII_1240	gataggctcatatgtttgaaggcttagtcagcggggagtgacactgtttagaaggattaagaggtgtggctttgttggaggaagtgtgggggttccaagcttaggcaccctctgcttgct
Nfatc3	Nfatc3_DpnII_1241	atgatgtagctcttagctccaggtccaacaccacacccgtggtcatgctccctgccaccatgacgatagtggactaaacctctgaaaatgtcagcacaccccaatgacagctttaacagt
Nfatc3	Nfatc3_DpnII_1242	gaaaatgtcagcacaccccaatgacagctttaacagttcttctctctctttcaccctccctcttcttcttcctctcaaagagtttttctatgtagccctggttggcctggaactcagaga
Nfatc3	Nfatc3_DpnII_1243	tgttttctgagaaagggtctgctctgcagccctggctggcctcactatgtgtggctactgaatgttaggattaggcatcggcctttggtactttattacttaccttctaattccaaatgt
Nfatc3	Nfatc3_DpnII_1244	cccccaggagcctgttctgaggctttaaaattagcatctaagtttggaacctgtacctcagagatgggttaccctgagtctgtgtggtaacagttgttcaactatccattgcattcctgt
Nfatc3	Nfatc3_DpnII_1245	atggcctgaacttttttatttttctttaagatttattttaaagtgtgtgtgtgtgtgtgagcgcgcatgattcctgaacatgtgagtgcagttgtgggcagagccccgaagagggcatca
Nfatc3	Nfatc3_DpnII_1246	tggagctggatagaatgggttctgagctgctagatgcgtgtgctagggatggaacttgggtcttctgcaagagcagcacatgctctcacccctgagtcatttctccagctccgactttcg
Nfatc3	Nfatc3_DpnII_1247	ccgactttcgatgtgtctctttgatgtatttgtcataaatatctttcctagtctgttgcgagtttctgactctgttctctcgttttcagatggtgacttgccgtgtcgtgctaacattct
Nfatc3	Nfatc3_DpnII_1248	acggagctgtttgacacagagctgattggggagggagcgctgccctcttatgagcatgcacacaagcatcttgtccaggtagtggctcagagccctccctgggagggttgggattgcagc
Nfatc3	Nfatc3_DpnII_1249	tgggtttccagggcctggagatgcatgcagaatgatataggactattaggcagggagttagaaccacagccaaggaggtgagggggactctgcaggtgtccaattgactttgtcacccta
Nfatc3	Nfatc3_DpnII_1250	agacttcggggagtctaatgccaggtgcttcattgtcagccccccccacccccaacaatcatccccgttctaggtttcctggtaattgttccaattctaggtgtacaataaagcataaga
Nfatc3	Nfatc3_DpnII_1251	cgtccctgactgatagtgtagaagtcagcagtctgaaatgcatgtgacatctcccctacggatgcgtccggttaaagataaaggcctagggagggagagtctgggataaactttgtgggg
Nfatc3	Nfatc3_DpnII_1252	taggtgaagtctgcctccacagagacagaaggtcatcaagtcattgtcagtgtccacttccagacctcttggtgggaaaacaggtattttatttcctccattaagcagaggccccagtgt
Nfatc3	Nfatc3_DpnII_1253	agctggctgctcattgtgttcacatccaggaaggcttctgtctaatgttctggggttcttctccccttccctgccctttcaactcctcaacactagatgagagaggaaaaagggtaaaga
Nfatc3	Nfatc3_DpnII_1254	atagtacccacacctgggattgaaaggaaagcacagtcctattttcgtttttgtttttgttttttttaagaaaccaaaattctcacaacatttaacagttctaggtaactaggaactcac
Nfatc3	Nfatc3_DpnII_1255	tctaggtaactaggaactcaccttaagtccttttagtactcagagctgaggcacaaagactgtaagtaggtggttagtctagactacataacacgacaagatgttgtctttaaaaataat
Nfatc3	Nfatc3_DpnII_1256	attttaggcatggtgtgcttgcttttctttcaagaagtagggcagaaagcagtttactctcctggcagggaaggtgttagagttactaagtcaggcaactgtggaaactttggacacgcg
Nfatc3	Nfatc3_DpnII_1257	ttcagtctgtgacattcagctgaaccaggtgtcgcctgctgacttcactgtcctcagtgatgtgctgccaatgttcaggtactgcagaccctccctgggtggctgttctttgagacattt
Nfatc3	Nfatc3_DpnII_1258	ggatgtcttcttttatggaacagaaacctagctgagtcctttccacatcagtaccattgttgggcaggtctctgtggaagcttaacagaggagtgtgtgtgagttaaattatgcttaagt
Nfatc3	Nfatc3_DpnII_1259	cttcagcaagcaagtcagcagctcggcagcgtgccatagcaggcagtttgtacctttggcgtctggccaagcacaggtggttctgtcctggtgggacattgaaatggaccctgagggcaa
Nfatc3	Nfatc3_DpnII_1260	gagcactttcatagcatgcgcgattccctgcgctacatagtgagcacagctgactatgtagcagtgatgaaaaacggtggcctgctctccaagatgagtctgaacatactgagatatttg
Nfatc3	Nfatc3_DpnII_1261	ccactggagtctgacaagacctagtttccttagtttctagaaataacaatgagcaggtggtcaccccattagagttgagccagatgtcttttttaaattttactttcttgtgtgagacaa
Nfatc3	Nfatc3_DpnII_1262	tcacaaggtagcccaggctggcccaagttcatggtccaccttcccagcttcctcagggctggggtcacaggtttgtgctacacatctaactcaggcacagacttttaggatagtttattc
Nfatc3	Nfatc3_DpnII_1263	cacctacctccgtctcctgaatactgggattaaaggcgtgcgccaccaccatctggctgctctgggtttttaaatgtccagtcagaatctctgtaaatcatgtttcataatgtagaatat
Nfatc3	Nfatc3_DpnII_1264	tcttactgaacctgaaactcatagattatttgactctgctggctgcctgcccactcagtgatgcctctgccctctcccacatcccaggttgtagacacccgcctgcttagcttacatcgg
Nfatc3	Nfatc3_DpnII_1265	acccgcctgcttagcttacatcggtgctggggattcaaactcaggccctcacgcctttgcagcaatctctttaccaattaagccatcttccccagcccctattttcctaattgttgtttg
Nfatc3	Nfatc3_DpnII_1266	ttcagcttaattaataattgttactattctccacatttgctgtgtctctgcttcctttcctcactgcactctgtttctgctcagtcatttgatagtaaattacaaatatctgacaacttg
Nfatc3	Nfatc3_DpnII_1267	cagttagatactatgtattatatttgaccttcctgtgttttaaagccttccatatctcccaagagggcttaaaacaaggtttccccttggcaactaggtcagctttggttgtgagccaga
Nfatc3	Nfatc3_DpnII_1268	tttttccttccaatgaaatatgactcccagtccagcaggtgaaggtaagagcgttggctcttgtgctagctagtgtatgtcaacttgacacaggctagcgttagtaaaatgcctccataa
Nfatc3	Nfatc3_DpnII_1269	cagctgcagggaaatttcttaatgagtgattgatgtagggcctagccattgtataacccctgggctggcagtcctgggctctgtaagaaagcagacctgagcaagccatgatgagcaagc
Nfatc3	Nfatc3_DpnII_1270	agttgtgttacggtactccccagccccacacacaaaataaaaaatatttacaaagcaaaagtctgtggcagggtatatcagtgtgtttgtgtttgtgtagaaactgctatagattgataa
Nfatc3	Nfatc3_DpnII_1271	tattcaaaacaaatctagaaaaataaagactcacagggctctgtaacctgtactgtgctggtgtccagactcacctagggtctcggagagacctgtgcatgtatctcccagggtctaggc
Nfatc3	Nfatc3_DpnII_1272	ggctctgtaacctgtactgtgctggtgtccagactcacctagggtctcggagagacctgtgcatgtatctcccagggtctaggctgagttctggtgttattccctgtgctgtgtcctcgt
Nfatc3	Nfatc3_DpnII_1273	gtttggcttttcatctccctgctcagccctgatgagaacgacagcgcctaccaagtgcgacctgtgtgtgactgtcaggctcacttgctctggaaccggcctcggtttggagaaatcaat
Nfatc3	Nfatc3_DpnII_1274	actatgcccaggccctgaggactgtaagtgtctctctgtgtgtgggggtctcactgctctgcttatggtgtgttgacattttgttttgtctccttgttgctggactatctccacctggct
Nfatc3	Nfatc3_DpnII_1275	tgtcctgaattctccttgttctctgctctgtgaggtctgccgggtgttctgtcttcccgtagtgctcccctgagagcctttcccgtccaaacctgctctgctggaagccttttcctctgg
Nfatc3	Nfatc3_DpnII_1276	acagccccaccttcagctatgcctcttctgtttttatctgttgcacctttctgaaatcccctaatatgtaatctgaccgtggagctctctgaccgaggcttcagcccgggtggagttgag
Nfatc3	Nfatc3_DpnII_1277	agcccgggtggagttgaggaggagtctccgggaccccttggagttgtatacagaaatatatctgcacatgcatgcattttgtggggagagaagactccaagcataaatccttctccagtg
Nfatc3	Nfatc3_DpnII_1278	tgtgacccataaaggcacccctacttttagggagccccttgaaggaagggtaaatgggccagatggggaagaaatttgtcaccatggactagaaggcaccttcctgctagtgtagcaggt
Nfatc3	Nfatc3_DpnII_1279	aaaaaattgagcttggctatgaggaagaggagatgagagctgatgtattcagaaatctgttgggcctggagagaggctcaaaggtggttgtgggcacttgcctctcttcccaaggacccg
Nfatc3	Nfatc3_DpnII_1280	tgactccttgtactcacaacctgcagcggctacaaacccacatgaaggcaaaacacccatacacataaaataaagctcaaaaaaaaaaaaaagcctgtgggtggaactggggagggaagc
Nfatc3	Nfatc3_DpnII_1281	tggctttctgagggcccttcttctcttttcagtcttctacttatttttcttttccggtttgttgttgttcacttttttaaaggttggctcttgagttagggcatggtgtggtccaggcat
Nfatc3	Nfatc3_DpnII_1282	ccatctgggaccaaagcagatgcagcttttgtgggtatggggggcttggcttggttgctgaggatgtttattgtttccatatatggtcaggaacaaataatggctacgtagctgcagcat
Nfatc3	Nfatc3_DpnII_1283	gtaaatagaattgagtgatttgttcctgggagtgacctactctaccaaaactgcaagaccaatataggtcctgcctgatgagatgccatttgctcatgacctttttcctggtctgtagga
Nfatc3	Nfatc3_DpnII_1284	cccaaagagatgtttcctcagctgataaagtggtatctcagagccatttggtcagaactcagcagacatggtaactttgagaggtgttagtttctagctttttatgatgctgcagattga
Nfatc3	Nfatc3_DpnII_1285	gccgttggcacactgggcaagcactccaccatagagctgcatataccttctgcccagcagttgttttcccctggtccaaaacaatgtatgagtgtaaacagttacattctgtctttcaaa
Nfatc3	Nfatc3_DpnII_1286	ttcaaggttaaccacttggaagataaaatcagtgtcatcaataaacggcctgagttgctgacagctgcagacctggagggcaagaaggtaaggaatgggacttcatgttggactggggct
Nfatc3	Nfatc3_DpnII_1287	ccaccccagaactgctcgtcaggaaggaaccctgggcttactaaactccagctccctgcaggctcttgtgtgttttgagacagggttgttctttaaactaggctgacctcatcccactga
Nfatc3	Nfatc3_DpnII_1288	cagaccctgcctgggctttcccgacccacacagcctgagtgctgtaacgttcccttggagtgtcgccagtcacctttctacttgcagtgttctgcctgtatacctcatggtccttagaag
Nfatc3	Nfatc3_DpnII_1289	ctggctggtctggactcctcttgctggcctgcccacatcctctcctgacttaggtctagagggccttgctctcactcacacccttgcttggtctctgcccttcggtctgacttctgactc
Nfatc3	Nfatc3_DpnII_1290	cggggggacggggctgtgtctggtgtagaagagcagcgagctatgcctctgggtctgcctgttggtttgttgtgagtcagttctggcctgtaactctctgtgtagcctcaaattcacaga
Nfatc3	Nfatc3_DpnII_1291	aaggtgagcaggctgtctaacctgctgcgtgttgttccacttggagctgagatgagatgattaatagttcagcctaggatactcagcaagattgcctcaaatctaaaaaaaataattaaa
Nfatc3	Nfatc3_DpnII_1292	ctgtcacaaaaaaagaaggaggacaaggatgagggcgaagaagggatgtctccagaggtagacatctctgctgggcgccgtcaggggctgacttagtgctttcccaggctgcagcccttc
Nfatc3	Nfatc3_DpnII_1293	gtctctacagaccccgtgttctcttctcctctagcactccctggatttccgagagagcagagaggcagagccacacccactgtgggaatacccctgcagaagcctctccaagcctcaaga
Nfatc3	Nfatc3_DpnII_1294	ctgacttttgatttccagcagcccatcccccaacagcctatgcaatccaagggcacaatggagctgacaaggtgagtgggagctgctgggagttgtggggtgaagactgtagggggctta
Nfatc3	Nfatc3_DpnII_1295	aaagggtgctgctggactcctccatggctgctgactgcttggctctgtattccctcccagacccgggaagagccatggggctgtcctgtggatggagtatcagctcactccagacagcac
Nfatc3	Nfatc3_DpnII_1296	agcactggcctcataaaccctgcagaagacaaggtaggcccatgggcacgaagcctagagtgtgtgtctaccctagagctacttgtagcccttgtgctctgagtgtccctctgcggggca
Nfatc3	Nfatc3_DpnII_1297	gcgctgggaaggtggcctgggtgccaggaccctcctcatcctttgctgctcttcatgcagggggactgctgctggaacccccactgcaagcaagctgtgtacttcctcagcaccacgctg
Nfatc3	Nfatc3_DpnII_1298	tcttattgagaaataaaatggccagcaggctgcagactctgaatggcttgtggctcaatggggaagcaaggccgaggaacttacctccttgtgtgcacctacttgacatctgcacagcat
Nfatc3	Nfatc3_DpnII_1299	acttacctccttgtgtgcacctacttgacatctgcacagcatcaggtgtggcaggcagcataggctggcgagtgactgaagagttgtgaattagcagggagaacagtttgtgacactgag
Nfatc3	Nfatc3_DpnII_1300	tagaaagccctgaggcagtactgcttcctgttctgcctggagaactgaggggcagctttcattaggaccaatgcaggactgccagcttagctggacctacctggcctatctgctttcaag
Nfatc3	Nfatc3_DpnII_1301	catgcatgcacttgctaatgaccactcagttctgaaacaatccgggagggaccgagtagtagaaccaaggtggcagacctgggctgtgcgctcagtcatttcccaaagtccctaggctgg
Nfatc3	Nfatc3_DpnII_1302	agctctggaagtcagcaggctctccccagtttgtcctgaaaataaggctagaacaagacgccgagcttgagcctcctcacgggtttattttctcctcagtctccgtcttcctttcagcac
Nfatc3	Nfatc3_DpnII_1303	taaaactccaggtggtgttggacaaataaagatgaattgaatggtccttgctaagctagtacacttcgctatgcttcccttgagaggtcctgggcaggcagagccggttaggagtcaggt
Nfatc3	Nfatc3_DpnII_1304	ctagcaacgcctcttctgttttaaaagttgaaatagaaaggcctggcagtacaggaaccctgagtctacaggcaaaccacagcggagtgtgtggcagacgggcatggcctcagtgctgag
Nfatc3	Nfatc3_DpnII_1305	cattttaccctaacccaggtttagggaccctgacggtggcctcggcctcctctactctccttgtgcacagtgccattggtttgaagattggacctgccccatggtaccttgaatggatag
Nfatc3	Nfatc3_DpnII_1306	ctggttgtttccaggagttaggggccttttactccatgagggcttcccagattcctgggaggccaggccctggcagaagaggggcacagcagagaacccagcaaggctgtcctagctctg
Nfatc3	Nfatc3_DpnII_1307	ctaggccaagaggttaagagaccagtgtctccagctatccatgccctaatactaaactgcccatactctgaaggtcactgctcagcacagcctggcgtctgacaaatgtgtgcccctctg
Nfatc3	Nfatc3_DpnII_1308	cctcttgctacttggtgggtgacaaggcacagcttcagggcaccaacattttagaggtcccaaccacaggggcctgatgctccctccatcatcgccaggccagatacaagaccagagcac
Nfatc3	Nfatc3_DpnII_1309	tcgccaggccagatacaagaccagagcactctgaagagaccgttgggaatacccaaatagtccctcaaatcagtagctgagcagcctgaggcagacgtcgtcccttcctgtgtggtcagg
Nfatc3	Nfatc3_DpnII_1310	agtgctcttgggcacctgagcaggaccaggtggagagcagtgggcttctagcagccttactgtgctgagcttgggactggctctagtcacacgttggcaagagtggcttctggatgctgt
Nfatc3	Nfatc3_DpnII_1311	gggttcagagtactatacatggctgcgggcccagcctcacactcacagccttccagtcagggcacagcccctcctcggcgtgcagcatgtagtcgatgcggcggccattgcccttcagca
Nfatc3	Nfatc3_DpnII_1312	cttccggcccttctgcccagcacctgggctcttgctggtggggaaggccagatactccctgcggccttcctcgctctccaacaccctgttaggcagaagggaaacaagctaaagttctgt
Nfatc3	Nfatc3_DpnII_1313	tttctacaggtttttatcagccttaagataaatatactaatgacatttagagcattgttaacggctcagagatataatccattactgtcttttgctttgatgattaattccagcatcaat
Nfatc3	Nfatc3_DpnII_1314	tgagagttactaatagtcattttttaatcatcatctcatgaaaagataattttctcagcataggatgatgtttcaaatttagtctataatgtaattaattggctcaaattagctgcaagg
Nfatc3	Nfatc3_DpnII_1315	atttagtctataatgtaattaattggctcaaattagctgcaaggagccatggtggtggctctgtacattatcaggctgtgaattataaatccattctgctattggcctttctttccactg
Nfatc3	Nfatc3_DpnII_1316	ctttaaggaagcctcactgggttctaggatggagctggtcaggtagacccgtctttcaagacatcatgtatgctctccacgtgcgtttatctgcctagtaggtgggtagaggtcacgggg
Nfatc3	Nfatc3_DpnII_1317	caagacatcatgtatgctctccacgtgcgtttatctgcctagtaggtgggtagaggtcacggggctcccttctccacagaccccttacccaaaagctctctagggcttggccctcgactt
Nfatc3	Nfatc3_DpnII_1318	ctgactgctgctttaggacctgtccctcccagactctctaagcctctgaaatgtctagattatgagggtgatgacagctccacttagctcttctctctcctgtgtaagccagggtccagc
Nfatc3	Nfatc3_DpnII_1319	acacagaagcccttagtggcttgagtgaattggccttcctggaacctgcccagtcccccatctctctataatccagtaagggcttgcttgattcctcattaagacccaggagccggttag
Nfatc3	Nfatc3_DpnII_1320	aggggtccctggcatccttcagcagtgtgagcacttacttttgaaggttgtccggggtacacacatcctcatcatagagaccgtttgtgtccagcagggtgcctgggaacaaaggaagaa
Nfatc3	Nfatc3_DpnII_1321	catcctcatcatagagaccgtttgtgtccagcagggtgcctgggaacaaaggaagaaaatggtgactgaagcaggtctagccagcctcgagggcagcctcctcgaacttcagttgcctgg
Nfatc3	Nfatc3_DpnII_1322	ttgggaagcccatgatagcccagccccctgcttaccaatggcccaaggcttctcctccccgggcccaaggcggcaggggtctttgtagcgagtaaagagcgagtgctgctgctccagttt
Nfatc3	Nfatc3_DpnII_1323	ctgactcttaagtaagcactcggggtttgtggttctctcgttggtcccatagttggcattgtggcattgtggttcatctctcactgcttttctgtatcccaggatgtgccccaacactct
Nfatc3	Nfatc3_DpnII_1324	ttggggaggagtgactaccacatggctcagagaaccacgagtcctggcaagtcactgcaccagtaaagtctttctgacacacaccctgacccccagctagaaggaaggcttaggagtcct
Nfatc3	Nfatc3_DpnII_1325	tttctatcctaaaaggtttcactgctgtttctttcttttttttttttaagattatttatttatttgtttgttttatgtatatgagtatcctgtcttcagacacaccagaagagggcatcg
Nfatc3	Nfatc3_DpnII_1326	gggacagacacatcagtcttactaaatttcccacatataacacatgaggactagaagttcttcaagccacctaactgtagtctgtgactgcctggagcctacgttctgcttagagcttca
Nfatc3	Nfatc3_DpnII_1327	tgagagggaaagagtgcagcctcaccagaagagcagttatcaaagttcaaatctccacagatgacgtcaaacaccaccagctcctcggggttggctgtgctggtcgaggaggtagatttt
Nfatc3	Nfatc3_DpnII_1328	gttttttgttttgagatggaatcttggtatgtagccctggctggcctggaaactgttacataaatcaggatgacctcaaacttaacagcaatcctcctgcctctggttctcatgtgtaag
Nfatc3	Nfatc3_DpnII_1329	acaggtatgtaccatcatgcccaatctaaccttcagtctttttaatagttatcattatcatcagtgtgcaccctccctcccctcagttttcagcagaagccaaaattggagttgcctaat
Nfatc3	Nfatc3_DpnII_1330	gtgtgccatttcatggatgggcacattaaggctcacagcactcagacgggcacacattagacctgttagcctccggatgctgctctttgctgctttctgggctgctggtgtctttgtcaa
Nfatc3	Nfatc3_DpnII_1331	agccacccgtttgtcagactttcccttagtatcacttgccctgtgctgacaaaggacaggacaaaggcatcgctgctggccctgcagcagagaagaatccacctgggatgaagacgccat
Nfatc3	Nfatc3_DpnII_1332	gctgctggccctgcagcagagaagaatccacctgggatgaagacgccatggcagcaaggccatagctgcctctcacatatcctgcctccctcgtacctgcctccctcgtaacaggtgtgt
Nfatc3	Nfatc3_DpnII_1333	tctgtagtatccagtttattatttgctgggactcagggattccaaacatagtgtccccaggacctgtacagtcatgtgtgtgtttctcttacaaaaacacaaagtcacaccgagaggctc
Nfatc3	Nfatc3_DpnII_1334	tatcccaaccttcagctattcaaaaacgtgttagccccatcatggtgttaaaagatgttgcaaatcaagtttgatatgaaaaccatactagccagctttaaaaaggttcggaatggcatg
Nfatc3	Nfatc3_DpnII_1335	aacatatctgccaactaatttgaaacccacgaggtaaagagagaaaaaaagaataatgacagagccacagaggagaagccagcccaagaagttaaactgtttgagggtaccggatggagg
Nfatc3	Nfatc3_DpnII_1336	accctaactctggtacagtcatgcaagaggcctcgggcagcccagggtgagacatctgagtgtgtgccttcgttctagcaggctcagtagagccagtgaacacttatcccatcagccact
Nfatc3	Nfatc3_DpnII_1337	cagcattttcctgcacagactggagctgagaatgagagagacctgtcctgggccatagtcagggtcccctaccaagcagcccctcaggcaagtctccccagcagaagagctgctgcccct
Nfatc3	Nfatc3_DpnII_1338	tatgaagtgaagccaggggctggtgggcagagagcctggcatggcagctgctgacacccagaagtggggactgtcctggccattgaagcctcagtgggtgggtgtggtctttggcctgga
Nfatc3	Nfatc3_DpnII_1339	taagagcccatatgctggcctgcactctggtctgctctgggctctgccctttggcttgtctcctcttccaccacagttaccaccaccaccaccaccaccaccgtggtcaccattattcag
Nfatc3	Nfatc3_DpnII_1340	agttaccaccaccaccaccaccaccaccgtggtcaccattattcaggacaagaaactcttactcctatctgggcctcagcacaggtcgctcccactctacagatgagtagaaatgactca
Nfatc3	Nfatc3_DpnII_1341	tgagatactggcccagaccgctgagcctgagcccgtgtggtagggctgggggccctgagttcagttccatgaaaggctttgtctggcccctaattcatcccatcaagcgagtgaggattc
Nfatc3	Nfatc3_DpnII_1342	cttccgtcagcctgttctccagaggctgggccgttggcagcctcgtcgctggggtgacgcccaccatcccccttgtattccacagaggctgtcctcttaatgctcccaggaacagctctg
Nfatc3	Nfatc3_DpnII_1343	tgaggcctggcggccccattgcggattctctgcccaatctctttggcccgagcttgagtgttgaacacattattgagcctcgcgagtgagtcggggaggaggcagacattggccgtggcg
Nfatc3	Nfatc3_DpnII_1344	cactgggcgccgcagccggctctactacatggtgtccgtggcagccgcagcactgtcccaggcagggggcaggtggaggatggaggagaggtcacctcctggtgagatgtgactctggat
Nfatc3	Nfatc3_DpnII_1345	agctccacatggagtgtattggggccagaagaatgccccagcacactccatctgcctatatagttttgttttcttggaataaacgattaatatttgactgtccctaactggctgtcttgg
Nfatc3	Nfatc3_DpnII_1346	ttcttggaataaacgattaatatttgactgtccctaactggctgtcttggttctgtaacttaaaaaatggcccatttttcagaagggcacatccttacggggtgcaaaggggtgcgttag
Nfatc3	Nfatc3_DpnII_1347	tgagggtgtgcctggactgacactggctagaagcaagtggaaaccctttgggagccagggatgtgtttaaagtgggcaggcagtggccttagttagaggagctgcaaacatgattgttca
Nfatc3	Nfatc3_DpnII_1348	ttttgagagcagctctgtataacacctataatataggctgacaggtatattgactgtgccttgtgtttatccggcctccaaggacccacgatgctcttgaggtgaacatcctggatgctt
Nfatc3	Nfatc3_DpnII_1349	tgcattttggttctgaggccagccaggtgaattcattatgttccataccacttctgcccctgacacctcagcaggtctggacccagactctcatcatgcatcctggtcctgcattctctc
Nfatc3	Nfatc3_DpnII_1350	cacagtgactggagggccacctacctcctcagctggccctccgtctctgcagcctgtcaatcacctggctatgttctcctcctactcactctgacagtggtacaaggacctcactctgag
Nfatc3	Nfatc3_DpnII_1351	tcccacagccttgcttcttcctcagcatctccacagctcagcttagacatgagctttctaggggagacttcatcacctccttgcccgggtggctcaggcaggttcgcggtgggcgcttgt
Nfatc3	Nfatc3_DpnII_1352	tcagctgagcgttctcttcaggggacctgtccaaggcattatgtgaccacagcccttccccacaccaggccatcacttggtctcgagctagagctgtctctaggattccctcctgaataa
Nfatc3	Nfatc3_DpnII_1353	cacgaagactgagtctgtctgaggctaagccctggttgttggctgctctgactgggaatagaagtaacacatgcagaaacaacccagttaaggagtgaacagaccgatgtgagcacccac
Nfatc3	Nfatc3_DpnII_1354	gttaaggagtgaacagaccgatgtgagcacccacgcatgagaagtcagtctccccatagtgagggtcaggtttgacctgtgggcagtaacgtgggccgcacagatgacatatggacagag
Nfatc3	Nfatc3_DpnII_1355	agagaggaggtctgttagcacccccaagagcctctgcagtgttcacgaggtcgctaaagcacccctgtgagtcaggctctgtttcatcaaagcttcctgagaaaaatgacccattctgac
Nfatc3	Nfatc3_DpnII_1356	ctgcagtgttcacgaggtcgctaaagcacccctgtgagtcaggctctgtttcatcaaagcttcctgagaaaaatgacccattctgacccactgtgtggctcaaccctaatactgggttgg
Nfatc3	Nfatc3_DpnII_1357	aactatctcctgagacagagctttagggtacaaggtgagagaatccattttcagctgccccttgctccctccactcttgtttcaagcccagaaacccttaggcaaaatcctctcgtctgt
Nfatc3	Nfatc3_DpnII_1358	ggttggtgaaggggaggagctggtgtggcagttccaggagctcatgggagtagcaataccacagtgatgctctaaaatgagacagccttgagtcccttggtcctccatgctgccacccca
Nfatc3	Nfatc3_DpnII_1359	cagctaccctgggcctcttctgcagtgccctgaagggaggaggacccttctgggtgctgccacctgttctgccctgcactggttccgctgtctacacccggaagctgtgctacaacagac
Nfatc3	Nfatc3_DpnII_1360	tgtgctacaacagacacagaagggactgccatggacgaggctgtttctaaagctctagataattattctgtctcagggaaatgaaaggagggtaaacaaacagcacacattaattagact
Nfatc3	Nfatc3_DpnII_1361	tacactttcctcatgaaagaagagcactgctgttaaacacgagaggctggcaacttcccaggggtttcaagtgttcaaaggagtggctgtggaaggacgtggctgtcccaggctggcaca
Nfatc3	Nfatc3_DpnII_1362	ctttttctgtgtgtactgtctaggtggggtcaggcatgtgtctgtgacaggcacaggttctggctttggacacagggctccattgtccccatcagtccctcttctctagtccatgtcctt
Nfatc3	Nfatc3_DpnII_1363	attcagggtttaggctaaggagggaagtcacccttaggttggttccctttggaaatcctaataggttgtttccagggttactagaagccacgtctctttccctccataccatatagctga
Nfatc3	Nfatc3_DpnII_1364	ttccctttggaaatcctaataggttgtttccagggttactagaagccacgtctctttccctccataccatatagctgagctgaatactctcaggctttcagccctcagggcttctagcag
Nfatc3	Nfatc3_DpnII_1365	cccaacctcttcattacgagctgtggggttatgactggggttatggtgccccaaggcagcacccctgggagccagcttctctggcctagatgtagagaccaggcttcctcctttcccctg
Nfatc3	Nfatc3_DpnII_1366	gacagagggggcagagagcttgtgggtcacagacagatgcaagaagaggaagaacttggtctaggaatggctgagagcccagaaaaccctcagtccacatgggagagggaagggagggcg
Nfatc3	Nfatc3_DpnII_1367	tgaagaccgtagtcccaagcatttctgggtagcccggggcatcgaaggcaagtaagttcagccactcctacagatgaacctgtcagcactgaagacgcttaattcctagctagcaacctg
Nfatc3	Nfatc3_DpnII_1368	ttaattcctagctagcaacctgtgtgactagagcgtgttcccggaagggcaccatggctgctcagatgctggagttaaaccagggtctacccgaaatagttccatgtgggcccagaagct
Nfatc3	Nfatc3_DpnII_1369	tcccctcaccagcgaagggaatcctaagaaagagccctgcccgggcacactgtgggaggcaggaatgttcccagtgagtatcagataaccaggccacacaactgccaactgtgcagagtg
Nfatc3	Nfatc3_DpnII_1370	gcttagggtcttggagcaaaacatcctacaagtctttgagtctaaacaggagctggaccaagccccaggttcgcttcaatccaattacccgaatgtgcctgcattcaccagcggctgtga
Nfatc3	Nfatc3_DpnII_1371	aggccagcccattctgcctagatgctgccgtggagaagttggcatggcaacgtgagctctgagctgctgaaacttggagtcagctcattgctaggaggacagaaagactgatgagagaca
Nfatc3	Nfatc3_DpnII_1372	tgcagactttctaataataactcactagtcagcaaatccccctgactttcctcccgtcgctttgactgtttctgtcactcactaaagatgctttgttttatctatgtacaccaggtatgt
Nfatc3	Nfatc3_DpnII_1373	ttcctaaagctgagtttttctcagatgtgcataattcccctgctgcccctagctgtgcatggggcagagtagagctgtcctcttgagtcaaggggccctgcaggtctgcgtgcctcaagg
Nfatc3	Nfatc3_DpnII_1374	tacttcagaactctaattttgctgttatgagtcataatgtaatcttgatatgtaggatgtctgctatgtgaccccgtgaaagggacatttgacactccccccatgcccccaacaccaagg
Nfatc3	Nfatc3_DpnII_1375	ttgacttgagaaccactgggctcgttggcgatggcaagcactttcagcacttagtgcagagcctgccttgcttctgtgctatcactagcgctaccaaagctttgtttccctcgccttaga
Nfatc3	Nfatc3_DpnII_1376	gctctgtggagggtgcagggtgctcagccagcctggccactcagtcttcactgcttaccatccctgaattttccactgatgactacagaggacactgctggggaagctgggatggagctg
Nfatc3	Nfatc3_DpnII_1377	ctgagataaggggtaagaaccttcctacaccagacccactgcagaaagttgactgaagcagaagccatgggacttgtaccagtcctgtacccttgtgaaggctgagaccaggatagcaga
Nfatc3	Nfatc3_DpnII_1378	tatgtcctctagagttctgagctgctgcatgctggagcatgggtctgaatccagacttaagaacagtcccagtagaggctcttggaactccctagcaggccatggtattgtcttcagtga
Nfatc3	Nfatc3_DpnII_1379	tggggaacccagtgtgtgagaggagctacctagctgagcaactgccaaggacataccaacatgccctacctgtaccaggagtctctcttcaggcacagtgacaagagtagccccaaatct
Nfatc3	Nfatc3_DpnII_1380	tgccaaggacataccaacatgccctacctgtaccaggagtctctcttcaggcacagtgacaagagtagccccaaatctctcagaacctgtcgctgaggccttgctctcagcagagttcct
Nfatc3	Nfatc3_DpnII_1381	tctgacacaaaggctgtcaccaatggtttgagagctaaataagccaaagactattctttgcctctgaagaaacagcaacatgttttctggaggaggaggagacttgctgacatcctcctg
Nfatc3	Nfatc3_DpnII_1382	ttacagatgtgtgctgccacacctggttttacatggtatactagctagttttatgtcaacttgacacaaactagaagcatctgagaagagggaaccctaactgagaaaatgcttccataa
Nfatc3	Nfatc3_DpnII_1383	aggtcataggcaagactgcagagcattttcttaattgatgcaattgatggggaaagagcctagcccatcatgagttgtgacacccctgaattgatggttctggattctgtaagaaagcag
Nfatc3	Nfatc3_DpnII_1384	tatgattgtagggattgaacacaggccttcatgcctgtcagaccagcactctaccttcaagctatatccacagccccagacagcctctgatgataaccacagcactgaccatcccatttt
Nfatc3	Nfatc3_DpnII_1385	ctctgggaccatgaggcactgggactcttgagccttaggcttttcatttttaatggagatttttctgctcagggagaaagagtttgacgtcagtagacaagaaatccataaacacagaga
Nfatc3	Nfatc3_DpnII_1386	tttcatttttaatggagatttttctgctcagggagaaagagtttgacgtcagtagacaagaaatccataaacacagagaagaaaatccatgtgaatggatagaaacctctataagaggtt
Nfatc3	Nfatc3_DpnII_1387	aggtcctcacaggtggacccatgttgagacagagccaagagcctatgcttcatgcttggggccagagccaagaggttgggtgtggccagatactatggggtagtagtgttggacagcaga
Nfatc3	Nfatc3_DpnII_1388	tggtgaccatgcacgtatggaaggtgcaggtgtcctccagagggtgtggggatggaagggtgctgcatattgactgggcagggcaaacggtgagcaagggagaggcaggtagagcagaga
Nfatc3	Nfatc3_DpnII_1389	gagaactgagtgtggacacaagagagatggagccacacaagagccactcctgcctcccaaggccactcccttagtgaccacagtgactgcttacaggcaagaaggacacagacacaggaa
Nfatc3	Nfatc3_DpnII_1390	gtttttactttttattttatgtgtgtgggtgtcctgcctacatgtaggtctgtatgcagtatatatgtctgatgccttggaggccagaagaggcgttggctctctggaactgaagttaca
Nfatc3	Nfatc3_DpnII_1391	ctttggcagaggaaccaatgctcctaactgccgaggcagctcctcgagccctggtttgtttagtttaaagatagtacaccggcatgtagcttaggctaacctacataaccattcacagtg
Nfatc3	Nfatc3_DpnII_1392	ctgcgtgtagtgatacacacaatctcagcgctcgggaggctgaggcaggaaagttaaaactagctagcctcagctacatagtgatgggaacttgtttcacacaaacagcagtaaaaatta
Nfatc3	Nfatc3_DpnII_1393	caggggctggagacgtggcccagtgattgattgcttagcatgttcaagaccttgctcaggtaggaaaaggaaaggcaggagagaggaagagaggactagactctaaggctttcctttcgg
Nfatc3	Nfatc3_DpnII_1394	tggagctggattgccacaggcatgcccagccgcctggtcctctcctgccacagaccacagcagcctcccctgactttccagcacctcgccccttcctctggctcgcctgctcactgctgg
Nfatc3	Nfatc3_DpnII_1395	tttctgaatgacacagtagaccacactgcttcctcttaagccttcagcggctcctgctgatgctccatctacttaggggaaagcaggctctgcccagcagcctgacttctgtgtttcctg
Nfatc3	Nfatc3_DpnII_1396	tatggttgcctcagccctcatctgtgcagaaggatgtggctccagcagaggtcagcctccggagcacagtggtgtcctctctctgtcaagtctcagccagtccccacctatggctcccaa
Nfatc3	Nfatc3_DpnII_1397	tgcctaaagcaaacatctgtcttggcagtttcttggttttatgcagctttgcagtctgtacaccagaaaggtgaccagcccccatcacacagatttgaccaaaggactctgggatggagc
Nfatc3	Nfatc3_DpnII_1398	tcagacttcctccccttcccttcctttctctctgtatgttgagatggggcacagccaagaaccaggacatggtaaagacctgaaggagactggaaatgagcagagaaagcagaaataatg
Nfatc3	Nfatc3_DpnII_1399	tgccttttggggccgtgtgaatagttagttgtccaacgcctttggagaatgtgttcttatcactaagtcagtacctcagacactaaatgggtgcagctgaccccactgtacagatgagga
Nfatc3	Nfatc3_DpnII_1400	tgataagcaaacatcttcagacccactcagtgccggtgaccttacatcagcctgagtcccggggaagaataccattgtccctaacctgtctgccctgccctccctgtgtgcacaggatag
Nfatc3	Nfatc3_DpnII_1401	ctggctttatcaggtcctcttaacattttttcatacaatcaccactacctgggaccctaaatctccttgctcctggcctggtgaccttggcagcccagaaaacactctgtcagtagttgg
Nfatc3	Nfatc3_DpnII_1402	aatctccttgctcctggcctggtgaccttggcagcccagaaaacactctgtcagtagttgggaagggttcttacaggggtcttgctgcctgtctcttggcccgaggttcttgactctggg
Nfatc3	Nfatc3_DpnII_1403	actttgtgtccctagtgtccactttcattcctggattctgagagctcagtggtttgattctctctctggtaggaattcaggagaatgagtcaccttcaaagcttctgataaatattgcca
Nfatc3	Nfatc3_DpnII_1404	tcctggattctgagagctcagtggtttgattctctctctggtaggaattcaggagaatgagtcaccttcaaagcttctgataaatattgccaaactgttttctaccagtgtcagttcact
Nfatc3	Nfatc3_DpnII_1405	tttgagacggattatgtcacaatacccttaccaattctgggtttgagagtaaaaaacgttgttatttagtagtttggtgcacagtgatatctggttacattgttcaggatacttgtcact
Nfatc3	Nfatc3_DpnII_1406	ccgggagttgctctggtaggtgaagccataacaatcaggaccctctctggcagctttgtgtaatctctgcctcccaggtatagaggggtggggaagcaggagagtgccgaggccaaactt
Nfatc3	Nfatc3_DpnII_1407	aggaaagggttggtggtcaactccttggctggagttcaggaagaaagaagagttgtgaggaagaaccagagggatttgtagccgttaggagagaaaggtggacataccagcagaaggaag
Nfatc3	Nfatc3_DpnII_1408	ggaaggtgtcctctctcttttataggtctggctcctggccctccagctctgcccaggcctcatgtgagagccacacccccgaatcactggccagtccttggctgtcaccacctatgcctt
Nfatc3	Nfatc3_DpnII_1409	gtggtctatcaagctcatcctgtacccaacatagcaagagcagctctcctcttgtcttcctccttcacctccactgttctgctcggtcttaagcccctgtatcatccacacaacctgaga
Nfatc3	Nfatc3_DpnII_1410	ccagaacagggtgggaagaaagaagcccatagttctaggttctattcaaagcgactctggattctccagaggccctagttccaaaaggcctagtaccctggccttttctatcagagaaaa
Nfatc3	Nfatc3_DpnII_1411	ttataggagccaggctccacccgacccacagaagcctgtgtgactctcagcctctactccctttgggccatccttcccaagacgtcaaggcagtcaggacctgaaaggagatgagctaac
Nfatc3	Nfatc3_DpnII_1412	gggggacatctaagaccaggtgtgtccctctccctaagtatataggtttaagtcttagctctccagtgtgactgtaactgaagtaattacagttaaatgaggtcataaaggtagggccct
Nfatc3	Nfatc3_DpnII_1413	cacctgcctttgtctcccaagttttgggattaaaggtatgtgccactacctagcaagattagtgtttaagagatactgccaaatattcacaaccaatgaaggcttgtggagactcacaga
Nfatc3	Nfatc3_DpnII_1414	gattagtgtttaagagatactgccaaatattcacaaccaatgaaggcttgtggagactcacagagaaggcagctgtctgtaagctaggaagaaagtcctcactggaatctgccagacctt
Nfatc3	Nfatc3_DpnII_1415	tcaggagtctgagaaagtaaacgccatttgtttaagccacccactctgtggtgccttcatggcaagagaagcagactgattccaacgggtgggactaaggggcacccagctgggtagcta
Nfatc3	Nfatc3_DpnII_1416	attgcacagcatttatgtgtgtgccaggtgacaataagactcagctgcggtcctggctggaacagaaattgggaattattcgagtatagatgaagtctttggagtgacaacattttgtca
Nfatc3	Nfatc3_DpnII_1417	atttattcttccttctttacttggctcattctaattctaattcttattacataagatagcttttgtcctctacacttttataaaggcagacaccaaccttggctttaaaaaccttcactg
Nfatc3	Nfatc3_DpnII_1418	aagatagcttttgtcctctacacttttataaaggcagacaccaaccttggctttaaaaaccttcactgtgtactaatccattctggtccctctacatgactatcttcttcctagtctaca
Nfatc3	Nfatc3_DpnII_1419	ctaactgagttaacacccacatgttagactcaccctgtcccctgagccctgagccccttcattatctggggtgtaagctctcttgtgactttacccagtttcaaaaaaaaaaccttatct
Nfatc3	Nfatc3_DpnII_1420	acgttttgggtttgatgtgtgtcttcaccccagcacccctgactcctttgttctgttgtctcagttttctgtcaatcactccttccaggtgttctcagttcctctatgtttccacatcgg
Nfatc3	Nfatc3_DpnII_1421	tttgagaatctgtgtttttggtcatgtgagggtttgtttgttgagacagtctatctctagctcaggttggccttaaatctgaggcagtcttcctgccttacaggtgtaagccaccccacc
Nfatc3	Nfatc3_DpnII_1422	ataaaggcagaaaaactctaggggcatccaggcagagttagaaacagacagaatgagggagttaggtggcctcaggtggacgcagaggtgatatatcttatgactaaggcttgtcgtatt
Nfatc3	Nfatc3_DpnII_1423	tttctctggtgcgtttgaaatgaccctttgttttaagttcctgcttgaatggctgtaacacagaagaggcccctggggtgtgactcactccatcaaccctgagagggaaatgcatttttt
Nfatc3	Nfatc3_DpnII_1424	agggaaagaaaagaatcagaaagagaagggccagagagagcgaggaggggccaaacagtcccttttatagccgaccaggcctacctggttgttggcagggagcctagaaggaatgcagtc
Nfatc3	Nfatc3_DpnII_1425	acttgcatcttcaagctgtttttttttttaagctttcttttatgtgtatgaatgtttgcctagagtatgtctgtgcaccgcatgtgtgcctgctgcccacagaggccagaaaaggtgttg
Nfatc3	Nfatc3_DpnII_1426	aagccaagtagcttgcccagagtcacatagctatctgtgattagcacaacctagacttcatggataaaacttttctgaggccctatcctgatgacttggaatggtaaacagatacagggc
Nfatc3	Nfatc3_DpnII_1427	tggggtagatgctgctgtcatttgttcttagcggctgagtgtgtgagaataggtttgtctgccgttttaggtgtctgaccaaaaatgctggaggagggggtacctcagaatgtatcaatc
Nfatc3	Nfatc3_DpnII_1428	gatttaccaggtatgtcagccttgccttctgttccccacctctgcctgtacaagccagtttgacctttccattccctgctaagcacactgccagtcaaaccactctcaccatctcagcac
Nfatc3	Nfatc3_DpnII_1429	ccttcctcagcttagaattggcacctgtttagctagagcatcctcactttaatttcagcccaacacacttttgagcagaggccctatccaggctgtggtagggctgggcccacactctta
Nfatc3	Nfatc3_DpnII_1430	tcagggtcagagatgtatcatttagatgtctgctaaagccgttgatatggatacctagtctcaggtccagcaggtaggaaaaagaggggggtagggagtgttcaaggacaggaccttggg
Nfatc3	Nfatc3_DpnII_1431	catcctgtgggaagtgaatacaaaattacctcacaaattgcttttgtttcagttcagagttgtgtttttgttcatgttagttacattaaaattggacagtaattatcgttcttaaaatag
Nfatc3	Nfatc3_DpnII_1432	ctcatattcccaagttgggaaagaaaactacctaggaataaaaagacgtagccatatgtgaaatgccattccattagccacagaatcttttatgagtctcagtggggagcgcctgtcaag
Nfatc3	Nfatc3_DpnII_1433	tccttctaccctagtctcctgctccttgggcattggtgtgaaggtcaccgacctcctcatcaacaccacggcaggacagctactatcattttgtagacggagaacctgaaaggccagagg
Nfatc3	Nfatc3_DpnII_1434	aacggtgacagaatcctggggaaggagcagctctgttggggtgtcccttttggttgaaggcccttgtcagtgtgactgatttgggctgtaattttaaaagatgattatgcatgagcttga
Nfatc3	Nfatc3_DpnII_1435	gtagcattcatcaaggtacagaagccgttctgtggctaggcagctgtggaggaaggactggattcagacaagaagactaagcttgcatttttgacagctttctaagacttgagtggaaat
Nfatc3	Nfatc3_DpnII_1436	ttttagtaccataagctacaggtatatgagtccacaggttcagagtaccacgtgggagcatcttttatataactatgtgtatatctgcagcctcatcctgtcatgggcatatcttacaaa
Nfatc3	Nfatc3_DpnII_1437	ttcaaggctatcctgagctacacagtgaatttcagtccagcctgggctccagagggagacctcgcaaacaacccctcataaaactgaaacaaagcaacttcctagaacctgaacctaaac
Nfatc3	Nfatc3_DpnII_1438	agccgacctatggggcaggtcattctagtacctcctacacgcgtacgtacaatactgagcacgtggacacagaaacttctggtcagctctgaatgtgagagtcttctaacttgtcatgag
Nfatc3	Nfatc3_DpnII_1439	gtacctcctacacgcgtacgtacaatactgagcacgtggacacagaaacttctggtcagctctgaatgtgagagtcttctaacttgtcatgagataggggtgtcatggaggtcaaatgat
Nfatc3	Nfatc3_DpnII_1440	tgttacttttttaaaggcgtgggagggtatatgtgcatgtttgggtgcaactggaggccataggttggtgttggctgtccttctgtattgcactttaatttttgaggcagggtctctcac
Nfatc3	Nfatc3_DpnII_1441	aactggaggccataggttggtgttggctgtccttctgtattgcactttaatttttgaggcagggtctctcactgaaccagaaccaaacgcactgatttggttaagctagctggccttgag
Nfatc3	Nfatc3_DpnII_1442	tattgcttctttctcagcattgagattacagattatgctgtcatactttctaggtgagctgtggggagctgagctcaggttctcagctgtgtgaagcaagcactttattgaccgagctac
Nfatc3	Nfatc3_DpnII_1443	gagaggcctgtcttaggcccttgtccagtgaccctcacctcttctgtttcccattgattatattcagtgggcccattctgtgctgttgacagcactagctactgaagagacagaagctgt
Nfatc3	Nfatc3_DpnII_1444	ctcgcaaccttcctgtattgcatccttgcaaccttcctgtattgcatggagtgacacagaaactcagtcttggctggggcacccaggtcagtgggtgtcagaactgagaccggaattctg
Nfatc3	Nfatc3_DpnII_1445	ctgagatgtcacagtggctggtagaggtgtctactgcctaaagggtaggcgactctgactcttaagcttgtagctgactaatttgctctgagtgtctggatagtgttctcagaagccagt
Nfatc3	Nfatc3_DpnII_1446	agtggtgactgcatatcaatgtctttgttggttagttcagtttgtactaaacaccagtggcaatatccaacagagaggcagacacgtggagcttgatttggggcgatggcattggtaagt
Nfatc3	Nfatc3_DpnII_1447	tcagtttgtactaaacaccagtggcaatatccaacagagaggcagacacgtggagcttgatttggggcgatggcattggtaagtggaatagaagttgactggagtataggatacagcaga
Nfatc3	Nfatc3_DpnII_1448	atgggacaaaggagagcccatcttggtactgcctggaagttttagaggcaaggttgctaagccagatacttttttagattatctagaaccatataattacttcccccaaacctttagcat
Nfatc3	Nfatc3_DpnII_1449	acagagagagcaacaaggtttcatggacccctccccacagcatcccctattgggacacacagtcttctagagacctccctggaggctgtgactctctttcaccccacagggttggatatt
Nfatc3	Nfatc3_DpnII_1450	aaaggtgtgtgccaccacatccagctgataaggtccaatttctataacaggttcccagttccatcatgcctttaaagctctgccttcactcttgaaccctgaatgctaggcatcctacct
Nfatc3	Nfatc3_DpnII_1451	aggaatgttcattgggcataatcaaggaacaagctccaggccagaattatagtacagctggaattttccctttggaatcagctggagcagtcctaccaagcagacccattagagtgagag
Nfatc3	Nfatc3_DpnII_1452	catttactctggtgatggaaggagccgggcgtcagtggttgcattggcagtgatgggttacatggcacggtctgtggtggaactgagtatctgaggtgtcagctggtcagagcttttcct
Nfatc3	Nfatc3_DpnII_1453	ttccctgcctggtccacacatctcactctcagaggccctgctatctgggacctcacttcactgctggggaccttccagaggccttggagtgacaggcattctgcacatggccccactgat
Nfatc3	Nfatc3_DpnII_1454	ccttccctgcttcagtttccttccccaacatcaccacgtaacacatcctacatctttctgttctctttcttttttcaccggaatgtaaaaccaggctatttctgttttgtttgttgctgg
Nfatc3	Nfatc3_DpnII_1455	agccccagaagcaggctactctcagggtctggaggggcaatttgatgattacggaccaacaggagtctctgcactctgggaggtttcagtcttccctctagtcactcttcctagtcttgg
Nfatc3	Nfatc3_DpnII_1456	tgtaactattttggaagtggatttgctatgattaaattctctcttagcctaatcctttatagagaacaaaagttataagggaagcgaattaagatggaattgctgaggtttgattgtttg
Nfatc3	Nfatc3_DpnII_1457	ctggactcctctccctgcccccttttttattttgtatgtatatgggtgtttgcctgcatgtgtatctgtgcactatgtgtgtgtgtgtgcagtgcctacagaagccagaagagggcatca
Nfatc3	Nfatc3_DpnII_1458	ccctaggactgaagctattgaaagttgtgagttgccgtgtgggtgttaggaattgaacatgggttctctaggtgagcagccagtgttcttaactgctgacatttctccagccctacctta
Nfatc3	Nfatc3_DpnII_1459	aaaaaagatttcattttatattattagtagaaaataaagggtttgtctcatgacagttttacacgtgcatgcagtgtacttcaatcgtgctcacaccctttccacactttcttgttctct
Nfatc3	Nfatc3_DpnII_1460	ttcccatggggcctgttggatgattcatttcttattctatacccagagacaatgaggcataaactagaataaaaagaggctattataatatcactatttgccatttatctaaattagata
Nfatc3	Nfatc3_DpnII_1461	agagctgtcctcatcaatttacaaaactcatgtctgagagagacaacatcacagaagggcagcaagcctgctcgtgcccataaattaaagtaatcttctttggaaaaggataatttacgt
Nfatc3	Nfatc3_DpnII_1462	aataatctcttttaaaagattacttggagtctttaaagagacttcatttattctcttcccttcctcaaagctggattagtagaagcgtgtaacaagagatgtggcagtgagagtattaag
Nfatc3	Nfatc3_DpnII_1463	accaattacaaagctccagagactaacatggacaatatgtgttagttcaagaatatcagtttatttgtgaatttataaaaaaaaatgaggcagcagtaacttgagggaagttggaggaaa
Nfatc3	Nfatc3_DpnII_1464	gcatctggtctaccctaaggtagaggctgtgcagacagcacaggtctgttagactcagtgcacctaaagaattcaactatgtctgtctcccaaagcttgagagctccagcgagggaagaa
Nfatc3	Nfatc3_DpnII_1465	actcctatcatgtcttgggtatgggcctggactcaattaatattgaataatggttatattgggtatagtcaggactcaattaatattgaataatgacgtcttacaaactagaggcagaaa
Nfatc3	Nfatc3_DpnII_1466	ggactacaaaagacctatcatgggctggagagatggctcagaggttaagagtggtgaccgttcttccagaggtcctgaagtcccagcaatgacatggtggctcacaaccatctgtaatgg
Nfatc3	Nfatc3_DpnII_1467	tagagagctgaggcaggatgtcagagaggaatgcactaggagatgcatggcctggggggggctggtgttgctgaaaagataaactaaccaagatggagcttatggaagggcctgaaatta
Nfatc3	Nfatc3_DpnII_1468	aggagaaatgagtgggtggtgaggactgtcaaggctcttcagtatcagcctgttagctgagagtccccactgtccaataaccagcaccagtctacagtgccattcctgattgccagctat
Nfatc3	Nfatc3_DpnII_1469	cttgagtggcagggaggaaacccaaagtcagccagcagtcctggtgtcccacagatgacccagtctcatatcaccaaacatagcaaaggtcgggatgaggaaatcccacagacacccagc
Nfatc3	Nfatc3_DpnII_1470	agggtcagagggtcaaaagtcctgctttttgcctccgtacccaggatgaagctaccctcttctccatggcaagaatggaaaataaacaaatggtgtgccagagctctgttgtaaggattt
Nfatc3	Nfatc3_DpnII_1471	cacctgcaaggtagctttgggaaccttatctttccagagaaattatttccagaggacttggatggtggtaggctctgattttcactctttaatcattcagaaaaaaacatatccatttcc
Nfatc3	Nfatc3_DpnII_1472	gcagctggtgataatcttctctgtactttctccccatgggtgttaaattcaggtataaggacagaaagtaagttcttttcaatgagtagaacgtgtaggctgtactgagagggaggcctg
Nfatc3	Nfatc3_DpnII_1473	agaaatcttaccagctgctacacaccaagtataaaagcctaggcaacttcttcactttcgagcctcagttcccttgtttgataaatgggtatattcttcccaggtgttctttagaactct
Nfatc3	Nfatc3_DpnII_1474	ggcctccttccccacctggccacctgactatgttcccagactcagatagagctctgccagtgtgtgtacttgggtgacctgtgaagtccctgccattggaagataaacaagtaactgtga
Nfatc3	Nfatc3_DpnII_1475	cacatcacagagacattttaaaagggcacttggcaatttcacagcttttgggaagccgagcaagtggtgagttggagatagagtattttgaaaacagttaagaacttggagaaaaaatct
Nfatc3	Nfatc3_DpnII_1476	tttatattctttaaatgaagaacctaatttcaagagatgcacaaattacatgtaatttgtattgtcttggatggtctgtgtctttagcttttctttttaggtcatgggagacctgtcgta
Nfatc3	Nfatc3_DpnII_1477	agatacaaacagctttgcccccacatgtgtccagcagcctgattcagtattaaatctctgaaatgattgattatccattagggaagctatttacagagttcattacagcagattcaaact
Nfatc3	Nfatc3_DpnII_1478	agtcaagccaggcagaaccgaaaggctttgaacagagctgttggttctgctttctgtgggccatagacaccaaactttcaggaaggaaagttacaggttgctgtggccactgtgcttggt
Nfatc3	Nfatc3_DpnII_1479	aggcatggtcaccaaggagccagctgcttcctgtggacaggatgtaccaaggagaactcccaggaatgaaagtggtcaggaagcctggctcagagccagcccctctcctctgctctatac
Nfatc3	Nfatc3_DpnII_1480	cagatggggagggaatacaaggccaggccccttgggctgtctttgggacagttctaaagagccatttcagctaccacactccctaaagaaccattgagatttctactgcaaccaatttgg
Nfatc3	Nfatc3_DpnII_1481	tggacagctgcatggctcagctgagagaggctaaactacacatcctcctagtcctctacatcctccagagctaccttggctaagccgtgatggggctgctgatgggagccaggagaacaa
Nfatc3	Nfatc3_DpnII_1482	ccaagggtgccacttggggtgcatttgttttggggacctgaaattaggaaaattggtgcttttaaagtctttggtccattttgttttatgtttatgctgcaaataccaacaatgggagga
Nfatc3	Nfatc3_DpnII_1483	ctggcatcttcgaagtgtctttagcttgtcttcctcattttgtctttttgtgtcttgctgtgtctcacatctccctctttaccccaaatgccatgtggaacaaagtaaggtataaacaaa
Nfatc3	Nfatc3_DpnII_1484	taccccaaatgccatgtggaacaaagtaaggtataaacaaacacatacagtcgtgtgttgtcagacagacatgtttgcttggcaagagttagggacatctgtcaagacacagctactcca
Nfatc3	Nfatc3_DpnII_1485	agttgattcagcctggtgtgtgtgtgtgtgtccgtccatgggattgttttgaagttcaatataattttgaacgtatcaagtaatcaacaaatggtaggcattcacaattgtttataagtc
Nfatc3	Nfatc3_DpnII_1486	agccactggtaatgcttgctggccatgatttgagcttggacacgttcaaaataccaataggggagccagacacttgtactagtccaagatacttggtaggatgaggtctaagaaattgat
Nfatc3	Nfatc3_DpnII_1487	aatttgcctggaagaaacctaaactctatgtaatcggagctttcatagactgagaagagggttgtacatgagagatggatggtgaataatttgactaagtcaaatgcagtcgatgcaaat
Nfatc3	Nfatc3_DpnII_1488	agagatggatggtgaataatttgactaagtcaaatgcagtcgatgcaaatctaggcctttgaatgctttaaatataacccactgatataaaaagcattgcgctaaattttttaaagctga
Nfatc3	Nfatc3_DpnII_1489	acattcccctataggcaactgcgagtttcatgcattttatagtctacaacagcagcccatgtgcctgctacacattacctcatgagccatctcagaaccatagtagcagcttgggaaggc
Nfatc3	Nfatc3_DpnII_1490	tggttggggggataaaaaaaagtatgtgtctgggtcactttgttctgcctaacctccctaactcctctgggggtagtttaggatagaatgggtcaggtaggtgttggacgaaactaatca
Nfatc3	Nfatc3_DpnII_1491	agactgaaaatttgggttgggcctcaggccttgttttgtggggaatcatccagttcaggaaactgagaaatgtctgagtagctaggttaacaggtaactccttgtctcccagatgtgggg
Nfatc3	Nfatc3_DpnII_1492	tgataatggcaattgtaacgaagcatgattgttaaaatgggtgacagtactaataaaggcagcagagagtggacagaaaaggagactggaagcaataaagcacctatagtttttgcagag
Nfatc3	Nfatc3_DpnII_1493	caagtttggttcccaacacctatgtcaggtttcaaaacaacctgtaactccagttctaagggctctgactccctcttctggcctttgcagggaactgcactcataggcacatacccacaa
Nfatc3	Nfatc3_DpnII_1494	attgctattattattgttatgcttgacattgatgttatttctgtaattgttcttactgctgatatcattactactgctagcatttgtgttactcggatatctcacgcgctgttacattat
Nfatc3	Nfatc3_DpnII_1495	tgaatatgaaatactcccccacaggctttatgtgttgaatatctggttccaaactggtggcactgtcttgggaggctctagaacctttaggaggtaggtgttggttggagaaaataggtt
Nfatc3	Nfatc3_DpnII_1496	actacccatgcacagcggggatggaaggtctacctaatgcatggccgataaggaccaggtgagttaagtggcttccagaagggcctgcctcctctgagctaagctgctctccagccagct
Nfatc3	Nfatc3_DpnII_1497	agaactgtccttccaaatcacagtttaaccattcattgttctgagcatggaggcagctcgcccctagtacaccctgacttggtgctgccacagtgattaataaggattttctgtgttcat
Nfatc3	Nfatc3_DpnII_1498	ttaagctttgtggtggtgactcagttaggtggtagcccgaggcttactctataagtcttcggcgggtgcaaaaagagagcaaatcactcccccagcaaaccatggctttctgacctgtca
Nfatc3	Nfatc3_DpnII_1499	atttgcagagtagacttacttcctgtctttcactcgtacagtaaccagttttcagaagccatttcctatctgagttacaactgtgccaacacctaactggtgcccagtgctggcccaatt
Nfatc3	Nfatc3_DpnII_1500	agtgccaggcctgtgcccattagcatgtttaggccaaatgcatccattcacaggggtcactggtgtcatcccatccctggaacactatctgcacctgcccccattcttccctcatcctta
Nfatc3	Nfatc3_DpnII_1501	cgccctctctcatcttctgcttacttaatgtggctctgaattcttaactcagaataaagcacttaaccctctatctcaggatgtagacagtcccaaaggggacagaggttatggttccag
Nfatc3	Nfatc3_DpnII_1502	gggatgaaggctggaaaggcagaggcagtggggactgacagtgagactgggaagcagaaatgagcttccaactgagctgtggcaatgaagcagagagaagggattttaatttagagagga
Nfatc3	Nfatc3_DpnII_1503	tctgtgagttcaagaacagcctgttctagatagcaagttccaggacagccagagttatattacacgagaccttgtcttaaaacaaacatcaaaacaaaaacaaaaaaaccttggcagtga
Nfatc3	Nfatc3_DpnII_1504	ctgcaatggtaagatgaaaagcttcccaacatcatttaatcccagcgaaattctcagcccaaggaggaattgatttatgctagaaaggaggtttattttaattcttccagaaccagaatt
Nfatc3	Nfatc3_DpnII_1505	gctccctttccccagaaccatggaagccacatatgttgggccaggtgctaacagccagattaggggatagacctctgaaagtcaggagctgaaaaagtgtgcaggagaaaaagaagacaa
Nfatc3	Nfatc3_DpnII_1506	gcactggccagggggagaaccagtagagaggaagctcatctcttgctcaggagtcccttaaggtctgctaatgctgaaggtttgagaagaaaggaagagacttgcttctccttggccaca
Nfatc3	Nfatc3_DpnII_1507	tgagagaactgctactgtatcctatacatgcacacacacaccctcttctctttgacctccagggagcgctgggcaagcttctgacttcccaggtgtcactggcatctggctgttcagcag
Nfatc3	Nfatc3_DpnII_1508	tcttctctttgacctccagggagcgctgggcaagcttctgacttcccaggtgtcactggcatctggctgttcagcagtggtttccccattgatgggaaagttaaagcaaaggtctttagt
Nfatc3	Nfatc3_DpnII_1509	cttcaccactgtcccttgtgcataactctaccccactgtctaggattttagttagaatcattgatagagagctttactgtggtgtttaaagttcttagctcagcaacgttcacaactcat
Nfatc3	Nfatc3_DpnII_1510	aggtactgctcctcaatttattgctgatgaaacaggcttatcaaggtaaagtggttggttcaagttagcacgagggccaagcctttgattcaggttttctgttctccttctctcatcttt
Nfatc3	Nfatc3_DpnII_1511	gatttcaaaaatcatctgttcaccccatcctgtgactgttccacaaggctgaaaactttactggggcttctgtagatacggtttggcctttcccccttggggccttattcttatacctta
Nfatc3	Nfatc3_DpnII_1512	tctgcttctgacttagtcaaggaaccttggaccaactcattgtttacctactggcaggtgttttctgaacgtgacattcttgtaccgcccaggttccctgagcatggaagaagtaaaatg
Nfatc3	Nfatc3_DpnII_1513	gggtgctgagtgggtggagttaactagcaggaatctctgatgttgattgcgggccatattttcctcaagaaaaataaatttaagacagaacaaatgtaataatataatagaggcttggta
Nfatc3	Nfatc3_DpnII_1514	cctgtttggtctagtaactcatccctacaacctggcccctataccaggaactcattgccggaagttgccagtggcaactgctgaatgtttggaagagacatgcttcaaaaagccgtgaaa
Nfatc3	Nfatc3_DpnII_1515	gttgatacactgtgggagctgagacattaaatcagagaaaggaaagagaggtgtgggcaggacagaatggagaaggagggcttagaaagtgggagcgggtataaagtgggttcatttgag
Nfatc3	Nfatc3_DpnII_1516	cctgttttccccaggctcaaggcccaaaaatacaatggaaagacaaagctttcaaggagggaactcaaggccccagagggaatcacttccagtccctctgccaggttcccagtttcccct
Nfatc3	Nfatc3_DpnII_1517	acggcccaagattttccagcttgaaggcccttttgcttctttgagcattcattgcccaggaagatttggccatgggaaaaaaaaaaagcactaggaggcagcaggcaataaactgtgtgt
Nfatc3	Nfatc3_DpnII_1518	agaaagacttgggctggtgcttgatgggtctgtcagaggcaacacttccagtatagcaacagcattgcaggccgcttcaagtagccactggcactctggtttggggattgaatacatttc
Nfatc3	Nfatc3_DpnII_1519	ctgggaagtgacatctaacccctgctttttggtgcctgattgtggaggaaatagagtgagcttgattgtttttacaaaaggaagtctccacgttataaaagcttcttctacctgtgcctg
Nfatc3	Nfatc3_DpnII_1520	tgcactgggagctaaaagggtcacaactggtctctggcctggagacagataaccatgacacatcagtgttatccagagcccagaaaaggttatatgacctatcagtttctagagtctgag
Nfatc3	Nfatc3_DpnII_1521	gtgttatccagagcccagaaaaggttatatgacctatcagtttctagagtctgagaacaactacagtaacatcaaaaagtcccagcagagggcaggggtttcttgtagcttagtggcaga
Nfatc3	Nfatc3_DpnII_1522	aagaccctgtgctcaatctttaccattgggggaaaaaaaatctgagtggacagtgttaactaactatggtcaaagcaggccaggctggctatgacaggaggagtctcagtgacattatcc
Nfatc3	Nfatc3_DpnII_1523	gaggagtctcagtgacattatccgacttggctatcatacggggttaacagctctggtggttatgctctgtgtaaaaggcagggtacacttgctccgggtctaaataactgcagggctatg
Nfatc3	Nfatc3_DpnII_1524	ttactaagggtgtgggtacaagcaatgggtatacagacttgtcttatggacctgggggagtagcaccatcaggtgtagcccagctaggaagaaatggggcagtgtgatacaggactgatg
Nfatc3	Nfatc3_DpnII_1525	agtgggttttgtcttaggagagagaagtcaatttagatatctaacaaggaagggaacttaaagtggggctggacatctagccacaagtgtagaggaggcagcatgcccaaggtcagcttt
Nfatc3	Nfatc3_DpnII_1526	taaatgagacaaacctttgggagacaattaagattaaatgaggccataagggtggggccctaatccaacagactatggctttctaagaagagaaacagcctaaactagaattgtccatcc
Nfatc3	Nfatc3_DpnII_1527	ctttctaagaagagaaacagcctaaactagaattgtccatcctgccgtatgatagcttatgctgccctgggactctgcagagagtgccccaagcaaggacttcaccagatgtgaccagct
Nfatc3	Nfatc3_DpnII_1528	ttgaacctcaccatcttcagaaccagaagccaaatgaccctttagctttcataaattactggtattcagtaccagagaactctggtatatagtaccattcattgaaggcattaagacccc
Nfatc3	Nfatc3_DpnII_1529	tggggcttatcttttagacattagacatttatttgttactgatgataaagcaataaagtttgagagtaatttaattaaaattaataagcagattcttgggatttttcctacagctacatt
Nfatc3	Nfatc3_DpnII_1530	ataatcaaaatcagtgtcttttggatgcttcctgagaggggagggacttggagctgccctggcggggctttgtataaaacctggacctttctccacacagattctcaatcatcacataca
Nfatc3	Nfatc3_DpnII_1531	ctcattttaccggtagatgaaaaaacccttagagtatttacagacttagtgttctgccctggaaagtcaggaggccagaccagaaaccacaggccatggaatctcagcggtgaggcagtc
Nfatc3	Nfatc3_DpnII_1532	ttttgaactgtcagctggatgagtatggtcggcagagtctctcccaggactgggggcagcatttaaaatttagctctgctgcttttcttgattacttcaataacctagttcatataatca
Nfatc3	Nfatc3_DpnII_1533	atcttccatgaatatactcccttaaatattgaaaattataaccttatgctatgagagtaagttttcttccatttttgtatattctttttagttaatttttaaagtcagagaatgttgtgt
Nfatc3	Nfatc3_DpnII_1534	attaaggaacactgaaagaaaatgtgggaagatataaatatctcaattctaatcttccaaacacaccagatgttaattttggtatattttctttcaggggctctttagtggtttagggtt
Nfatc3	Nfatc3_DpnII_1535	ttaaggtactgagtgtacaaatgttcagaacagcaatgccttcacaattgcttctatgaatatgaaattacccttttatcctgcttgacgttgcgtattgccttaaattgtgctttgtct
Nfatc3	Nfatc3_DpnII_1536	cagccactcacgcttttcttttgtttgcatttacttgctatagctctgcctaccccgcagccgtttgacttcaggtgagtctcttgtgttaatttaatatagggacctttgtcttccgcc
Nfatc3	Nfatc3_DpnII_1537	ttgtgtgtgggagcccttcctgcgggctcttctggccctggagtggaaaaagtagcccaagtagttctgacctcagctgacagagatgagctctgtcaggaagagggtcccaggccagag
Nfatc3	Nfatc3_DpnII_1538	agagggaggttatgtaggggacctgatggctttatcctagataggcaatgcaggacatatcagtgtcaggtatggcatttcctgggcacataaattattttttaaagtcctcttaatgac
Nfatc3	Nfatc3_DpnII_1539	ctagctgagttagaacaacctgctttgtgccctagaaggtctttagaggaaatacaaatgaggcagctctgacttctagggaccctgagcagcagggcttgggactgacctgtcattatt
Nfatc3	Nfatc3_DpnII_1540	tgctggtgagaagagaggatagcccatgggtagttggtgctgtagtaggccagtgtgactttctgacagggatgacaaagtcaaatagcaccccaggagagtggatgtgcttccactaga
Nfatc3	Nfatc3_DpnII_1541	actttctgacagggatgacaaagtcaaatagcaccccaggagagtggatgtgcttccactagaccctacaagtcaatgtctcataatactgagtgtctctggaaccagaatcttgtctag
Nfatc3	Nfatc3_DpnII_1542	cgttggaatattttagccaaaattaaggggtaatatcaccagggtctagacaagcaggagtcaaggaagtttgggggctgggacaaagccaggtttcattatactccagcctacatggtc
Nfatc3	Nfatc3_DpnII_1543	ggctgtgctccatacacagtcatccacacagtggattttgctcttaaaaagttggtgaattaagccaggaggtggtggtgcacgtctttaatcccagagctcagtagtcagaggcaggca
Nfatc3	Nfatc3_DpnII_1544	tctgtaaatttgaggcagccttgcctacagagtgagttttaggacatccagggctacactgagaaactgtcttaaaaaaaaaaaaagcactcatgaatagattaccatggtttgttccta
Nfatc3	Nfatc3_DpnII_1545	tttatttctatttcttctgtttctggcattagaagagaaacacaataggaaccaggtatgtgagtaaactgaacatttgctgagagcatctactgtgtgccagtctgtatgctcaaggct
Nfatc3	Nfatc3_DpnII_1546	ataggaacctctaagactcagcatatcagagccttggtttcagaacgaagaggaaaaaggctgctgctgttgcagccatgaagtcactataaacccaaccttccaatgcccagccattgc
Nfatc3	Nfatc3_DpnII_1547	caatggacaacttggcaaaatctttgtggcctcgcccatcctgtatttagccttttagtaatgtagagggtgtctggaagcctagcatgacttatcaaagaaaatacagtgagacaccat
Nfatc3	Nfatc3_DpnII_1548	tgttgctgtgacaaagtacccaacaagaaacaacttaagaaaggggtctgcaagatggttcactgagtaaagactcctgaaaatgtaattgtagtctgcaggcaccacaaagcagaggaa
Nfatc3	Nfatc3_DpnII_1549	atgtaggaagccatggctgcaggagcttacagtagttgggcacatgcatctattaggagttaagaagcagagagaaaggaatataatgttcagctcgttttccctttctatcaagttcag
Nfatc3	Nfatc3_DpnII_1550	ctggcccacggatggtgtgtcctgtagttaagagggtatttccccttcttttaaactaatctagttaaacagtccctcacaggtatatccaaggcttgcctcctaggaatttctagtttc
Nfatc3	Nfatc3_DpnII_1551	caatggttctctaacactcatcatacagatgttccaagtttctcaaacatttatttcctatagaatctcctctccagtgaccctggagcccatggttggcattcctattattgtctattt
Nfatc3	Nfatc3_DpnII_1552	acagcttttctgtccccaacccagcctttcctatgacactaatccatgataaccaaacaaaagacctctctacaaactaaccacaaagaatttctccctccctcaaacagtttttggttc
Nfatc3	Nfatc3_DpnII_1553	tttcctatgacactaatccatgataaccaaacaaaagacctctctacaaactaaccacaaagaatttctccctccctcaaacagtttttggttcctctgacattgaactagagaggccgt
Nfatc3	Nfatc3_DpnII_1554	caatgcactcttctggtgtatctgaagagagggacagtgtattcacataaaataaattaaaaatatctttaaaaaaaaaagagcaagttttgcagtgtgatggtctgggtggggtcctgg
Nfatc3	Nfatc3_DpnII_1555	ttttttcttttttagatagtttcacacggcagctcacagtagatgtagcactgtagatgaactcatagccatcttcaagtatcaagttctgtgttttacaggtgtgggccaccacaacag
Nfatc3	Nfatc3_DpnII_1556	caggtgaattttcagaagacaaaatggtcaaggacattaacaagtagtgaatggagatgtatcttgctccagggcgaaaggacctagttctggagctctggaatcaagtgtttttgttcg
Nfatc3	Nfatc3_DpnII_1557	ttgtttgtttgtttgtttgttttgttttccctgcctgttgcttctccctcatcatctcagagaaaaacctcattggaccaaagaacataaaattgggtagtgtgtgttcgaagataccaa
Nfatc3	Nfatc3_DpnII_1558	ctatgttttggcacacattctctggtgagcctgtcttctcaggcctctcagagacagaataaggatggggaataaagcaatgcaattgttgcaaaggctctggagattcggagtagaagc
Nfatc3	Nfatc3_DpnII_1559	ttcatttatattgtctaattttctcctcagcacaacttccaagagagctgcaactatctccattttacagaagaggaatcaagactcttgccaaggccaagagcaaaacagaacagcctt
Nfatc3	Nfatc3_DpnII_1560	ttgggtgtatttgattcccgtccaggaatcaccccccccccccccgccggcacaaggctcttattccccagaggaaccctcgagaccaggagagttagagtcatctggtacaggcatcct
Nfatc3	Nfatc3_DpnII_1561	gtgcttgaaaattttcctcagcatcatcagccaccagaaaacagggccaaacctcagcaactcatgagttatacttgcaaatgtcctcaatcttgttctaatgaccaataaatcttgttt
Nfatc3	Nfatc3_DpnII_1562	tatctgaaaaaaatctcctgcttgcttttctcctgctgttcctggtttttaatattctatatgtcttagtatttagttaatgttaactgtggaccagaacttactgttctaagtaattta
Nfatc3	Nfatc3_DpnII_1563	tctgcaaaaagcaacaagtgctcttaattgttgagctgtctcttctaaaagttgcatttgaagatgtaaaaagaagtcaaatagaattgatttttatagtatcttttatttaattcaata
Nfatc3	Nfatc3_DpnII_1564	acccgttcagtatccagccaatagttaccattgagtgacacagataaaagcagactttgtatattttctatctttttttttcctgtttcaactttaaagttgggttttgctttaaaattg
Nfatc3	Nfatc3_DpnII_1565	aaatatggctatgctgatggaaatataccctttggataacagagccgtagtttaatactatggaaaaaatatgcattaggtgtcaggaaacgtatgttttaagacccatctttgccacca
Nfatc3	Nfatc3_DpnII_1566	taccagaataattataatagtcttaggaattaattatatttgtttcctttttatattggataaaagtcttcatagtatatgctttttagaggatatgcctgggatttaaatctgtttcct
Nfatc3	Nfatc3_DpnII_1567	ctgttagcaaagagggtggtgctcagtcctaggcatggctgcccagagacgtccacaaatggctccttattacatgctgttctgatgctggggagaactaagattctaaataagaaaaca
Nfatc3	Nfatc3_DpnII_1568	ttaccctgtcttctttggtaaccaggttcaagcaacaaaccttaccagaataagacaacgattggccacatacttgctgaactggaaagcactctgtggcttgtgtttgaatgctagtta
Nfatc3	Nfatc3_DpnII_1569	cctaacttcattcctctacatttagagatatctttccataggacagtctaatacttcaatttttgcttctgcagtaggaaaaaggatagattgggagttcaatagaaccaatagaaccta
Nfatc3	Nfatc3_DpnII_1570	cctgatttagaaaatttattattagcttgtaattctttaaatagggattgctgatgggcttattcaaaaaacgacgcagcaaaaacgtttacatctctgttttctcccattctcttctgt
Nfatc3	Nfatc3_DpnII_1571	caagccttccctgctcagccaatctgctactcatgagctgctagttggagaaggagataccccaacctggcacactgttttccaggaaaggctgtgttaaagcagagatgctcccaccat
Nfatc3	Nfatc3_DpnII_1572	gtttctgttatctgcagatacttaatttcttgtacaagggtattcttgtttgttttgttgtgttgtgtagctctggctgtctggaattcactctgtagaccaagttggcctcaaaaaaca
Nfatc3	Nfatc3_DpnII_1573	cacctgcctcttcttcccaggtgctggaattaaaggcatgggtcaccattacccaactggattaaacattcttgattaaccttaagtaaaagcaataacgtgtaaccatgaggaaatgtt
Nfatc3	Nfatc3_DpnII_1574	tttatgatactgagtcacatagttcgatgcaaatcacatggatgccaaagtaagaacaatgccaggtatttaaatacctccttccctctgaggagctctcacaattttgtgacagtgtga
Nfatc3	Nfatc3_DpnII_1575	ctttcagagcgactccagaagagacacatgtctccaggtgggcacttaggactgagcatgtctcttccatctccccaactccagtccttaggaagagccaggcctcagggacctttttgt
Nfatc3	Nfatc3_DpnII_1576	ttgctgactgctttaataacgaggaagaggcagagatgaaaagtggaatgtgagaggaagggaagagtgaagaaaggtaagggagagagcctagaaaggtaacagaacttccctgaactt
Nfatc3	Nfatc3_DpnII_1577	atcagaggcagagctggtagagttatagggctattaggagtaattggtcacaactggagacaatgtcctaataaatgtttttgctgccctttctcaactgtaggcttcagacccactttt
Nfatc3	Nfatc3_DpnII_1578	acaatgtccacagcagctccgagcctacaggggagtagtggttgtcaatttgtgctttggcttgacttccttccagcagaggtcactgtggatgctggcagtggacactttagggaaaag
Nfatc3	Nfatc3_DpnII_1579	aggtaggcttggctgactggagtttccactgcctggttctttcacagtccataatctatccccttaatttatgtgaaggagataatcttgaagcgacctgaaaaaactttgtggtaaaag
Nfatc3	Nfatc3_DpnII_1580	ctcacgctctgccccacacaccactatcaataaaaatcacatctagccacaaaaccaaatttgtcctaatatagctgatagggcatgaggttgaatgggtttagtcagcatgcttcttca
Nfatc3	Nfatc3_DpnII_1581	ccctcaactgcaaggtagagtccctggtcatccctgtcctcgtggtcacaagtcctgcctctagtaaccatcaatcccatcgcattcttggggcaggactggcagtggggttggaaggtg
Nfatc3	Nfatc3_DpnII_1582	tcgcgcagtccagccctgcacgcctgccagtgccgccaccgccgctttgtcctcccgtggatgcctgggcagagcgcgaaagccgggcacctgagagcaacccctgctcgcagggtacca
Nfatc3	Nfatc3_DpnII_1583	caggtagggaggggtacctcagactctcacttctacccacctcccacacccaggctattcagaccttaggtgcggctccatcacagaagacccaagcatccatcagtgcttggagcaggg
Nfatc3	Nfatc3_DpnII_1584	cgaccgcggctctggcatccggagcctccctcggactcagcacctggagcggcgaacagctccgcgcctcattccgctgaccccgcctcccgcgagctgctctggccaatggagacgcag
Nfatc3	Nfatc3_DpnII_1585	cgcccaggaggttgcctattgggaggttccggtccctccgttgggacctcgcccccagagaccgcccaagtgtttgctctgcctgctggaacatgtagtctcttagggctgtggagtggg
Nfatc3	Nfatc3_DpnII_1586	attgaggagccctaggcgcggaggagggtgggaggactgtttccatagcaaactcagccccttggggaatgggggatggggaagtggggcaggccttgggacccttgcaagaccacatgt
Nfatc3	Nfatc3_DpnII_1587	tgtggttagcgtcttggaagacggattcggttatctttttctctctgtttctacttgaggaccctgggcctcagtttccctgtctaggaagaaaggtaacgagacggcctcgctgcaaca
Nfatc3	Nfatc3_DpnII_1588	cttgcgccactaggacctttccttcttgtccccacatttttgcagtctctccttcagtactttctggtagagtgagctgcttctgcctaaaacctttcacaggcttcctcgggcctctgg
Nfatc3	Nfatc3_DpnII_1589	ccctccatcatgccgtcctccaactcctcaacatcctttaagccccagtttaaatgttgccttgatgtgtgacgacttccttgatgttctgccgagtgttgcacatcttctgtgtctgtc
Nfatc3	Nfatc3_DpnII_1590	aatatatttgtgcctgctattcctgtcaattcccccactaaatgtcaccagttcctctattttagctgttggccctactttctatgtctaaatgcctgcctcccactccctttctgggaa
Nfatc3	Nfatc3_DpnII_1591	ttctctcacctgtcagtcatgaaataagatgctggctggcctttaaaccttctgctcagcatcataggactccacagtgatttcctgccttgctaggtagcattttttcctcctgaatcc
Nfatc3	Nfatc3_DpnII_1592	acagagcctgaaagaaaggaagcctgctatcccggtacagaacaaaggctagggcagaggatgaataaaatgttagttcttccctaacaggacctcgagtaagcctcgcagaggggcttt
Nfatc3	Nfatc3_DpnII_1593	ttggctaaatcatggaggaaggccactggggctgacttaatagacacagcctcattactaaggatgagttactcattactgccaggagcacagggaaatgggatgtgttgaagctcagta
Nfatc3	Nfatc3_DpnII_1594	atattcctacacataactaaataaatatgaataatttttgtaagtctttaaaaataaaaaggcaacaggcaatggtggcacatgactttagtcctagtacttaggaggcagaggccgatg
Nfatc3	Nfatc3_DpnII_1595	tctctgtttgaggccagcctggtctatagagctagtttgaggacagccaaggctatacaaaacctttccagaaaacctagaggaataaataaaaataagggatagtggtggagagatggt
Nfatc3	Nfatc3_DpnII_1596	taagggatagtggtggagagatggttcaaccattaagaactttagctgttcttctagagaaccagggttcaattctaagcccatggcagcttacaactctctgtaactccagttccaggg
Nfatc3	Nfatc3_DpnII_1597	tagtgagatagaataataaattatcgacttattagaggtcaggtcatcattcaagttatggaaatgaactgaattcttcactagaggaggccaaagagaaggcccaaattccttgtgggt
Nfatc3	Nfatc3_DpnII_1598	tgtttctgcttcaatactggagtctaggagccccatgggaggaggatgagaagaatggaaaatctgaagtgaagaaaatactaaaggtagctgctgtggaaaagataagagaacctaaaa
Nfatc3	Nfatc3_DpnII_1599	tagagcttgactttctgagacagtaaagagaatcaagagatttagagaaaaaaaagagaggtggaagctgcaggtcactagcggaagcaaagcaggatggagcggacatggggcaatggt
Nfatc3	Nfatc3_DpnII_1600	tgtctttggtgagctggggcaccgatgtggttatgagtagagcctgtgatgttggtccaatgtggggtagctctgggcaggaagaagagcagggagattagcgtgggcagaagtgactgg
Nfatc3	Nfatc3_DpnII_1601	cctttgatgtgagcctcagagagtccaagtgacagtaagaggaagtcctcttatctaacatttgggagtgtggagaaaagagaagcagtgagctttctaagacatttcacagaaccattg
Nfatc3	Nfatc3_DpnII_1602	tttgaaatgcagccatttttctctctgcatccttgagagggactacaaggactttattagtttttcaaataatcttgccagcctattcaaacttcccaccaggtctccttcagtgatgtt
Nfatc3	Nfatc3_DpnII_1603	tgtgagggatgatgctgcagatgtcctttgtgtggggtttctaagagcagtctaagaagtagccaacttcaggatttccccaacagcagctcggtctgaagtcatgtgacctgatacagc
Nfatc3	Nfatc3_DpnII_1604	agcttttttatacctctcagtgtcatggggagtaaagccacaagctaacagagaaatctgctgaaatatacacagaaaacatctgttcccattcaaaagtctccctattccttctaccaa
Nfatc3	Nfatc3_DpnII_1605	cactgttagagctagactggctggcctgagagcctgcccttcaccatcaactacccccaccctaatgcactggagttaggaacatgcacccctatacttggcgtttacatgggtgctaag
Nfatc3	Nfatc3_DpnII_1606	gtggccgctgtttggcacaccacaaaagcttcacaaagcgtcttagagtagggagagattgcattaatcatttacaccaactaaaatttttaacagcctctgcttgcatgtccatgctaa
Nfatc3	Nfatc3_DpnII_1607	ttttaacagcctctgcttgcatgtccatgctaatggagacttccgagctctacaagtattgagccggcatcagccccctgtggctctcatgtagccctggctcctccttcaaatgagcag
Nfatc3	Nfatc3_DpnII_1608	tacattcagcatatatcatgtgtagataacctataggctatgtaggttagttttgcacctcccaccttaaccagccatctctgcaagtacatggtcaggctagaatatccaactgctgga
Nfatc3	Nfatc3_DpnII_1609	accttaaccagccatctctgcaagtacatggtcaggctagaatatccaactgctggaaaagtttggctggcccacagcacatctgccttttacgtctgtttctgcgaagtgctgaatgga
Nfatc3	Nfatc3_DpnII_1610	agctgacagtccccactcttctgcatgtgtcccgcagccaactctggtccctcttccccagtacttctgcagttggtctttgtagacccgagagaaaggctttgttttcccaagtcattc
Nfatc3	Nfatc3_DpnII_1611	ccaacacatgattcataaaactttttcacttttggggctaggtggggatgcacccagaggttcatgaacctctgagctacatcctcagctcgagattttgtgaaaagtaaattttcctta
Nfatc3	Nfatc3_DpnII_1612	tacaagaactcggaatatttggtgacttgtggaaaacagcagtccatgcaacccaaaacctgtaagatggccatttaatttttttattattattatttatatgagtacactgtagctgtt
Nfatc3	Nfatc3_DpnII_1613	ttcttgtgtgtgcgcgaccatgtgttcatgggccacagcatgtgtgtggaagtcagaatttttttccaagagttggtttcttttcactggggcttctgggtatcaaactcaagttttcag
Nfatc3	Nfatc3_DpnII_1614	ggggctggtggagagttctccttcctgaggagaaatggcaggtgcggcggcagcagcagcagcagcagcagcaacagcactgtgtggagaatgcctgctgctgctggatgaggagtctct
Nfatc3	Nfatc3_DpnII_1615	ttcggactgtaatgtggcttatcgagggcaggaacatttgcaaatttgtccactgttatcattcttacaattgtgcctaaagcgtggtgaaaatcacagtcgtcattgggtaagttaaga
Nfatc3	Nfatc3_DpnII_1616	gtaggaactgttgttctagttctttctgtccctgtgtctttctactttaaaatttgaacttaagcagggtagtagtggtgcaggcctttaatcctagcactcaggatgcagacacaggag
Nfatc3	Nfatc3_DpnII_1617	tctgtgagttcaagacaaccttggtgtacagggtgagttccagacagccaagggctatatagagaaaccctgtttccaaaaacaagcaaacatcaaacaaacaaacaaacaaaaatttaa
Nfatc3	Nfatc3_DpnII_1618	aataaaaatcactacactcccaccatttagtcgctaacaccgtttttctgtttatgtattacattagttaagagagttccaggaagtacacggtgagaactgtgccagcccaggcctatg
Nfatc3	Nfatc3_DpnII_1619	tgagcaggacacagacagtccaagtgaagggagagggtcgcctccaggtcatatctaggcatctgaccttccagggtgaccccagcagtggcaagagacagggatgggtgtgagaaaaat
Nfatc3	Nfatc3_DpnII_1620	ctggggagagtgagagcatcaggcatggggccaccgtgggctctccattgtccttatgatgcacctctcctgctacgaaatgatttcacggggtcgtgacttgcagtaggaaaagatggg
Nfatc3	Nfatc3_DpnII_1621	cgtgtgatgtgacctgaggccatggccttgagcatcagcgtctgtaagctcctctgtagcagtgtcagctcccctgtagcagagtcctggatgagagatgcattttatctcttagacccc
Nfatc3	Nfatc3_DpnII_1622	tctgtaagctcctctgtagcagtgtcagctcccctgtagcagagtcctggatgagagatgcattttatctcttagaccccccagagaggttgccttcctatgcccacaggcagggcgtgt
Nfatc3	Nfatc3_DpnII_1623	tctgagaaactcaaggcatgggccaaacaggtcatgtttttctttcaaattagtacaaagtttgcatccttgtccctgttttttcctctttgaaatggttgctcactgtgctgctcacgg
Nfatc3	Nfatc3_DpnII_1624	ctttagactacaaggcatcagtgtggtctttataattctgctgccatgagacttattttacaaaagaacatccaagggactggtgacatggctctgtgggtaaaggtgcttgccaccact
Nfatc3	Nfatc3_DpnII_1625	acttgagttcaatccctggtaccacgtggtagaagaaaggaattgacctttatgcacacacaatgccacacacacacacaatgcatgcacacacacacacaaagtaaatgtaattaaaaa
Nfatc3	Nfatc3_DpnII_1626	acacgtcctgcctatgggcataggaaggcaacctctctagggggtctaagagataaaacacatttctcattcctgagaaaaatgagcagtggggaaagatggagctgcagagggcaaaca
Nfatc3	Nfatc3_DpnII_1627	cctgcttgggttcagccctggctcctgggataatggagtcagccctcgagcagcttgacctcctaaagacctccattgggccagcaatggaacagagcccagctcctaccctgaggacca
Nfatc3	Nfatc3_DpnII_1628	ttgtcatcaccacagtacactgtattacagaagtgccagcaaacgcacaacctggcaaagctggacctctctccctgtaatcctcttgacaggagtgaagctatcccaagagatgattag
Nfatc3	Nfatc3_DpnII_1629	gtttctttgtctctatttagacatgaacctcatgtcaggaccaggaagatagacttgggtcacatactggacctttttattcctctttcctgtgtggccattttgaatacatttcatttt
Nfatc3	Nfatc3_DpnII_1630	tcttaggtgatggatttctttgtctcctggaataggggatgactagaggtgggcgttgttctcccctcagtcctgccagttcacagtctcatccttttctgcccatttgtgaattctttg
Nfatc3	Nfatc3_DpnII_1631	agaatctgttctctccaggcctcaggaccctcaggtcagagtagctttgcctagctctttatttagacaccccaggagcagacggccacccacatcattactgccggggtatggtcagat
Nfatc3	Nfatc3_DpnII_1632	catgaagaatgaatagccataccatgttattttaggacaacaagcagtcagagagatgtcatcattcttagcttgtttaatcttttaaattttgtggaactctaaaaaggcacaaattac
Nfatc3	Nfatc3_DpnII_1633	ggagttgccgtgacgggtaggcactgctgcacagcttaaaaacttggtcctcattcagaaatacaatggctgagtgtgctggttttcagtgcagtcagcttctcagtatgtcaccaggtt
Nfatc3	Nfatc3_DpnII_1634	agaaatagaccgcgcagaagcgtgcacacttctcttcttaagcaccgcagtggtccagtggagaatgaagatgggaaacgcatcctgttattacctctgtgtgtatgggacagacacaca
Nfatc3	Nfatc3_DpnII_1635	taaagaaaaagtggtagtaatgtgggaagggctctttgctagtccttcctcagtactctgattccatcctgggtttcctgctcatccaaagctcaattgttctccccacctgtttctaat
Nfatc3	Nfatc3_DpnII_1636	taaacttctgccctgtgtgacgaaagtcccacaatgtacctcatctctaattctcctgctccagtcccccaaatgctgggattataggcacctagctccacctggcatctataagacccg
Nfatc3	Nfatc3_DpnII_1637	tctaattctcctgctccagtcccccaaatgctgggattataggcacctagctccacctggcatctataagacccgctcttttccaggggtccattttccacactctcctgcctcttctag
Nfatc3	Nfatc3_DpnII_1638	caagtcagcaagttacccttccatttggttccctgaccgtcctatcccttccccatgcctggttccttccttcactctataaacataattcttccctatcctagaaaatcatattccccc
Nfatc3	Nfatc3_DpnII_1639	ttccctgtttaagaactcagacaactgaatgccatagaaccatggttcataaagactgtgcatccacatgcctgccccatgttttattccagtgtcttacctgtggccacatgtagctat
Nfatc3	Nfatc3_DpnII_1640	cattggtgtttgctgctctgtgtgagctcactgtaaggacacaccaccatatccaggctctataaagaaggctcctgatttgggaatgttgtccatggtactactcttaatcctgtctcc
Nfatc3	Nfatc3_DpnII_1641	ggactttactaataaagtgtgctttccaaagactgtaccaatgtacattccctctccctctccccatcccctccccctctcccctccctttacccctcccttttatttttttcaagacag
Nfatc3	Nfatc3_DpnII_1642	tgcctgcatctgcttcctaagtgctgtgattaaaggcatgttccatgactgtctgccccaatgtatattcttacaagcacgtgccatagtccccaatgctctcaacataagcagaagaca
Nfatc3	Nfatc3_DpnII_1643	caaacaaacaaacaaacaatacacacaaagataaaatactaaggatttatttccaggtaaagactccaaggtatctagactcaggctcagtgctctggtaccttgcctgctaccccctaa
Nfatc3	Nfatc3_DpnII_1644	atgatttccgcaaaaagattcccaagccatcaagtctgtgcctatttggaatttgtatgagtccctttctccctcaatggccacagccatggaacttaatccttctcctggccctcttca
Nfatc3	Nfatc3_DpnII_1645	aatccttctcctggccctcttcatttctggtaagtgggacagtgtattttgttcattactgttatagtcactaaggcttcaggtacggaaataatgcttaaaactagctccagggtgggg
Nfatc3	Nfatc3_DpnII_1646	tagcccagtgacagagtgcttgcctggcgtttgaggctctgggttcaatgcctagcaataataataggaacaactgtaacaataataatgaaccacacagtggcgaagtatagaaactcc
Nfatc3	Nfatc3_DpnII_1647	ggttcaatgcctagcaataataataggaacaactgtaacaataataatgaaccacacagtggcgaagtatagaaactcccatgacagaccaaacccgcaaactctggttaatccttgtct
Nfatc3	Nfatc3_DpnII_1648	tagtgaaatcaatgggataaacggcagtaacagtacaatggctgccaaaactaatccccagcctaagtaatcggtaagaaatactgtgaggccagaaagagtggtgcgtccctgcaaatg
Nfatc3	Nfatc3_DpnII_1649	agactcccatcaaacgcacattcctgtttaatatcacaatcatggtcattttatgatgggaaacctgaggcttaaagtagagtagctacttgaccatggcaatggagtccagaagccata
Nfatc3	Nfatc3_DpnII_1650	cctctggccacacatctcttttgaagaacggcagggaaacatccttgtggggagggaggaagccgagtgttctttggcatggcttgcctctaatttctctgttcttttaagtgcttatct
Nfatc3	Nfatc3_DpnII_1651	gaagcccctctgggcaaatttagtaactgcatctttgtggcctgtgggagctaaaaaaaaaaaaaatttttttttttttttctgaaatgccatgttcatggagtgtcctgccccgaggaa
Nfatc3	Nfatc3_DpnII_1652	tggctctgactacaaggtcagcaaatgccctctgtctttagagccttcagttatcagtcactgtcctagctgtctaggtcacagggacacttctctcacctaactgtgctttgttctgac
Nfatc3	Nfatc3_DpnII_1653	ggaacttgagccatgaacaccaatgatggagctgatgaggtggctcagtaggcaaaggtgcttgccaccaagtctggtgactgaaatttgattgttaggacctacttggtagaaggaggg
Nfatc3	Nfatc3_DpnII_1654	tctgacctcacacatgctgtggcatgcactcacttgaacacacacatgtacacatacacacacccacacttaattaattaactaattaattaaacaaacaaataaaatataggaggagga
Nfatc3	Nfatc3_DpnII_1655	gggttcagtgggttaaaagagatgacaattttgccagttatcttagcagctgtcatgatgtcctgcagtctctcagatgctgggtctcaagtgtactttatctatgctcagttcttccca
Nfatc3	Nfatc3_DpnII_1656	aacctttacagtctccaggaagccttttcccacaactttgtctctttaatctggggccgagcctgtccccagctcatgcctgccaggtggtcttgggacctgtcttaattaagggtttta
Nfatc3	Nfatc3_DpnII_1657	tacatgcacctcctaagcagcctctggtcttggattacccttcaccccactgctagggtacaaagctgtgcataaaagaggaacatcaatcaccaggtgttttgcacagaactgaagtta
Nfatc3	Nfatc3_DpnII_1658	ccaccccatccttctccaactctacagatggctttcctaccttgcttgttcataccctcatttatctcagtggccaccaacggttctcctagggagatggcatgctgatgaaatacaagt
Nfatc3	Nfatc3_DpnII_1659	cattctgagggcaaaaagccaaaagccaaaagccaaaaaaacaaaaataaaacaaataacaaacaatcagaaatcaaaaaaacccaagaaaactttagagaggagaaacttggctagaag
Nfatc3	Nfatc3_DpnII_1660	acctacctgcaggtgatatctgaaaaccagattattctgtggatgcccaggaaaggagtatggtatttaaaggacatcctggagatgagcatggtggtgtgttgtggctttggtttatta
Nfatc3	Nfatc3_DpnII_1661	agaggtgggactttgaggttcccagacaaggaacacaagggaagaagagaatcgcctttgctgaggaggagaaggtcacagcctgaaaagtgtaggagagagagacagagacactgccaa
Nfatc3	Nfatc3_DpnII_1662	taagagtcgggcgtcttagcccacgaaggctatatgcctgggtccatgacagccaggatggcgaataggttttagtaagtaataattcaggaatattggaggggagaattagccacgggg
Nfatc3	Nfatc3_DpnII_1663	ttttttctctccttttctctctctctctcttattctctctcacagacatagagagagagactgagaagagtgagagagagagaaagagagagagagagtgctcttaggacatttaaccaa
Nfatc3	Nfatc3_DpnII_1664	gtcagagaggaggaccccgtctacagcattgacttcctggctccggaatatcatagtttgctgtagattatgtaagaactgtcttatgggacagcccagacctgaagagtgagccccagt
Nfatc3	Nfatc3_DpnII_1665	cagttcgtctaggagctgacctgactcagcatcttgctctgccttagccagttcctcggctatgctgggagtcttcccagagtgagttactcacattccatgaacaaaacaggaatgata
Nfatc3	Nfatc3_DpnII_1666	ctctgccttagccagttcctcggctatgctgggagtcttcccagagtgagttactcacattccatgaacaaaacaggaatgatagggatgttactggcccacgtttaggtgacgctccaa
Nfatc3	Nfatc3_DpnII_1667	ctggtgataaccatccctgctgctgccacttgtgaagtgtgccacttcatcgttgtcattatccgataccctcctcagcaggacagacttgatacagaagacccagtctctgccctccag
Nfatc3	Nfatc3_DpnII_1668	tcacagcaatccccctgccttagctttccaaggactgggattatagacatgattcacgatagctggcccatccacctccttttaaacagcttcaataaattgcacatgcttaaagactgt
Nfatc3	Nfatc3_DpnII_1669	tgatgagctttcatatatgtctgccttgtaaaacatggtcaagaccatgactacacccatctcttgacttcattctcccttaatcccttgtgtccatttgaaatccccttcttcctgccc
Nfatc3	Nfatc3_DpnII_1670	cacccacatctgcctggaattgctgtggaacgactggtcttcactaagggaccaggactattgcttccttcctatttggtgctgactttaatcccagcacttcagagacaaatgtaggtg
Nfatc3	Nfatc3_DpnII_1671	tacatagtaagttttaaactacattgtgagaacttctcttaaaaataaataaataaataaataacagcattaaattttatgtgtgtacctgtgtttgggcaagtgagtatgtatgtggac
Nfatc3	Nfatc3_DpnII_1672	atgtagaccagaacggtcttgaactcatgaagactaacgtacctctatctttcctgagtgctgggattaaaggcctgcaccaccaaacttggctcgggttttaaatcttggtgctattta
Nfatc3	Nfatc3_DpnII_1673	cattttgagtttattggggggggggatttcttcacaaaatacatacaaattcggttcagttatcttaaaattcctggtgctctgagtcagtgttgtccctcgaaaaacttccagttgcac
Nfatc3	Nfatc3_DpnII_1674	gagaacgttgagaagaccaagattcatcctcacccaactcctgactcctctggagcatctcgtgacattgagcgtgggggtgggggtggggcgtgggagcaaactgcatttctctcaggt
Nfatc3	Nfatc3_DpnII_1675	ctcctgtagcccaggctggcttcaaactcaatttgtagctgagaagttgccttgctatcatcttcctttatgctagtattatagtaagtgccaccacacctggtcctggagattgattcc
Nfatc3	Nfatc3_DpnII_1676	gaactggggctcttcactgggagagaaaactcaactgggtatcaattagcctggtacccttgttggcacataaggacacccataagtcatgaaaggaagcagtcttcagagggtgggatt
Nfatc3	Nfatc3_DpnII_1677	tcttcccttcaggagtgaggaaaacgaaggcttcacaagactgggtgacctggttcaagtcatccacagagggccaccctctagagagtgtcctaacccctgggctacactgccaaccac
Nfatc3	Nfatc3_DpnII_1678	acccaggaaacaggcatgtttcctgccctggcactctagaccacacggccactttgacatgtggcaagcctgtctccggaactcagtcttgtggaacctcttcccctgtggcccagaact
Nfatc3	Nfatc3_DpnII_1679	cttgggcctcatgcattcccctctgcatagctttcccatgtgtcttcagcagagaagggtctatccctgcttcataccattgtgtcattgtgttcagcacggacatcatccacttgccaa
Nfatc3	Nfatc3_DpnII_1680	aacagcttgggactaattcataaacatccttgaaagccagccttatagacacgacatctgagtcagacaagtaggcctggctttgctgcttcatagctgggaaccgtgggcaagttattt
Nfatc3	Nfatc3_DpnII_1681	tctcagagcctcagtttcctcatcataaccccgggatgaagtggccgggaggagcaaatgaagggaaggtttggaatgtagacagcgatgctcctgtatccagccagcactgaacaaatg
Nfatc3	Nfatc3_DpnII_1682	gcttgagggtgaagttaatacagacatgggcagaattagggcaaggaggaataaactcaagataaggtcggcaggctggggggaccatggagggagaggtacctgaagaccgccacttgt
Nfatc3	Nfatc3_DpnII_1683	tccaccacaggctgagtgtcaggaaatccaccatgaagggagctcagctcagagcatgaggtgttgggaagagaagactggccacactcagacaggcgccatggcaagtctggggccttg
Nfatc3	Nfatc3_DpnII_1684	cttgccttcctcgttgttgaaagaacagatgagaaaatgaaggtgaagagcctaattcatttcctggcatgatggttctcttccctattagggcctagtgggactgcattcctgagaccg
Nfatc3	Nfatc3_DpnII_1685	cagtagcctaccagccttccaatcccaggcccttcttctaaggttcttctccgtctattcttcatcctcatcaaccattgaggtaccttttcaaagtttgaccctacaaggtgtgtgggc
Nfatc3	Nfatc3_DpnII_1686	catggtctcagcaaccttccaggaagggctgctcttgggctcatgaaggtaggtttgactgcagatggctcaaggtgcctcggtgagtgagctgagcctctgaggaacctctttcctttg
Nfatc3	Nfatc3_DpnII_1687	tagaagccagtggggagcgtcccttccaaagttaactggcttcctacccaaccaaggatggccctctggaccatggagagctggaataagagaggagttccgtgtggtagcaaagagtca
Nfatc3	Nfatc3_DpnII_1688	ctcagccccacttggtgtcagttaaagagagtcttgtcgttccctaaatcttgccttagtccagtggtcctcaaccttcctaatgcttcgaccctataatacggtcgctcacgttgtaat
Nfatc3	Nfatc3_DpnII_1689	ccagccagagtggcccttccaggtttcagagtcctgtagggcaagggtcagggtgcaaaacatcaagttcaggcactaagtggcacagacataggggaatacattatgctacattgttat
Nfatc3	Nfatc3_DpnII_1690	cagctctcattctggcaccaagaaggcgaacattcccgtgtcatactctaaaatctagaactcctctggaattctttgagctcccatagcggaggcttggacttcattggaggtacttct
Nfatc3	Nfatc3_DpnII_1691	ttacatcataagacgttttctgagatttacctcgttgccttcttggcctggactgctctttcttcctctatcagctgagaaaaatctgcctatcacccaagaggtggttcagtgggccct
Nfatc3	Nfatc3_DpnII_1692	tcagatgatagatttatgtgtaaatctttttaaacttttttttttttgagacagggtctctctacatagccctagctgctctggaattcactatgtaaaccaggctggcaaactcacaga
Nfatc3	Nfatc3_DpnII_1693	cacctgccttgaaagttctgggactaaaagtctgtgccaacatccatgtcaaggttgttggtttgtttgttggtttgtttgtttgtttttatgttgttgttttttcaaaacagggtttct
Nfatc3	Nfatc3_DpnII_1694	ccaaagtctcagggcctggggcaaggagtggggagtatctggaaatctttcagggatgctgcgtcctctcagctggctgccagctccggggatgctttagagggtggagaacttgagcag
Nfatc3	Nfatc3_DpnII_1695	ggaggtcacaaaggacagagcccttgagatagttcctctggccttgaagatgacaaatctcataaattataggccaaatatcaatcatagaaactagtttccacacgagcacatatctga
Nfatc3	Nfatc3_DpnII_1696	tcctctggccttgaagatgacaaatctcataaattataggccaaatatcaatcatagaaactagtttccacacgagcacatatctgagctggtgtcagggcccccaagggttgcaggact
Nfatc3	Nfatc3_DpnII_1697	tcagactctgcagacgtggtccccagctagaacccccccagaaagaaaacatattctaggaggccagagccctgaggacttttcttttcctgggtaaaaggatgttgatttagacctatc
Nfatc3	Nfatc3_DpnII_1698	cttggaatcctgatgttaagagataatataatctatagggcataagctccactggaattcgagttgtgctcatttcttcatttatctatccattcatttatatttcaataatccttatca
Nfatc3	Nfatc3_DpnII_1699	ccttaaagccaaaatggaggagacaaaccatcaggcacggaccaccacaggaagattccgtaggaagaagcaaaggagactctgagtggagcagtggtgggataattcaaagcccagcag
Nfatc3	Nfatc3_DpnII_1700	ctctactcaaactgttgtcatcagtcaccagcaaacatggattgtataaacaataaacagatggggcatggttggagggatggaggctggcggttaggtcccagcagagaagcctttaat
Nfatc3	Nfatc3_DpnII_1701	cccgactcatccctcgcctgccgtctgggcagccctacagatgactgtagggggacacccggctagcaggaagccactgacacacattccacagctattagcctgaaatggctcccagca
Nfatc3	Nfatc3_DpnII_1702	ggacagaggagggagggacagcaggcagaggtgcggggattgcttgtggatgaaaaatccttggagatgcatggtaaaagcaggcagcccatttccatctctgtgccacctagataggga
Nfatc3	Nfatc3_DpnII_1703	aaaggacctgccagctgtgtttgtgtccctcttctctggcctgggtcatggatggtgaagacttggggctcaggtctttcgaaccaggttgaaatacactgaagccattcttcccgtttc
Nfatc3	Nfatc3_DpnII_1704	tgctcagatggccacttaccggccagttgacactgagtgtcagcagtgagtagctccccaccggaggtctaagtcaggccagtgggagaatttggtttggttgagaggaaagtatctctg
Nfatc3	Nfatc3_DpnII_1705	aatggcttcctgcctgggacttgtctatgaatcttgatgcctctgggttctcagaatctatgtccagaaccaggaaggcacttagagccacccactttacctgccatttgataggtgatg
Nfatc3	Nfatc3_DpnII_1706	ggaggaatgcggaaggtccggggaggggagggaggctgggttcttagtatattagtatagcaaacattctcccaggcctgataccttgacaccccctggagcggcagatgttggtgcatg
Nfatc3	Nfatc3_DpnII_1707	acaaggaagtttggggacagttttatttagattttgcaagaaaaaacaacagagcaggcaaactgtacatcttggcagctgccaggaatgaacgagatggagaaaaagtcactccgttta
Nfatc3	Nfatc3_DpnII_1708	tacacactgagccaactcatcagccctccctgagactcttaacaacaggacccaggtgacaaaagtctgaggagtcacttaaaaaagccattttagctcatcacagtggtccacaccttt
Nfatc3	Nfatc3_DpnII_1709	ttagcacttgggaggcagaggcaggaggatgtggattcaaggccagcttgctttttacacagcaagttccaggccagctagggctacataatgaaaccacagtgtcctttaaaaataata
Nfatc3	Nfatc3_DpnII_1710	caagtgcagatggaaatgtggagcaggtctgtctaggcattcaagatgttgaagcgaggatgtgttgcttcctccggggcatcaaaatcccaagccgcttgggtttctggtaggagctgt
Nfatc3	Nfatc3_DpnII_1711	atgctacttgaggccagcctggcctacagagtaagtttcacaacagcctgttcaatacagagaaaccctgtattgaaaaacaaaaataacaacaacaacaaaagaatgaagagttggttt
Nfatc3	Nfatc3_DpnII_1712	ttgagagtcagtttctccttccactatgggttccagagattgaacccaggtcattaagcttgtgtgtcaagtgcttttgcaactgtgtcagctggctggacatgggttactttgagatag
Nfatc3	Nfatc3_DpnII_1713	ctactaggtatcccctaggttagcctaggacttgccatatagtccaagctggcctcaaactcataatcctcttgtacttggtatagtgttaggttatactgtaatgctcttcccctgtcc
Nfatc3	Nfatc3_DpnII_1714	aaaagagctaacgggtacaatgtttcttcctagaattgattgtggtaatggatgcatagctgttactccacggaaagccaatgaataaactttcacagatgaagtgtatggtgtgtgcca
Nfatc3	Nfatc3_DpnII_1715	ctttttctgtcagcatatggtctgtcagttcaaaccagcttcatcacaagtgttacactgttgtaaccaggaactcctaaagccttcccagaaccccctatgcatccacagaactgtggc
Nfatc3	Nfatc3_DpnII_1716	cctactttaccctcgcgcagactcttcctaagcaactggctccttcctgctcaaatcaagtgccaaaagacctcaggttctccagaaaacatgtggaaaccatagcctctttcttccttt
Nfatc3	Nfatc3_DpnII_1717	tggattgtcctcccagggtaggggccctcctaccctatcacccctcagaccaccaacccaagagcaccacacagtggcctcatgggccttgctttgtttttaatttttaaaatatctatt
Nfatc3	Nfatc3_DpnII_1718	ggagcccccatcccagggtaccaaccaaccctggcacatcaagtcactgcaggactagacacctcctctcccactgagaccaccgaggtcagacagggcagcctctgttagggaaaatgg
Nfatc3	Nfatc3_DpnII_1719	tgcataaagaaaccctccatgtccaaacacttctgatactgtggccataaagccattgtaactactgagataattccctgtccagaaaggaaggagatggatacacaggggtggggttag
Nfatc3	Nfatc3_DpnII_1720	tttcaacttatggattctagagaggcccatgtgcttaagaaattctattctgggatattaccacaaccacagttcccaatgcctgttgttcctgggccacccctacagttggaatttgtc
Nfatc3	Nfatc3_DpnII_1721	tgttaagacacagtagtctttctcacctagtgcctgcctctgggcactgctcccagttctccacacttcccttaggcgtgttgggacatgataaatacaacttgtcactccttctgggta
Nfatc3	Nfatc3_DpnII_1722	tgagaatcctgaccatcatcctccagtcacctgtcgctcccttctcctttccctcatgggtctctgtcatcctcagacatagtcagccaccatttatctctttccttatctagctcctgt
Nfatc3	Nfatc3_DpnII_1723	tttgtgaggatgaaatgggcttgtgggagacatggttggtatggctttggcatacagtagatacccaaggatggtcattggcggttctgaactagctgcttccgaatctctctgaatata
Nfatc3	Nfatc3_DpnII_1724	acttagggttgcctaaggagggggcaccagctctgtgtacgtggaccatctggggcagcttgaagaaggcgaggtgactatttatagttaagcctctctgccattatgccttgtatgtaa
Nfatc3	Nfatc3_DpnII_1725	gtgtacgtggaccatctggggcagcttgaagaaggcgaggtgactatttatagttaagcctctctgccattatgccttgtatgtaatttgggaggtcttttattatgttttcttcatgta
Nfatc3	Nfatc3_DpnII_1726	ccccacctaattaggtggtgtatctagggtgtcccaggataccagaacacaaaacaagcactgcttgtgaggcatggcgccacctcagtaggaagagactggacctggaaccttggtttt
Nfatc3	Nfatc3_DpnII_1727	aattctcagagatgcccaccagggattccatcatttgggaggctgagacaggagggttgtctgggcaacacaataaattgaacttaaaagcaggaaaggctgaagacccactttgccaaa
Nfatc3	Nfatc3_DpnII_1728	cccattcttgtgtccctgaaggcccaaggaactgctgcctcatctccttttctgtttagcaatatccatgggctacaggggagcctgggatgcccaggccaagagaaaaacaactgtgtc
Nfatc3	Nfatc3_DpnII_1729	gatttgtgtctctgtggtctgtgcatgtgacaaggttgtgtctggtgggatgctggtagagcaagttcaaacccctcagtcggctgcctgtagggcagcaggcctgaaagctattccaaa
Nfatc3	Nfatc3_DpnII_1730	tggcctgagtccctgtggtccagcactgccctggccccgctctatcaaggatagaggatgtgaccccatcttaaaggataacaaaagcagattcccagcttgggagactagcagcgtcac
Nfatc3	Nfatc3_DpnII_1731	atgtgaccccatcttaaaggataacaaaagcagattcccagcttgggagactagcagcgtcaccacaagggcaggctaaagggctgtggtcccactaggtgaggatagcaacgcatgcag
Nfatc3	Nfatc3_DpnII_1732	aatctgtcacggcaggaaaggcatggcagtgggtggctcacatatacagcttggaatcctcagctcacagctcagcaaaacagaaaacagacagctgggccagaagaataactggcttat
Nfatc3	Nfatc3_DpnII_1733	gttctccttcctacatcccacgtctggtgccttcctgtgttgtcaggatgcttggcgatgctctggctttaaacgttccctctctcggtacctgaggaggttatataactggtcacctat
Nfatc3	Nfatc3_DpnII_1734	ctccttccccaggaccaatgcttccatctgtagacccaagatggtgtggcccagtgccccgacccagaacagactggagcctcagacctggtagttttaccacacagcttagtggattga
Nfatc3	Nfatc3_DpnII_1735	catgactcactggggcaatatgaggccttgggaccgatataccatgcccacgggtttcatttccctaacttcatgccatcccatgcttccgttaccagctctaccccttgtccttgtttg
Nfatc3	Nfatc3_DpnII_1736	tgtccctgccagctgctaaccactaccccagctcctcccatgcaagagctgccgagcaacttattctctggatgtggcttatatcctccatcaccaaacatctctacattcagagtagag
Nfatc3	Nfatc3_DpnII_1737	ttacagtttatctgttttactttgtgtccgagtccacgtgtaagtgtgagcatgcatgtgccacactgtgcgtgtagaggccaaaggataagtttcagcggtcctctgtgtcagccatgt
Nfatc3	Nfatc3_DpnII_1738	agctgaggcacacagccttgtgggctgaacaacactggattcctggaccttctactgcaagacagtcattgttggactagctggaccacagcatgtaagcaattctgataaattcccttg
Nfatc3	Nfatc3_DpnII_1739	tataagttctgttcctctagaaaatcctgacgaacacagtcactaaggatatcttgtcctttggccccttcctctcttcctttctctgcttcctctcttgcctggatgtgcactgctttg
Nfatc3	Nfatc3_DpnII_1740	gtctgctagctagtattcatggacgccctagagatggatgagggccaaggagagacagggtgagtgagcaaggtaggttatcatggttggctttctatagattagaattgctttaatagg
Nfatc3	Nfatc3_DpnII_1741	ctccagtgagaagaatcatcctgattgccttaattgatgggaaaaactctccccagatgtgctggcaccttctgttagcatcccagatgaaaaggggtgggatgctgtagcttgagagtt
Nfatc3	Nfatc3_DpnII_1742	atttgactccgaaaggggttacaatccacaggttgagagccactgttctaagaacacaggaagaagccctgggagggggataacatggtagggggaactgtgacagtccatgcaaatgtg
Nfatc3	Nfatc3_DpnII_1743	aagccctgggagggggataacatggtagggggaactgtgacagtccatgcaaatgtggatggttgatttttttttcttgcatgggagctttaaagggcaaagcagctggccagatggaca
Nfatc3	Nfatc3_DpnII_1744	ttttagcttgagtatctaggtgatgacaggcaccagtcattggggaaaggaactgtggcatggacaggttgaggtgggcagataccaagcatccaggcttggtcatgcaaagattaagat
Nfatc3	Nfatc3_DpnII_1745	ttcaggaactcagccagtgcctttgtgcacagccccagtaactttcttgggcatacactcctgtgcagtgagcaaactatgcaactacacactgtagccctaggtgtgctagtctggagc
Nfatc3	Nfatc3_DpnII_1746	cagttctagaagtatagagtaaattagtctatgtttatgggggtgcgactatcagcctaatgtgtaatgtatttatgtaaacagatgtgagtatggatacagtctaaaatctagaaaaga
Nfatc3	Nfatc3_DpnII_1747	tagagaggttgacattgggcaaaggggaatattgctaagaagacatgagtcatgaaaaacatataaaactcacttttttttctcctttcaactctgccgtgtgtgtgtgtgtgtgtgtgt
Nfatc3	Nfatc3_DpnII_1748	cctgtaacttgagtcagaaaatatttgtgttagctggaatgtatctagtttatcttaggctaataccaaatctattgtggagccagagtcaaagtataaggctccaatcataatagattt
Nfatc3	Nfatc3_DpnII_1749	acttatatatagttaagggaatttgaccagttggtgaacaagctgcagtttaccaggtcaagcagagattccgactacggcaattttaaaaataaaactcgttcttccacacaaagctat
Nfatc3	Nfatc3_DpnII_1750	ttcagattgtcagtactcagggaatcagagcctacagggtggattttagggaagtcagtcccactgagactcccaaagccatctgctaattgctgaccaaaaccaacagaagaggaagtt
Nfatc3	Nfatc3_DpnII_1751	gtcttgcttagttggtaaagcttggagctgtttcctgcctccccaaatcaaggtccttgaggggcccacatcccaaatacagttattcaagtcaagcttgagctacggcagctaaataga
Nfatc3	Nfatc3_DpnII_1752	ctccccttcagaaaccctcttagagaggagatttcacaaccttcgggacctactccagctctcctggccccgtcttccccgtttcatgaagttcaatgtagagcaaacaactaggtcctg
Nfatc3	Nfatc3_DpnII_1753	agcctggcttagaactcagaaatctgcctgcctctgcctccagaggcgtgcaccaccactgcctggctagatttcctatctttaaaatgaatatggaaatattgtctctttataaggtat
Nfatc3	Nfatc3_DpnII_1754	tctcaccacacctggcctttggggtttctcaactctgtttgttttgtttatctgtttagttattgggcatctatattgtgtgcatgaatgtagaggtcagaggacaacttgtggtagtca
Nfatc3	Nfatc3_DpnII_1755	ctcctgcctcagtatcccaagaacaggaattataggcttgtgccaccatgtcccgtccttctgtgccttatcagcttcctgggaagtgctttgacatctctaaacttccatttagggaaa
Nfatc3	Nfatc3_DpnII_1756	gtgtgtcccactgaatacctcttttgtccacggctctttatttgcgaatgttcattggaatgagtcattagactgttttgaagcctctgtcctctggtctctgctacaccatcaatactg
Nfatc3	Nfatc3_DpnII_1757	tgggcctgagtggtagctgagttggtcagcccacccgctctcccacatccacactactagatagctcagcaaatcctatcagaatgtgagaggggagctaagacagttgataaccttttg
Nfatc3	Nfatc3_DpnII_1758	ctcctgcctcagcctcctttgtactgaaagaacaagcatgcatcatcatgcctagcatggggtggtaatgcccagaagccctggtctgtcaatgaatgtcttcatgactcatcttgactc
Nfatc3	Nfatc3_DpnII_1759	ttagcaaagatgctgagacgacaagaagaggcatctcttattttattctattagtattcattttattttttgtttctatttgtatgtgttcattcacatgcaccgtggcacacatgtgta
Nfatc3	Nfatc3_DpnII_1760	aaactcctgtcctgagacctggcagcaagaatctttgtccacggagccatcaccctggccgtgctcccacttgtgatgatggggtttcattgtttttattctgaccctgttgtgacgtaa
Nfatc3	Nfatc3_DpnII_1761	ggggtttcattgtttttattctgaccctgttgtgacgtaaatctactaagtgtgctacttcgggactggcagggctatgtccaactgtgggctctgaagtacccattctatcccattaat
Nfatc3	Nfatc3_DpnII_1762	ccagaatctcatcaaattgtccttaaagttactgatgtgacaagcaaccatagttctagtggtaaacgctcttcctttctctgataaccttagaagggaggtctgtggaagaggacctat
Nfatc3	Nfatc3_DpnII_1763	agcaaccatagttctagtggtaaacgctcttcctttctctgataaccttagaagggaggtctgtggaagaggacctatgtctctccagttcctagtcccctttgtccagctggctccatt
Nfatc3	Nfatc3_DpnII_1764	ccagccctgtctgttgattcatgagagtcccacagctacatatggctagcttgacactcccatatccctacccataattctttcttttgctcactctggaggacacataggtagtcatct
Nfatc3	Nfatc3_DpnII_1765	tgctcactctggaggacacataggtagtcatctgtactcgggatgcggagggcaagtgcaccaggcaggtgaacccagagaaagaggcagagcttagcttcttggaccatgaaaagaagg
Nfatc3	Nfatc3_DpnII_1766	caagttcctacaggaatggacagccactgttgtgggtggttgggcatcaacttttgcttctcttgttatggtcttctacattgtgtaggggtgtccacccttccatcttccttcccattc
Nfatc3	Nfatc3_DpnII_1767	ttgtgggtggttgggcatcaacttttgcttctcttgttatggtcttctacattgtgtaggggtgtccacccttccatcttccttcccattcgttcccagtttcagataaagaccttgatg
Nfatc3	Nfatc3_DpnII_1768	agtccccaccgaaccagaagggattttgatgggtcttttggggagacgttctctggaccattcctaaaaacacctagagtaaggcctgctccatcttctgatggctcgagtgcgaggccg
Nfatc3	Nfatc3_DpnII_1769	gaagagcagacaagagagatggctgctccctgtctagagaaatagccatgtccccccagctcagcagcaatgggaaggtggtctggggtgaataatttctaaggggacagagaggaagca
Nfatc3	Nfatc3_DpnII_1770	tggagagagaaaaactgaccagagttctcacggctggaggctcccttaattaattcacctgcctggtaactgcatagtagagtccacttaaagaaatcagagaagctgccactttgaaag
Nfatc3	Nfatc3_DpnII_1771	tctgtgtgtgtgtctatgtgtgatgtgtgtagtctgtgtgtgtgtgtggtctgtgtggtgtgtgtgttttttttctgtgtatgtgtatatatgtgtgggtgtgtgtggtttgtgtgtagc
Nfatc3	Nfatc3_DpnII_1772	gtgtgtggtttgtgtgtagcatttgtatgtgtgtatctgtgtgtggtgtgtgtgtgtctgtgtgtctgtgtgtctatatgtgtgtagtctgtgtatgtgtatctgtggggggggttgtat
Nfatc3	Nfatc3_DpnII_1773	tctgagtatacatgtgtgtctgtgtgcggtatgtgtttgtgtgtgtgttgtgttcagttgttttccaccttctgtttttgtttctaccttattttttgaggcaggtctctcagtgaatct
Nfatc3	Nfatc3_DpnII_1774	gggctgaacacttttccggacttttcacgcccagggaaaacagaagagaacttacattcagcaggggaaggagctataatgagccagagagagccctccgccctatctcttttgcccaca
Nfatc3	Nfatc3_DpnII_1775	ccatggacccacaccctaagtgacaaaggggcaccggaactctgagaatcagttctgaggttgtgaacattggacacagataattatccagctgtgagtaatctgaatggttctcagggc
Nfatc3	Nfatc3_DpnII_1776	tcctcaggcacttacaatacgttgtgggattcaacagaaaaaaccctagcaccacaacaacctggaaaccaagtccgttgctaatatttctaaatagcttaaaaaaaaaaaaaggaatgt
Nfatc3	Nfatc3_DpnII_1777	cttctgaacagaagctggtaagtagagtgccatggagagacacgccaccctacctctgcctggtggtccatgagatgcttagagggagaggccagcctccggcccttatcagctcatcct
Nfatc3	Nfatc3_DpnII_1778	agtacacctcatacaaacgtctagcagccccatgcctggtttctttttcactcagtatgcttaggtcggtaaaggtgcagaacaggatgtagagcccagtcagtccaggctagccaggtg
Nfatc3	Nfatc3_DpnII_1779	cagaattctctgcccagagcccacaggctgccacaacgcagacagaatgggccctgggcgccccctagagactatgaggaccatagccactaagagagccaccttgacttgagagggctc
Nfatc3	Nfatc3_DpnII_1780	taattcctgccgtgtaactagaaaaatgacctccataaaaatgggcaaggacagagcagaaatgtttgacatgaaatacaaatgcccaataaaacttcaagctgatgttttcaaaggcag
Nfatc3	Nfatc3_DpnII_1781	tggcagtgagaactagagtctagagccttatctgaggcaactctcgatatattaaaaacaaaaatgaagtgtaaattaaaaccattcatttaataaactgagggaatccagtaaggatgg
Nfatc3	Nfatc3_DpnII_1782	aagactcccccacaccataaaaattatttgttgctactttatttttaagatatatatataatatataatgtatatgagtacactgtagctgtctttaagacactccagaagagtgcattg
Nfatc3	Nfatc3_DpnII_1783	ctcgttgctactttttaactgtaattttaccagtgttatgagttgtaacacgaatatccatgttttccaatggtcttaggcaacccctgtaaaagggttgttggacctcaaaggagtcac
Nfatc3	Nfatc3_DpnII_1784	cacaggttgagaaccgctgagctaagctgtgttatctttcctttactccaaagacaaaaacaaggggagagaaaggtcaacgggaggtggctccaggaaggtgagcctgattcgtcccca
Nfatc3	Nfatc3_DpnII_1785	gaaggtgagcctgattcgtccccagcacgggccacccttcaaaggccatcccctaccctcacgattttggtctcatcaggttcctttgagacttagataactcactgtctggaaacagat
Nfatc3	Nfatc3_DpnII_1786	atagggttctccggtgtttagtgctgacgggtgtctgttgagtctgtgttctgcttggggtcctccgtgtcctgcttaggctacctcaatcaagagtgtgcatgtttgtcggatgagcct
Nfatc3	Nfatc3_DpnII_1787	tactgtattttttttccagaaacagtgtctcttctgccctcacagaaaaacatgtggtcaagaggaaattgaatcaagtcctttaatcagccacagtagtattcgaatcatttaatttag
Nfatc3	Nfatc3_DpnII_1788	tgacaaccacaaattactctatttttcaagccaattttagccaaccaggagaactggccccagtcaactcaagtttaataaatgcctgatgatggcagtttcagaggaagtttttctttc
Nfatc3	Nfatc3_DpnII_1789	cagcactttctggaaaccctgcaccggaagtaaaaaaagatggcttcggagtcaaaacaacatccgccggacacgccagagatggcagctgtcacaaagccagtaagaggccaaaggcat
Nfatc3	Nfatc3_DpnII_1790	tcacgttcagaaccagctctacatacagcagatgagggtgagcagggagaacccacagggcttcatccttccctcgctggaaaggacagcctgcaccagaccgctgcttttaagctggca
Nfatc3	Nfatc3_DpnII_1791	atgtagcagatgtgctctcaaaatagcctattacccattaatccaacaatccttcatgacctatgtttgacccctggaactgcatgatgggaggagagatgaacccttgaaagttcctct
Nfatc3	Nfatc3_DpnII_1792	tccacatgcacatatctcataacacacacacatacacacacacacacacacacacacacacacacatgcattttaggtataaatatgaataataatgtttattcacaaatagactatttt
Nfatc3	Nfatc3_DpnII_1793	cacacacacatgcattttaggtataaatatgaataataatgtttattcacaaatagactattttttaaagaatctggggaatatagaatctacacaacatccattgttttagactgcctt
Nfatc3	Nfatc3_DpnII_1794	ggggatgtgctacggcacaaacagaacgctcaacagcagagtctgtggagggtggatgtaacggcaagcacccgagggaatctctgggagaaagctggctaagaaagccctgtcaggctc
Nfatc3	Nfatc3_DpnII_1795	ctggcagtgtctttgaacctggaatagttcgcttgtctccgggctctgcaggtggaggcttgccttttttttctctccatcaggggctctagttcactgagctgctcagacatttaacac
Nfatc3	Nfatc3_DpnII_1796	agttcaccaacctccatcaactaaggagacccctactcttggccccttccaagagagagaaagagactcaaggggacagggtgaatcatacagtctagtcaaagtctgctcaggcacatg
Nfatc3	Nfatc3_DpnII_1797	tgtgctgaagacaaagctgagggctctgtacacgctaggtgggcgttcctaatgaagtttcccaatgaatcttgattatgccagtatctttacgtacccttgaacccggccttgatttct
Nfatc3	Nfatc3_DpnII_1798	ctcagacacagaacacttgtaggaagtaaagaagataagaagtgtattataaacagtaaataatgtctcctccaaccaagacccaatggaagcacaaagaaaacacagacacatggagac
Nfatc3	Nfatc3_DpnII_1799	atttctccctttagttgcttcttggtctatgttccgccatagttagaagtgagagggtagtagagccaggcatggtggttctttcctgtcattctgacacctagatgtctgaggcaggag
Nfatc3	Nfatc3_DpnII_1800	ttgaattccaggccaacctaggctacacaggacattcaaggctagcctgggtttcatggtgtgatgctgttctcagcaaattaaaagctatggaagctccctgggagaacacccacctag
Nfatc3	Nfatc3_DpnII_1801	tgtaccctgcctcactggtcactctcccagatagctgaaccctcagcctagaacagtttccccatgaatcttgattatgccagtatctttttgtatccttgaaccccatccttgatttct
Nfatc3	Nfatc3_DpnII_1802	ctcagacacggaacacttgtaggaagtaaaggagataagaagtatattataaacagtaagtaatgtctcctccaaccaagacccaatggaagcacaaataaaacatagacacatggagac
Nfatc3	Nfatc3_DpnII_1803	ataaagtttattttattaaataaaattttaaagctggaatagagtcacacacctttaatcccagcactcaggaggcagaggcaggtaaatctctctgaatttgagacagaactacataga
Nfatc3	Nfatc3_DpnII_1804	atatgtatgaaggtctataaatatgactcattaaacataactattaagtactttatctgtgccccctttgttgtttttttaaaatgttttatgtgagtgttttgcctgcatgtacatcta
Nfatc3	Nfatc3_DpnII_1805	ttttatagctctcttctttaccctagcacagctatgccctcagcttctttctgctgctggcttttactcctgccagggtttctgttcgtgtgtgtatgtgtgtgtgtacgcgcagagact
Nfatc3	Nfatc3_DpnII_1806	ctacaagatagttccacaccattcttttcctgaagatgtggatttctgttcttttccaaatgtctctggggagagtgagggtctctgtccttatatgagagggaaggtgtcctggccaga
Nfatc3	Nfatc3_DpnII_1807	aaacaagcaagttccaggaagtggaagaggaggctggagagaggaaagggccataggtgtggtgcaaacaagaggaccctgaagtcaaagccagccgtggaaggaacgcaggactccggg
Nfatc3	Nfatc3_DpnII_1808	tctatccccaaaggggtggggtctgggttttgttctcactgtggcccaggagaagacagatggtctgagaagagaaagcagtgcccagagaacatgcataccagcaagtctatctcggat
Nfatc3	Nfatc3_DpnII_1809	tgttcgttgtgtttgtttgcttgttttttaagttgtgcttctatccagccagccagccagccagccaaccatttatttttgattgagtgaaactagctggtcccctgccagtctacaaga
Nfatc3	Nfatc3_DpnII_1810	cgaaacagctgaaaagacagagatacctgaacagaaagtatcgatgtagacctaacacttggttcatgggactgacctgtgattgaaggaaggcttgtgggatgataccataagggcttg
Nfatc3	Nfatc3_DpnII_1811	atcacttcccccagaagtctttctgcctggctcaagctggagtggattacacttctcctatgccgtgtcttccacccactcctccacacacacacacacacacttctgggtgccttcctg
Nfatc3	Nfatc3_DpnII_1812	atggggggcggggtgcagaaggacatgagaatcttctctagggaaaatctactaaggggaggcaggaagtcaggccagagactcacctgtcacaaggaagagtttacagcacagggagaa
Nfatc3	Nfatc3_DpnII_1813	atttgaatcccacatgtgacattcagtggtttggtaagtttcttatatactgcttatattctccgaagctattttcttacatgtgcaatgcagattagaatatctatcttatccacacac
Nfatc3	Nfatc3_DpnII_1814	ttcaagttaagataatgtatgtaaaacgcaaggcctggttctggcaggaataaatttgccaaagtacccggtatgttagatttttagaacagtaatgtgccacagtgaccagcagatggc
Nfatc3	Nfatc3_DpnII_1815	gatgccagcggtctgaagaacgccttagggtccaggcacaggaggtgtttggttttactggagcaaggtgtggtggctcctgtaatcccggcactctcaaagctgaagcagcagtatcgc
Nfatc3	Nfatc3_DpnII_1816	aggttttcgtaactgagcccaggtactttcaataagggcccatccatcgcctctcactaattttgttggatgctcctgtgttacaaaggctatctcagctggaaggctgagcccactgct
Nfatc3	Nfatc3_DpnII_1817	cagtgtgcaagagagggccaaatggtcctgcctgttatcctacagcgggtgcggagtaaggcatctggcgttattaaccggtttctttggctcccccaagcttgaacaaggtcacactga
Nfatc3	Nfatc3_DpnII_1818	aacccaggaatctgaagcatatgtggaggccgttgtcagagagacagctctaagaggctagacgtctggtagttctgtgaatgtacagttctgaacttgctgaggacacaaacactcctt
Nfatc3	Nfatc3_DpnII_1819	agcttcttaattcttgtgtttggcaccaaacaataaccgctacccagggaccagggcagagagccacacttacccttggaggaccccgtggctaagagcatcctaagggtcccggctttg
Nfatc3	Nfatc3_DpnII_1820	ccagggcagagagccacacttacccttggaggaccccgtggctaagagcatcctaagggtcccggctttgcaggtccactcctggaccatgagaaaagagcatcatgcgctgtgcctgtt
Nfatc3	Nfatc3_DpnII_1821	cagggagtcgctactcacaagcttatccctgctctcactgcctgcacgaaacaaccacctgaacagccaaccgcaaaccggaactaattacacctcgacctctggcaagccccagccctt
Nfatc3	Nfatc3_DpnII_1822	aacctgaaggcttgaattcaaacgtcgaaaggtggaaaaagacaaccagctcccaagtgttgtccaacttccctctccccaacacacacagacacacacacacactgacacagtcacaga
Nfatc3	Nfatc3_DpnII_1823	gttctgtctctgcacccaccaccactccccctgcaagaataaaaggtatgggcaaatacgttttacatacatacatacatacatacatacatacatacatacatacatacgtttgtttgt
Nfatc3	Nfatc3_DpnII_1824	agtttaaaaaaaaaaaagatggaagtgatacagcctctttagaaaacattcacagttccttcaaatgctaaacatggtgctaccaaatctctataattcaacttctctgtatctacccca
Nfatc3	Nfatc3_DpnII_1825	aatgaaactgcacccccataaacgtgtgtacacacatatcctctgtaatgttgctttgaagataaaagcataaaatctcacagtgtgaacaacgcagacgctaccaactgatgaatgaat
Nfatc3	Nfatc3_DpnII_1826	aacgtgtgtacacacatatcctctgtaatgttgctttgaagataaaagcataaaatctcacagtgtgaacaacgcagacgctaccaactgatgaatgaatgtggtacactcgggcaatca
Nfatc3	Nfatc3_DpnII_1827	gagaggaggtgggttaggacgaggggacggttattaatgtacatgattttttttcttttgtggctaattaaaatgttcaaagaggagactacaacgatggttgtgcaactctttttatgt
Nfatc3	Nfatc3_DpnII_1828	attgaattatacactttagtcattcgtgcatgcattgtttatttattttggcttgtaagaccaggtctcttgtagcccaggctggtcttgaaccacagtttaggataaccttgaactccc
Nfatc3	Nfatc3_DpnII_1829	cttagccacttgtgtgctaagagaattgagaattgagtctacagagtgagtttctggacatcctgagctacacagagggagaaagagggaggggggagggaaagggaacgggatgggagg
Nfatc3	Nfatc3_DpnII_1830	ctgcccgccttcttgtgctcttactgcagccccccactaggaggcaggacctctgcagggcgggcacgcgaggatagctgggaatcgtagtttctgcacccgtggatgggcaggcgcgag
Nfatc3	Nfatc3_DpnII_1831	attgtgcgcagtcgcactcgtggctctgcgcccgccgctgtggccattgtccgaccctgttgttgcagagcagtactgccgggaacaagaaactgcagcgggcgctagaggggcggacct
Nfatc3	Nfatc3_DpnII_1832	tgtggggcctttcatttggccttgggaagagcagcaggagaaggcggggctcctccccacgtttcggccgaagtggctgcagagctgaaggggtggggcctcggggtagcccggtgagtg
Nfatc3	Nfatc3_DpnII_1833	ctgtcctctctcctcagccctggaccatagccagcacacactgaggcaggaatggccccgagacctccgacggccaagccccaggtgagccgagccttcccccaccgcccggagcatccc
Nfatc3	Nfatc3_DpnII_1834	ccgacggccaagccccaggtgagccgagccttcccccaccgcccggagcatcccaccctgagaggcccccggagtctgtatggaacagttattggtataggtatagagagtcttagtttg
Nfatc3	Nfatc3_DpnII_1835	ttgtgagaggaagtgttctgggggtgtcagcactgagactttattgcagtgtgcacttcttagaactcttcagtgaggaatggaggatagagggacaaaatagaaaagccccctgcttcc
Nfatc3	Nfatc3_DpnII_1836	gtagcaaaaggggcattttctggacataagctctgaggctgtccgttttactttgatgagaacataatctgaactctctttggagttgaaggtaagaactaggactatagctcagtggta
Nfatc3	Nfatc3_DpnII_1837	acttgcctagtatgtgtgaggtcctaggttcaattcccagcacctcctggaaaatgataaggatgggctggagagatggcgctccagttaagagcacacactgtaagcttttacacgctg
Nfatc3	Nfatc3_DpnII_1838	cttgtaatacaggttaaaggggacctgatggctctggcttcttggatacctgctctcacaggaacaaaattgttagaaacgggggaaaaaaatctcagctcaaggcattgaggaagaaag
Nfatc3	Nfatc3_DpnII_1839	gcacagagttgaaagaagcctagcagggctctgaactcttgtaaaaatggtccaactgaaccaaaactgagctaaaaaccacagtttgccagggtgacttccgtcttttctccctcacag
Nfatc3	Nfatc3_DpnII_1840	cttgtaaaaatggtccaactgaaccaaaactgagctaaaaaccacagtttgccagggtgacttccgtcttttctccctcacagaggtggtgactgaaactcatcccgttaattgaagctt
Nfatc3	Nfatc3_DpnII_1841	ctataatctgacacgattggctaattgttgcaaaggggaaggcttggggaatataatatgggcctttataaggctattttcgtgaggggaaaaagggtttgcacaatacccacagagaga
Nfatc3	Nfatc3_DpnII_1842	aaatgtagggcagtcagtagagtcgctgcctagagtgcagggaaccctgggtttacatcccttcatgaactgcacacagcctggggagaactagagaagtcacccttgggaaagaacatt
Nfatc3	Nfatc3_DpnII_1843	gaggtctagaacagtggctaggagtattttctgtagagctgagggaaggccatgcactgtggtgaggatgtgcaaagcaaaaggatgcaaaagagagacaagttaataaggcaaggagtc
Nfatc3	Nfatc3_DpnII_1844	gagggaaggccatgcactgtggtgaggatgtgcaaagcaaaaggatgcaaaagagagacaagttaataaggcaaggagtccatgtgacaggaaccgaactgccgccttctgccttttgtg
Nfatc3	Nfatc3_DpnII_1845	agcaagttgctgcctggttgtgttgtttgcaaagacccacacaggtgatgatgatggtgatggtggtgatgatgatgatgatgatgttctagattattttagacctctacctcctgctat
Nfatc3	Nfatc3_DpnII_1846	cctcagctgatacaatgcttacctagcatgagccaagccctggcttccctcccagtgccacagacaccagatgttgtggtgcgcgcctgtaatcctgctgttgggaagtagaaccagaaa
Nfatc3	Nfatc3_DpnII_1847	aaagggaaaggaaaaggaaagagaaaaggttgagagtactgactgctcttgcagaagacccaggtccattttccaaaacccacagagtggctcacaactgcctgtaacacagctccaggg
Nfatc3	Nfatc3_DpnII_1848	aatgtgtgtaatggttcataaagcatgcgtgtagaacgtgtgtaaaacatggacagggagctcctaggtatgtacaccaacggttgggaatgattattgggagaatatatggggatagga
Nfatc3	Nfatc3_DpnII_1849	tttagtctcagcactcgggaggcagaggtagctggagttctgtgagtttggagccagcctggttcaagagcgagttctaggatggctaaggctgtaacggtgaaagagaacgggagctgt
Nfatc3	Nfatc3_DpnII_1850	cacagtcaccttcaaccacctattgaatccgaggccagcccaggctacattcgacagaatcgtacacgcagggctgtgggatagacttcccctttgacttttccgtcaggcaaactcggt
Nfatc3	Nfatc3_DpnII_1851	attagcatacaaaaccaaaccttgccccttggagcggctaacacatggtccccaagtctgttgttcccagcacttcaagaggagcgtttgtgctgttgattccgacttgagcagggctgt
Nfatc3	Nfatc3_DpnII_1852	ccacaggagtcggtgacattcaaagatgtggctgtgaacttcacccaggaagaatggcaccacgtgggccctgcccagaggagcttatacagggatgtcatgctggagaactacaaccac
Nfatc3	Nfatc3_DpnII_1853	ctcacatagtcctgaattttccttcctcggtggcacacagcctagatagaaagatggaagcccaaagcttggttggggcctgttttggggagccagctttcctgggctttgagcctgaaa
Nfatc3	Nfatc3_DpnII_1854	ttcaaattggagcaaggagaagagccatggatatcagagaaagaaatccaaagacctttctgtccaggtaatgagttcagaattctgctcctagaaatcagtgtagacagggctacagct
Nfatc3	Nfatc3_DpnII_1855	gttgagtattggacttctttaagtgttgcttcctctcccaacattttgttataagaatctcaaatatatggaagacatcggaaagttgtacagtagttatcatagagctgccacctaggt
Nfatc3	Nfatc3_DpnII_1856	acagactttggctgtgatacttgctttgcctcatgcctcttcatctacccacataagaaccacctttttaatgcgttcttaagggagttgaaaacataggcatgagtctcgttagttaga
Nfatc3	Nfatc3_DpnII_1857	cagctttttaattaattaacctatgaattattccttaaatctcagggcatgtatatataagcaagagtaggaagtatatgttcctgtgttcccgagccaccaaaggcagagagggcattg
Nfatc3	Nfatc3_DpnII_1858	ctctggagttagtgtcacagtcagttgttagctccctagtgtgggtgctgggaactgaacttgggtccttcacaagagcagtgcgtgctcttaaccactgagccacctctcaagctctgc
Nfatc3	Nfatc3_DpnII_1859	ttttttggttttttggttcttttgtttggttggttggttggttgtgtttggttggttggttggttggttggttttggtttttggagggacatgcttgatttttgttgtttgagtttgtga
Nfatc3	Nfatc3_DpnII_1860	aaagccaggaccctgggagtgctagacagactttcaactagcttgttctattggcagccctatagggtttattttttaagtaaatgttgtatacactaaaatgttcaaccctgttggttt
Nfatc3	Nfatc3_DpnII_1861	taaaatgttcaaccctgttggttttgacaagtgcattagcccttccaacccacactccccagtattttcatttttgagagagcatctccctacatgtatccagattggcctcaaactcgt
Nfatc3	Nfatc3_DpnII_1862	tatttattttacgtgtgtgtgtgtgtgtgtgtgtgtgtgtgtgtgtgtataagaatgtcttgcctgcatgtatatatgtgtactgtgtgcatacctggtacccacagagctcggaagagg
Nfatc3	Nfatc3_DpnII_1863	gatggggaagggggactagagagatggctcagcaattagagatttgctcttgcagaagactcagattcaattcccagcatcaacatggtgtctcacaactctgtaagtccagctgtagga
Nfatc3	Nfatc3_DpnII_1864	cagtgtcctcttctgacctcaatgggtaccaggcacacatggtgcatatataagcctgcagacaaaacactcataaaataaaatgaaacttttaaaaaggtattttaagagcactttaaa
Nfatc3	Nfatc3_DpnII_1865	atgaaacttttaaaaaggtattttaagagcactttaaaaagaaagagaaaaaggtttggggactgggaagacagctaagttagaaaagtgcctgctttcaaacatgagaatcttggttta
Nfatc3	Nfatc3_DpnII_1866	tgtaaccccggcactggtaggacgcaggaagggagagacagatggattcctggaactcattggctggccggtgtggctgaatcggtgagctctcaggttcagtgagagccctgttccaaa
Nfatc3	Nfatc3_DpnII_1867	gtgactgtaaaacatttggaaataatttggaacacaattcagaactagttactcagagtaatatccttgctaaaaagaagccttataagtgtgataaatgtaggaaatcatttattcata
Nfatc3	Nfatc3_DpnII_1868	cttactccaatggtacagaccaaggagctcagtctggaaggaaacaccatgagtgtgcggactgtgggaaaaccttcctctggagaacacagctcacggagcaccagagaattcacactg
Nfatc3	Nfatc3_DpnII_1869	tgcaaagagaatacactgctgtttcaacccccatcttaactcagttgcttttctgttatcaaaccgtgagaaaagcttcctcggtgccttgcaaatgaatgtggagtaactgtgaccatt
Nfatc3	Nfatc3_DpnII_1870	cctttcacacattatcacaaagtcctccagcctctttccatgagttccaggaagtgatgttgattgttgtgagtgaggctaattggtaagactttcctattagcttttctgcttactgga
Nfatc3	Nfatc3_DpnII_1871	cgtataatgccaagaccatgctggtgctgtctggtgggatttgacagtgtggtaactctcttcagattcgctcctgttcaacaggactcctgtcaggaactttctgctgactttgtggga
Nfatc3	Nfatc3_DpnII_1872	cttatgtgggaactatttatatgaaacaacatgacttctaaccatgagaatagcacaatgttattgaggcttataaaagcagttccaaaagaccaaaaagataccactgattattatatg
Nfatc3	Nfatc3_DpnII_1873	tgatgcccacttctggtgtgcataaaaacagtgctcatatacgtaaaataaataagtaaacaaagaagaggggttaactgccctggtcttcattcatagccagataagtattaatccatg
Nfatc3	Nfatc3_DpnII_1874	tggttttggttgcttgactgaaaaagcctgatttcttaacagagtttgtggtgtaggagagtagaaagttggggtctacatgttctcttccctgagcttggacctgacctgattttggaa
Nfatc3	Nfatc3_DpnII_1875	aagcttgatttgtgcatgtttctcttgtttataataaacctcctacatctattatacccttgtcagagaggcagatgacctgcctactactgtctgtgacagttcatcctttaacaccag
Nfatc3	Nfatc3_DpnII_1876	acctagctctaaaaagcatagctcttggcgtgtaaaagtgtagccttaatgatacctccagagccacgctgtttgaggagctgcatctaactctgcctttacagggcaaagaaacacaat
Nfatc3	Nfatc3_DpnII_1877	ttcttacttaggctgtgggcaggagccaccatgtctggtgagcttttgcagttttaaaatgttcccagaggggctggagagatggctcagtggttaagaacactcactgctcttcctgaa
Nfatc3	Nfatc3_DpnII_1878	taagtttggttccccaccctcgtctagggtagtgtacaaccacaagaatctctgacattttcttctggcctccatgggcactctcgagcatgtgtgcacacacaatctttttaaaagttc
Nfatc3	Nfatc3_DpnII_1879	tcaaaatacaagattaaacaaaataaataatagtaattattaatttaaaaacaactactgtcaggctaggcatggtgactcacacctttaatcccagcacttgaaagacagacgcaatca
Nfatc3	Nfatc3_DpnII_1880	agtcctcctctgtgacaggcacctgtcctgatgcaccgggctcaaagcaacagaccaagaagccacgggctgaaacctctgaaactgagcagaaagcagcttttctcccttgacgttgat
Nfatc3	Nfatc3_DpnII_1881	gcaggcgttagtaatcaaaaggtgacttaactctgaatgctgggtggggcggtacgtgctggggcgggggtagtgagggcgctccatcagtgctgagtagtctcaggcgcagcacagcag
Nfatc3	Nfatc3_DpnII_1882	taactctgaatgctgggtggggcggtacgtgctggggcgggggtagtgagggcgctccatcagtgctgagtagtctcaggcgcagcacagcagtcatttttcaaaaccgcggcttcacag
Nfatc3	Nfatc3_DpnII_1883	tgcagggttcaagcctgggacttcctaaagacctgagtcagagggagggagcaggaacggcctgtccagtgtggtgcctgacaccgagcaccctggaccacacctaggaatgtgctgcac
Nfatc3	Nfatc3_DpnII_1884	ctgctgagtctaaatgaaaaaggtgctcgcttaaggggtctccttcctttccctggaggggcaactgttctcatttacttctgtttggggctgattttgagccattccgtgctccttaag
Nfatc3	Nfatc3_DpnII_1885	ttattttcagggactcatctgtgaacagatgaggttctctcgtcgtggtttttgcctattaatggcatcgtttctttcttcccctttctgctccaggcctcagtctgagctgcgtaccca
Nfatc3	Nfatc3_DpnII_1886	ttggaaagagcaatcagtgctcttacctgctgaaccatctcgccagcccatctttactttttaaaaaagtttatgtgtatgagtgcttggtctgcacctattgtccccagcacctgtgca
Nfatc3	Nfatc3_DpnII_1887	ctttactttttaaaaaagtttatgtgtatgagtgcttggtctgcacctattgtccccagcacctgtgcaacacggtgtgccccgctccccagtgcctgcacaggctaaaagcaggcgtca
Bcl6	Bcl6_DpnII_1	atacaatgtcaagaaactgctccatgtttctgggctatggccactcaaattttggctctaaaataagccatctctttttgcctttgaagtgagagctgtgatttttgcatcgattgccta
Bcl6	Bcl6_DpnII_2	tacagctctccctaacatgagtcaggggtaggtagcatcagactgtgtccagctctgcaagtcactcctcttgcctagcctggagcacagcccccagcaggagagccagccactattgcc
Bcl6	Bcl6_DpnII_3	taatgaagttctgagaaatggagttctgttgccaagaatattattcaggtcccctctttcttttccccctggagaacaaaagccagttttacatgttaatggatttaattactgtaccga
Bcl6	Bcl6_DpnII_4	tgagcagataggaaagtcacaggcagcggatgacgcagtgacggtctattgagcagcggttgagttaatttggagttttcaaacctctgattagtgtacttattagtgttaatacttgaa
Bcl6	Bcl6_DpnII_5	tctctctccataatataacatttaaatcccccaaaggccacagttctcatgcagccacatctgatactcggtgctatctcttgttgtcaggaatatttattggtatgtatccggaggagt
Bcl6	Bcl6_DpnII_6	ttgaattggatttgttgaactttatcttttttttccttctctaacctcttttgaattttatcttctatctcccctcttctaagggttgccagaacatattaacagacgtactgagcatta
Bcl6	Bcl6_DpnII_7	cccctcttctaagggttgccagaacatattaacagacgtactgagcattaacagggatttctccctcactggactccactcaccatggcgagctgatgactctttactaactctgtctct
Bcl6	Bcl6_DpnII_8	ccacgcgcctttgaaagttggcctttctactctacctctcctaaataccccagttattcactatatttattttatgcatatgaatgttttgcctgtgtgtatgtattgtatgtgcaccgt
Bcl6	Bcl6_DpnII_9	ttatttttcttctcatttcttataactttagcagaataaagacaatagtctgcggtcttcgggttcccaggatggctactaacaagtttgtctccccgtgggtaatttctctttttctct
Bcl6	Bcl6_DpnII_10	gctctttcatgtctaagtatctatagatgtagattcattttcccctgcagcgtgtataccctgtaagtcccccatctgaagagttctgcaactcactcacaaatataagagaagattgta
Bcl6	Bcl6_DpnII_11	aactcttaagggaaaaaggggtcaaaagtttctgtgggtatggggaaaagggagggctaaagagtgggttagccaaaaccaaggaagcatggaaaagccttatggagactacaagcttga
Bcl6	Bcl6_DpnII_12	taattataaaatataattaaacatgtaaaggaatgcaaatgaatatgccctacatgggtggacaatgctgctccccaaaggcatggaaaatctccctgcaagttattggtcagggaggtg
Bcl6	Bcl6_DpnII_13	taaatataacaaaaataatgaatgacagaggcttcacgaagtacgaaggttgtgatgggctgtcagtatctgtaaggttctgtggagtaggacacacaaacatttaaaattcccctttga
Bcl6	Bcl6_DpnII_14	taaaacccattatcccagtgtaatacaaatgatgtcagagatgtcaatgtgtgacattgtctgtgttcttggcttcacaagctctgattgctcattagcaactatctgtggaaaactggt
Bcl6	Bcl6_DpnII_15	ggaccctttcactcaggaatatccactgaaagagagagaaggggaaatgagcccatagggactgtgaagttgtttaattagccatgatataaggtaagacttgtccaagctagacaatct
Bcl6	Bcl6_DpnII_16	tggagccagactttgcctgggcgaaaaaaaaaaaaaaaagtgtggcttctgcttgaatacccacagtagcccaggtaaagaaaaccaggctcacctaatgtcctggcttggacattaact
Bcl6	Bcl6_DpnII_17	tgtttcttacatgggtcctcaggaagctacagggcagtgacacctgcggttgtagcaggacagtctcctggaggtgaacttttagccatagccacttcaaacaatttgcaccttattggg
Bcl6	Bcl6_DpnII_18	ccccacccctatttccatccctactattataggctgttagacaactttacagctttcctaaatagaccagagggacacctttcccctggttgcttagtacagggactgttgtcatacagc
Bcl6	Bcl6_DpnII_19	cacgtactttgcttgcatgaaggtttgctgagattggcataccttgtgactatttaagcagctgctgggctcccttaggcagctgcctagaagacactcatccatgtggcctcttacagt
Bcl6	Bcl6_DpnII_20	caatattaggtttaatgaaagctgtctctcaagtggtcttttcttgacttcattttttttcaactcatttttaatgaaagtataattaaacaactttcttttccccttcagttcctccca
Bcl6	Bcl6_DpnII_21	aggcagaaccatgagggcatccacagatgagtcacatagaaacagcatcaactacaggagccagcagcacaccgaggaaacactagcagcaagaaacagcagcattcaaaccacatcttg
Bcl6	Bcl6_DpnII_22	ttaatggattagatgtgtattcttgttttgtcaggtcatgctggctatgtactgggttccaagggcagaacagtacttctatcatggtgtccattgtgctaaggcctttgggcctaccga
Bcl6	Bcl6_DpnII_23	tgggagtctgttacaagggcattcccattctctcctctgagaggactatcaatatgaaactgctgagaaggtagtcagaagtagagtggcagagtggtgtcatccacagttttggtctct
Bcl6	Bcl6_DpnII_24	ctttttaccaatggaagcttcaagaatccagcagttgtttagtctgtgaggctggatgtctcagctggtcttcagtgtacacaggaatcccaaagaagtggtctctacttccagtgaagg
Bcl6	Bcl6_DpnII_25	tggattagaagtgagtcttcctaatttaaaaacaaattcctcacagttgtgcccaatcacttgagggtttcttcattttagatgtagtcaggctgacaaccaagaatagctatcacagga
Bcl6	Bcl6_DpnII_26	cacagttgtgcccaatcacttgagggtttcttcattttagatgtagtcaggctgacaaccaagaatagctatcacaggagttccttctatctcaccacatcagccagagcaacggaatcg
Bcl6	Bcl6_DpnII_27	atttagacacccgcagaaatggggacaagcaggtaggcagagtgtggagaaagggctctgcatgagagatgcaatctttgttctaagagatacggagacaaacagagaaagagagagaga
Bcl6	Bcl6_DpnII_28	gcaagagaaaacagaaaagggaaatggctaaccatagcctagacagcaagcggtgcagacacaccagctttccatgacgattcagtgccgcgaggctgagaaggaagcaaaaggaatttt
Bcl6	Bcl6_DpnII_29	gcaagaagcagccgcaggtttaagcaagggtatcagcgcatctgctgctatgccttgggctgccatataaattcatgaaaaatgtgttgttttcaattggacacagacctctggctgtgc
Bcl6	Bcl6_DpnII_30	gatgtaaatgtgcctggcattaacactgggagctgttataataaagcaaatgcaggagtagaataaaatatactctcctgaaagaccttcactctcactagccacaaagctcaagttcac
Bcl6	Bcl6_DpnII_31	aggaacacagagctgtggttttggggtcaggcgatatcttgaaggctggcttctgttcttgcatttttttttagatgcagtttcactatgaagcccagggtatcagcacaccagtcctga
Bcl6	Bcl6_DpnII_32	tttctctcaccatcaaatgctttggccatttcttcctgctggagcctttccccactctgctcaaatgccagaatccaagcagattttcattccccttcaaagacaccctggactatcaca
Bcl6	Bcl6_DpnII_33	agcatgggcagaccattgattacccactttctttagtggccccagcatatcctagtgggtgcagctgggaaggctgtcacaacagttactgcatttccatgagaagggaattattcttat
Bcl6	Bcl6_DpnII_34	atacagaaacaatgtgaggactttggatataactctacatttagaagaatacaaaaaatagaccacgacctctttgcacagaattgaagagtcttggcttatgactccagagagaagaag
Bcl6	Bcl6_DpnII_35	ctgcagtccataatatgtctgcactatgattttgagttaagcatgcaaaaaccttatgaaatatgtaacaagtgatttcatgggcaccgttaaagtctgtgtctaggataatggaagaat
Bcl6	Bcl6_DpnII_36	cccttattcccaaacacataatgtgtcagaagtgcctcccactatttacaattttgcttcattgaaatcagatgatgccaggcagacagcagtgtgtattcagcggaattcaattttcct
Bcl6	Bcl6_DpnII_37	agtctgtttgcaaagggctggtgctgcatcatctgcctctgtgggtggactacgctcctgctatttctgcatgtgaggatggctgttaaactctgatgataggattctgtaggattatgc
Bcl6	Bcl6_DpnII_38	ggagaaggagaaaatactggtaatggtggtcttttaaaaccttgaagtcctcagttggttttggtcatggtctctatcactgtgttcgatagggtttctattgctgtgaaaagacaccat
Bcl6	Bcl6_DpnII_39	ttagggctggaatttggtttatgctacatatggatgctatttactacgaacactcaatatctctgccttcaatacactgtacccagaaggacaggcacacacatagtcatgataggttat
Bcl6	Bcl6_DpnII_40	ataggacaacaggatttgaactcattgcattgactacctctgcctctgcacctttccaatcatgataacctcattacccaaactctattcaaagaagcaatccacacatgcacttgaatt
Bcl6	Bcl6_DpnII_41	tatagaatgagacctcccctaaggttaagtctcattatatttcaaggctatacaagtaggggtctcttaccctctcactgttttcaatgcattctcccaactctaagacagatggtgtct
Bcl6	Bcl6_DpnII_42	atctttctgtttcattcctctaattctataactgagctccaagacttgcagactgacgacatcaccacgtgctacctgttcagcacattgcttcctacttctctttaccagggacagccc
Bcl6	Bcl6_DpnII_43	ttactatcaccatcatattaatgagaataatgaggtataaaatatttaaacgagttgaaagcaaatacagcttagatgtagttctcagtccaacctaatattcaactgtattctaccaat
Bcl6	Bcl6_DpnII_44	tagtactggctgtcttccttctgaggcccaaatcccttactggaagatggatattctataccgtaaacttcaaccatctctttcagccatctgagattttaggcaagagtttgagtaacc
Bcl6	Bcl6_DpnII_45	tgtaataccaactctagttaggagttaagtgaatatttcatggattcttggctttcaagccaatgaaaaagaaagaacaaagaaaaaccaaagaaacaaagatggatggatggatgaaag
Bcl6	Bcl6_DpnII_46	aaaggaaaagaagaaggaaatattagagtaggaatcttgaaatcacagtgcccaatgtcttcctttgatgtataaataaactgtggtgccaagaggttgaagagcagggcagtgccttgg
Bcl6	Bcl6_DpnII_47	atctgacttgtaattcttcctgctcccagtggagacataagcagtacttgctgcttcaatcactgggtacatcttccacttgaacgctctgcagagttgctcttcatctccaaggcatta
Bcl6	Bcl6_DpnII_48	aaatgacactaatcctctgtactcttagctgatgcctttgctattatctactactttgaagaatatttttagcagtgttaaactcactaaattgcttagctcaatccaataaatggattg
Bcl6	Bcl6_DpnII_49	taagcctgacttcagaaagagccagcaggactgtaaaatttacaccaaaatggaggccaaaagatgtgggctggggctcatgccttgaacacctctgctatccatttatatacaactgaa
Bcl6	Bcl6_DpnII_50	aatgaagagcatgtgctctggctcgggaagaagagacctggtatcagcctctttccaccctggccttctgggtaggctgctgagttctatgagaagcccacctcggccaaagttgagtgc
Bcl6	Bcl6_DpnII_51	agtgccataaatcaggtccgtctgtcacccctagtcagccatgaacttgctttagcatactcttagccgggttcgtgagttcaaaactcaggcgtcatatattttcaaggacgagttttg
Bcl6	Bcl6_DpnII_52	ttaatgctaatgtgatgaggaaggaggtaaagtgaggggtgaagacgagaagcttttgtttcaaggccttgttatagctcactggtacatctttcctaagatagctgtaattaaaaggtg
Bcl6	Bcl6_DpnII_53	ctgaagaaagtgacacccttttcctcggtcaccactaactgtcaatccttcagtaagaagtggagcctcatgagcccttcccctttccatgacaaaatgttgaatgtctagtcttatgca
Bcl6	Bcl6_DpnII_54	ttgtgcaggtcaccaaagctgcagtgagttcatgagtacaccacatatgccatgtccaaagacggtgtttttacagcagtcttccctaacttctgggtctcacatcattctgtcttctct
Bcl6	Bcl6_DpnII_55	tttgtagctttataaataaaacagtgtagaagtacaaagtgtattttactaaccccaatttgcaactgtaaaaatgaaggttttcccagatatttgttcataactacaccagaggaattt
Bcl6	Bcl6_DpnII_56	catgatgtgttcctgtctcctaaagcccagactctgtatccctctctagtccaaatggcttaaaccaatgtgttatacaatgagtttcaggcttccataaatgtctctctaccattggca
Bcl6	Bcl6_DpnII_57	aacagatattccagctctgtctagttcactctacccccactccactttgtctaggccaagctattcccactgccccctctggcttactgtgtctgcctcatcctgtagctcccagctcct
Bcl6	Bcl6_DpnII_58	ttagccccttgaagtcccttacctccatagcaataggctgtatctttataaagataaattccactgttaccctctggcttcaaactctccaagggtatcctgtgcagtgaaaacaatgtt
Bcl6	Bcl6_DpnII_59	cagcttgccatctctgcttggaccatttcttctctaggctgtacacagatgattgcctcatcaccaaggttcatctcgattgtcatctcagaatcatttaagggattagtttcctatcct
Bcl6	Bcl6_DpnII_60	tacttcctgtgagactgttgctttgtttcacttacagaacttaccattaccgggaaatttatttctcttaatgggatgacttgtttcttggaaagcaagcaatgctagccagcatcctgc
Bcl6	Bcl6_DpnII_61	tgctgtcctggttcactgagctgccctggtacttatagaagtgtaggcacgagaaaaactctccccacagaggcatcattctgcaggggatggaaacagatgcacagaaccacagccaaa
Bcl6	Bcl6_DpnII_62	aggtgaagctggtggggtcttgtggaagagtggaggatagcattgagagagctagagaggtcaaggataccataaagcttacagagtcaaccaacctgggcccatggggggctcagagag
Bcl6	Bcl6_DpnII_63	ttaatgaatgcaccctctctttcattgaggtccagacattctttaattaggccatggcagcaagcgccccacaattgtggaacaggtagagctcacaatgattcccagatacctggtgag
Bcl6	Bcl6_DpnII_64	gcaggagtgggacagtctggttgctatgacttgctaagccttagacagccacagggctggagacaggctgagcagactgccttatcagcactgggaagggagataaggtgaataaaggca
Bcl6	Bcl6_DpnII_65	aatacaagtgcctgttctaggaaactaattcagtgcaccaccccccacagcagccaccattccctttcaaagcacagaaagccaaacccagaaaggctttagacacattgcctcgttact
Bcl6	Bcl6_DpnII_66	gatgaaatatcaaggagaggaattatagtcacacagaaccaatagtaaagtcgcagaaaatggggcttcctatgttctgaatcctcttttctaggatgatggatgatgtagagacgggat
Bcl6	Bcl6_DpnII_67	agtgaaccacagaagccaagtaccccacctttagaactcattttattagatgacaagccatgattctgagcaatgagtttctcgttttatcctcccatccatgagatgatggccctgtct
Bcl6	Bcl6_DpnII_68	gaaaatctacaaagggattcttacctgtttaggccctgatacagtgacatggacctaactgtttacccaccacaaataacttaaacactagactgagggagacatgagtcaaggaaagga
Bcl6	Bcl6_DpnII_69	aaagtggaagcaatgggaaaataaggaagaaaatcatgatttgagacaattaacagcaggaataaaaggatgtcactgtccagcccataatccttaaaatgccaaaataaatattatgaa
Bcl6	Bcl6_DpnII_70	ggaagaaacaaagagtattagttaatagatgatggcccagagacaagatggagactgagatgccaggggcttttgggccccaacatttaatcatattttcccctcttctaagtcactcct
Bcl6	Bcl6_DpnII_71	ctctcctcatccctacctaccaatattctttctcaaaaaacaaagaaaaccccaatataattataaacacactccaaaacaagaaaacaataccttcccctcaaaacctgccaaactata
Bcl6	Bcl6_DpnII_72	tcattaatctaaaaaataataaaataaaagttaatattataaataaaaaacaatcactatggagttattcaagagaagtcaaaagaagtaaaagagcccaagagcaggcacaagaagcag
Bcl6	Bcl6_DpnII_73	aaatgttggagcccaaaagcccaattgttcacatactcaggaatcctataaaaccactaaactggaagccatagtagatataacagaggaccattatagacctgtgcaggctctgtgcac
Bcl6	Bcl6_DpnII_74	ttttagatttctattacactgcaacaaagttgcaaacatctcttaaagaaaacaaacatgaagactacacattttgtaacagaggatgagaatcttccattctcaatttagtgagattat
Bcl6	Bcl6_DpnII_75	actatggagacagacgtctgggtgtgtctatgaaggtgttcccaggaaggttcactgaacacttgttcctatgagcccaacatggttcaggtgccagaggtaacagccatggcttgtaac
Bcl6	Bcl6_DpnII_76	ctatgaaggtgttcccaggaaggttcactgaacacttgttcctatgagcccaacatggttcaggtgccagaggtaacagccatggcttgtaactatgtcaaagggaagcccaacagaaca
Bcl6	Bcl6_DpnII_77	tcatccttgggttggcaggaattttattggctcagttgggaagatatacacaatgcctgaccaactagtgtctttagcctcttcatagaaatgtcagagataagggaaagagaaaataga
Bcl6	Bcl6_DpnII_78	ttgcacttttctcatggtactcactgcgttacactgtgctgtgtatttaccagctaggtgtgtcttacatcctcctgagcttcttgcccatctctcattatcatgctcctgcaggccagg
Bcl6	Bcl6_DpnII_79	acagagctgcttaataccttacttctaatgagtacactatactcacagtgattctgggctctcttgtgttccatgaccaaggtagtcatggagaatttggggctctggatagcttttcca
Bcl6	Bcl6_DpnII_80	tattagcacacattgaatagaagaaaaaacaaaacagataactgccatgattttacatgagaatgcagactggtattatcattgaatcagactctcctgtttcccatgtttgagcaaagg
Bcl6	Bcl6_DpnII_81	ctgaaggagttggtctaagtgggcaggaacattcacattccaaattctcataccgcctcccaaatctgccctactctgttctcatattgtaattctctagtcatcactagacctgatgcc
Bcl6	Bcl6_DpnII_82	gttctgtgtgtcttactccaacctccataagcacttccacaggtcaatggttattcaaaagtgaacagagattgaggtttattgtgcatcaaaacaagagctgtgtatgtagaagaccca
Bcl6	Bcl6_DpnII_83	actcagtgttatagtttacttctctgttgctataataagacactaaccaaaccaacttaaggtaagaaaggatttatttcatcttacagttaccaggtgtcaatccatcactgagagaag
Bcl6	Bcl6_DpnII_84	tcctgaagaagaccatgagctaacttagagtttgtcttagttttgggaagagtctaacagtagcattttctatcgccaggccagcagacgcgaccagcccaggtccagaagtctgttaca
Bcl6	Bcl6_DpnII_85	ccagcttgccactgcaaagcctgtcattgttcatcagcagagccaaagcttcctcttgtcagcagctaaaatgtcctgggatttaccattctccaaatctgtcattatggagacacacat
Bcl6	Bcl6_DpnII_86	gtggttatctgcttaactgagtgtactgttcatgcgtgttacaaggatatggtcttatgaatagcaaaataaagaaagaaagaaaacattcggcttatgaattagtaggtctgtagattg
Bcl6	Bcl6_DpnII_87	acattttagttgtgttacaccgacaagaaactggaaaacaaataaatcttcttttagaaaccagtagtgagaaataatttgaaaatgccatcccatgcaccttttgcccttgcttatcag
Bcl6	Bcl6_DpnII_88	gtgagagctcaagggtgggaggaagggaccgtgccctctgtgcggcattgttaacacagaccttgatgcacaagcatgaatatgtcaggatgttggagttgagtggagaaaaaagcaaca
Bcl6	Bcl6_DpnII_89	cagacatggttatcatggataattaggtattattgttttagaagtgctgaggaaatacaattaaaaataaaatttccttctaatgtacagtacaacactgaaaaggaagaaaaaaggcca
Bcl6	Bcl6_DpnII_90	cagatgtagaatgctcagctgcctttgcagcaccaggtctgccatgcttcccaccttgctactgatggactaaacctctgaacctgtaatcaagacccagataaaagctttcttttacat
Bcl6	Bcl6_DpnII_91	atttgtggcactcacatcctggagagaatcaagagctgtctaattagatgtaaagcctcctcagtagaaggaaattcatatctggtcctttaaaacttgctagctacccaggtctgatga
Bcl6	Bcl6_DpnII_92	tcagatgagaacctactattattactttcttaaaccagtataatttctaactgcattctaaatacttatccttataccacacataaatgtaactctcacccttcagcaaaaatgcctttt
Bcl6	Bcl6_DpnII_93	agaagctgtacaagttaaatctcaacgatatgccaccggaacaagacctgtgtaaagacaacaatagttgatgaatcaacatggatgggggaaatttcacaaggccccatcccagatgaa
Bcl6	Bcl6_DpnII_94	tacaggcaattcctagctgctgagagagaaagaatcagtctcctccagggagaagtaggtccttctacaggttatgtagaacacattcttttttaaaatttgtatttattttatccttat
Bcl6	Bcl6_DpnII_95	agctgcagcttatttggggactcacactgccaggctgtcttgagtttgtgtggtggtggtggtggtgggtgtgatatcagagactatcaggccttaagaaaagctgtatcagtttcaagg
Bcl6	Bcl6_DpnII_96	tttgtgttaatcaggacctaggcactgtttgctagaggtagttgaccatcaagagtaataatatgccttttcctgaaaaacagaaacttgcttcacaagatttctgatgagttagatttt
Bcl6	Bcl6_DpnII_97	aaaacccagagagctaaaatagacaaacaaaccagagcattggcaaagcattggcaaaagtaaagaaagccagacatgcgagaaccccgtgacgtcttaggcatagaactgtcctcatgt
Bcl6	Bcl6_DpnII_98	tctcatcattggtgacacagtgtctggctcctcactggagacaaagtatgggcctgagcacagtggggctggaatttggaccaccaagtaatgatgattctcctgtgggaggaactgagc
Bcl6	Bcl6_DpnII_99	agtttatatgaaacgaaacccacgtcaagacacaagaagcagcattaaaataatttgagaaaaaagtaaccttcagaagtgatggtttacttttcaacctcaacaatttgacttatagtt
Bcl6	Bcl6_DpnII_100	aatgggcctgcatttgttcattcacacactctctctctcactaacctttccagtctgtccggcatagtcttagctcccagcctcacgcggataaagtgcaatttgatgtcccttgcttgg
Bcl6	Bcl6_DpnII_101	agagttttaaagctaaattcagtcaattacaactagggcgttccacacattatttcaggcacttcttttatcacttgcacaaacacatgcgctctctatagcctggttttcatagttatc
Bcl6	Bcl6_DpnII_102	gatagtcaaaacaccaatacacatcttgactcataggtagggaaatcaagaacaggtgggaaattaagatgttttcaacaagtaaaaattggttttacctccaacaagctctcatgagat
Bcl6	Bcl6_DpnII_103	atctgggttgttttctttagaaaaagagagaaactacaggactgagttgtccgggcagtggagggagtgtcagacaaagtgtggacttagaggtgatattaaacatattaattgtaaaag
Bcl6	Bcl6_DpnII_104	gcaaaggacaggcaagagatgtcattggttaggagtttctgctgctcttccagaagacccaggtttggtttccagcacccacagggtacctatcaaccatctgtaactccacttccagag
Bcl6	Bcl6_DpnII_105	caatgcctttttctggccactgagggcactaggcacatatgtggtgtagagacatattcaggcaaaacacccatacacatgcaataaaataatctttccagttctgtactcacaagaagt
Bcl6	Bcl6_DpnII_106	acccactgtaacattaaaaatcaaaacaaaacaaaacaggttacatactcccaacatccagcacagaatatgcattataatatccaaagggaaggataagggtacattgagaaaatactg
Bcl6	Bcl6_DpnII_107	caaactcagctggacaaagtccattatccattatctccatgccccttgttgaagggcttagccagctctgcccttccatgtttgctgctgcaacattttctttcttggactggttaaatt
Bcl6	Bcl6_DpnII_108	tgattgctcttcttcttcctttctcctcccaccatcccctttcctccctaaaagtccttcccccaaactcctctcctttttgttttgtgacctagagagtttattcaccactgtttgtgt
Bcl6	Bcl6_DpnII_109	acaattggaaactatccaccagagcccagtgcaccactgaagaggaccgactcccttctctcagaatctgtgaatagccaagagcttggctgggttccaagtgctcctcccacatccagg
Bcl6	Bcl6_DpnII_110	gtgtccactatggatttatagatgagtcaaaaatgcccaagttttcagcttctgaacagtatgggaagagaatggaaatttatttcatctcctgtttacaggcactttacaattgatttt
Bcl6	Bcl6_DpnII_111	cttcaggaggaacctgttaaccctgcaccccctgaccgccactgttcctgcccaggctttctgacttcacagttgaatcaattctttctgcccaagtagctatcttggttcatattggta
Bcl6	Bcl6_DpnII_112	ttcatagaccagaaagcttacataagaattatgtatttataacaactccctcaaaatctggaaagcccaacatcaatatcaggacagatggatatctgggttcagtttgggaggtgttat
[truncated: 11,912 more rows]
