# Supplementary material for: Transcription induces context-dependent remodeling of chromatin architecture during differentiation
Source: PLoS Biol. 2023 Dec 4;21(12):e3002424. doi: 10.1371/journal.pbio.3002424 (PMC10721200; doi:10.1371/journal.pbio.3002424)
Supplement: S1 Data — Subsequent worksheets provide the source data for generating the relevant plots. (XLSX) [file pbio.3002424.s026.xlsx]

## Sheet: Overview
Figure	Data description	Source GEO accession	Notes
1A	DN3 Hi-C	GSM2095066, GSM2095072, GSM2461011, GSM2461004, GSM2461016
1A	DN3 Capture Hi-C, rep1	GSM6734587
1B	ESC, DN3 and DP Capture Hi-C, reps combined	GSE218090
1C	DN3 and DP Rag1 4C	GSM6734589, GSM6734582
1D	ESC CTCF ChIP-seq	GSM918748
1D	DN3 CTCF ChIP-seq	GSM1023416
1D	DP CTCF ChIP-seq	GSM1023418
1D	DN3 H3K27ac ChIP-seq, reps combined	GSE80138
1D	DP H3K27ac ChIP-seq	GSM1556287
1D	DN3 and DP RNA-seq, reps combined	GSE109125
1E	ESC, DN3 and DP Capture Hi-C, reps combined	GSE218090	Derived from mat tables in GEO repository; plotted data in accompanying worksheet, "1E_CapHiC"
1E	ESC, DN3 and DP Hi-C, reps combined	GSE96107, GSE218090	Plotted data in accompanying worksheet, "1E_HiC"
2A	ESC, DN3 and DP Capture Hi-C insulation scores, reps combined, 5 kb resolution, 75 kb windows	GSE218090	Accompanying worksheet, "2A"
2B	ESC and DP Capture Hi-C insulation scores, reps combined, 5 kb resolution, 25 kb windows	GSE218090	Accompanying worksheet, "2B"
2B	DN3 and DP Capture Hi-C insulation scores, reps combined, 5 kb resolution, 75 kb windows	GSE218090	Accompanying worksheet, "2A"
2C	ESC, DN3 and DP Capture Hi-C insulation score principal component analysis, reps separated, 5 kb resolution, 25 kb windows	GSE218090	Plotted data in accompanying worksheet, "2C"
2D	ESC Capture Hi-C, reps combined	GSE218090	Called boundary positions and scores given in Table S7
2D	ESC CTCF ChIP-seq	GSM918748
2E	DN3 Capture Hi-C, reps combined	GSE218090	Called boundary positions and scores given in Table S7
2E	DN3 CTCF ChIP-seq	GSM1023416
2F	DP Capture Hi-C, reps combined	GSE218090	Called boundary positions and scores given in Table S7
2F	DP CTCF ChIP-seq	GSM1023418
2G	Called boundaries from ESC, DN3 and DP Capture Hi-C, reps combined	GSE218090	Derived from Table S7
3A	DN3, DP and differential Capture Hi-C, reps combined	GSE218090	Z-scores for differential Hi-C at locus in accompanying worksheet, "3A"
3B	DN3 and DP Capture Hi-C insulation scores, reps combined, 2 kb resolution, 100 kb windows	GSE218090	Accompanying worksheet, "3B"
3C	DN3 RNA polymerase II ChIP-seq	GSM1340641
3C	DP RNA polymerase II ChIP-seq	GSM726991
3C	DN3 CTCF ChIP-seq	GSM1023416
3C	DP CTCF ChIP-seq	GSM1023418
3C	DN3 H3K27ac ChIP-seq, reps combined	GSE80138
3C	DP H3K27ac ChIP-seq	GSM1556287
3D	ESC untreated, ESC CRISPRa Bcl6 and differential Capture Hi-C, reps combined	GSE218090	Z-scores for differential Hi-C at locus in accompanying worksheet, "3D"
3E	ESC untreated and ESC CRISPRa Bcl6 Capture Hi-C insulation scores, reps combined, 2 kb resolution, 80 kb windows	GSE218090	Plotted data in accompanying worksheet, "3B"
3F	Bcl6 qRT-PCR: ESC untreated and ESC CRISPRa Bcl6, expressed relative to Gapdh		Accompanying worksheet, "3F"
3G	Virtual 4C from putative enhancer bait, derived from ESC untreated, ESC CRISPRa Bcl6, DN3 and DP Capture-HiC, replicates combined	GSE218090	Accompanying worksheet, "3G"
4A	DN3, DP and differential Capture Hi-C, reps combined	GSE218090	Z-scores for differential Hi-C at locus in accompanying worksheet, "4A"
4B	DN3 and DP Capture Hi-C insulation scores, reps combined, 2 kb resolution, 80 kb windows	GSE218090	Plotted data in accompanying worksheet, "4B"
4C	DN3 RNA polymerase II ChIP-seq	GSM1340641
4C	DP RNA polymerase II ChIP-seq	GSM726991
4C	DN3 CTCF ChIP-seq	GSM1023416
4C	DP CTCF ChIP-seq	GSM1023418
4D	ESC untreated, ESC CRISPRa Nfatc3 and differential Capture Hi-C, reps combined	GSE218090	Z-scores for differential Hi-C at locus in accompanying worksheet, "4D"
4E	ESC untreated and ESC CRISPRa Nfatc3 Capture Hi-C insulation scores, reps combined, 2 kb resolution, 80 kb windows	GSE218090	Plotted data in accompanying worksheet, "4B"
4F	ESC, DN3 and differential Capture Hi-C, reps combined	GSE218090	Z-scores for differential Hi-C at locus in accompanying worksheet, "4F"
4G	ESC, DN3 and DP Capture Hi-C insulation scores, reps combined, 2 kb resolution, 80 kb windows	GSE218090	Plotted data in accompanying worksheet, "4G"
4H	ESC CTCF ChIP-seq	GSM918748
4H	DN3 CTCF ChIP-seq	GSM1023416
4I	Nfatc3 and Il17rb qRT-PCR: ESC untreated and CRISPRa, expressed relative to Gapdh		Accompanying worksheet, "4I"
4J	ESC untreated, ESC CRISPRa Il17rb and differential Capture Hi-C, reps combined	GSE218090	Z-scores for differential Hi-C at locus in accompanying worksheet, "4J"
4K	ESC untreated and ESC CRISPRa Il17rb Capture Hi-C insulation scores, reps combined, 2 kb resolution, 80 kb windows	GSE218090	Plotted data in accompanying worksheet, "4G"
5A	See with Hossein
5B	See with Hossein
5C	See with Hossein
S1A	ESC Hi-C	GSE96107
S1A	DN3 and DP RNA-seq, reps combined	GSE109125
S1B	DN3 Capture Hi-C, rep1	GSM6734587
S1B	DN3 Capture Hi-C, rep2	GSM6734588
S1C	DN3 Capture Hi-C, rep1	GSM6734587
S1C	DN3 Capture Hi-C, rep2	GSM6734588
S1D	DP Capture Hi-C, reps combined	GSE218090
S1D	DP H3K27ac ChIP-seq	GSM1556287
S1D	DP Bcl6 4C	GSM6734581
S2	ESC, DN3 and DP Capture Hi-C, reps combined	GSE218090
S2	DN3 and DP RNA-seq, reps combined	GSE109125
S2	DN3 RNA polymerase II ChIP-seq	GSM1340641
S2	DP RNA polymerase II ChIP-seq	GSM726991
S2	ESC CTCF ChIP-seq	GSM918748
S2	DN3 CTCF ChIP-seq	GSM1023416
S2	DP CTCF ChIP-seq	GSM1023418
S3	ESC, DN3 and DP Capture Hi-C, reps combined	GSE218090
S3	DN3 and DP RNA-seq, reps combined	GSE109125
S3	DN3 H3K27ac ChIP-seq, reps combined	GSE80138
S3	DP H3K27ac ChIP-seq	GSM1556287
S3	ESC CTCF ChIP-seq	GSM918748
S3	DN3 CTCF ChIP-seq	GSM1023416
S3	DP CTCF ChIP-seq	GSM1023418
S4	ESC, DN3 and DP Capture Hi-C, reps combined	GSE218090
S4	DN3 and DP RNA-seq, reps combined	GSE109125
S4	DN3 RNA polymerase II ChIP-seq	GSM1340641
S4	DP RNA polymerase II ChIP-seq	GSM726991
S4	ESC CTCF ChIP-seq	GSM918748
S4	DN3 CTCF ChIP-seq	GSM1023416
S4	DP CTCF ChIP-seq	GSM1023418
S5	ESC, DN3 and DP Capture Hi-C, reps combined	GSE218090
S5	DN3 and DP RNA-seq, reps combined	GSE109125
S5	DN3 H3K27ac ChIP-seq, reps combined	GSE80138
S5	DP H3K27ac ChIP-seq	GSM1556287
S5	ESC CTCF ChIP-seq	GSM918748
S5	DN3 CTCF ChIP-seq	GSM1023416
S5	DP CTCF ChIP-seq	GSM1023418
S6	ESC, DN3 and DP Capture Hi-C, reps combined	GSE218090
S6	DN3 and DP RNA-seq, reps combined	GSE109125
S6	ESC H3K27ac ChIP-seq	GSM851278
S6	DN3 H3K27ac ChIP-seq, reps combined	GSE80138
S6	DP H3K27ac ChIP-seq	GSM1556287
S6	ESC CTCF ChIP-seq	GSM918748
S6	DN3 CTCF ChIP-seq	GSM1023416
S6	DP CTCF ChIP-seq	GSM1023418
S7	ESC, DN3 and DP Capture Hi-C, reps combined	GSE218090
S7	DN3 and DP RNA-seq, reps combined	GSE109125
S7	DN3 RNA polymerase II ChIP-seq	GSM1340641
S7	DP RNA polymerase II ChIP-seq	GSM726991
S7	ESC CTCF ChIP-seq	GSM918748
S7	DN3 CTCF ChIP-seq	GSM1023416
S7	DP CTCF ChIP-seq	GSM1023418
S8A	ESC, DN3 and DP Hi-C insulation scores, reps combined, 10 kb resolution, 150 kb windows	GSE96107, GSE218090	Accompanying worksheet, "S8A"
S8B	DN3 and DP Hi-C insulation scores, reps combined, 10 kb resolution, 150 kb windows	GSE96107, GSE218090	Accompanying worksheet, "S8A"
S8B	ESC and DN3 Hi-C insulation scores, reps combined, 10 kb resolution, 70 kb windows	GSE96107, GSE218090	Accompanying worksheet, "S8B"
S8C	DN3, DP and ESC (untreated and other perturbations) Capture Hi-C insulation score principal component analysis, reps separated, 5 kb resolution, 25 kb windows	GSE218090	Plotted data in accompanying worksheet, "S8C"
S8C	DN3, DP and ESC (untreated and other perturbations) Capture Hi-C insulation score principal component analysis, reps separated, 5 kb resolution, 75 kb windows	GSE218090	Plotted data in accompanying worksheet, "S8C"
S8D	Called boundaries from ESC, DN3 and DP Capture Hi-C, reps combined	GSE218090	Derived from Table S7
S9A	Called boundaries from ESC, DN3 and DP Hi-C, reps combined	GSE96107, GSE218090	Derived from Table S8
S9B	Called boundaries from ESC, DN3 and DP Hi-C, reps combined	GSE96107, GSE218090	Derived from Table S8
S9C	ESC, DN3 and DP Hi-C, reps combined	GSE96107, GSE218090
S9C	Called boundaries from ESC, DN3 and DP Hi-C, reps combined	GSE96107, GSE218090	Derived from Table S8
S9C	ESC CTCF ChIP-seq	GSM918748
S9C	DN3 CTCF ChIP-seq	GSM1023416
S9C	DP CTCF ChIP-seq	GSM1023418
S10	ESC untreated, ESC dCTCF_Bcl6 and differential Capture Hi-C, reps combined	GSE218090	Z-scores for differential Hi-C at locus in accompanying worksheet, "S10_CapHiC"
S10	ESC CTCF ChIP-seq	GSM918748
S10	ESC untreated and ESC dCTCF_Bcl6 Capture Hi-C insulation scores, reps combined, 2 kb resolution, 100 kb windows	GSE218090	Plotted data in accompanying worksheet, "S10_insulation"
S11A	DN3, DP and differential Capture Hi-C, reps combined	GSE218090	Z-scores for differential Hi-C at locus in accompanying worksheet, "S11A"
S11B	DN3 and DP Capture Hi-C insulation scores, reps combined, 2 kb resolution, 80 kb windows	GSE218090	Plotted data in accompanying worksheet, "S11B"
S11C	DN3 RNA polymerase II ChIP-seq	GSM1340641
S11C	DP RNA polymerase II ChIP-seq	GSM726991
S11C	DN3 CTCF ChIP-seq	GSM1023416
S11C	DP CTCF ChIP-seq	GSM1023418
S12A	DN3, DP and differential Capture Hi-C, reps combined	GSE218090	Z-scores for differential Hi-C at locus in accompanying worksheet, "S11A"
S12B	DN3, DP and differential Capture Hi-C, reps combined	GSE218090	Z-scores for differential Hi-C at locus in accompanying worksheet, "S12B"
S12C	DN3, DP and differential Capture Hi-C, reps combined	GSE218090	Z-scores for differential Hi-C at locus in accompanying worksheet, "S12C"
S12D	DN3, DP and differential Capture Hi-C, reps combined	GSE218090	Z-scores for differential Hi-C at locus in accompanying worksheet, "S12D"
S12E	DN3, DP and differential Capture Hi-C, reps combined	GSE218090	Z-scores for differential Hi-C at locus in accompanying worksheet, "S12E"
S12F	DN3, DP and differential Capture Hi-C, reps combined	GSE218090	Z-scores for differential Hi-C at locus in accompanying worksheet, "3A"
S12G	DN3, DP and differential Capture Hi-C, reps combined	GSE218090	Z-scores for differential Hi-C at locus in accompanying worksheet, "4A"
S12	DN3 and DP Capture Hi-C CHESS analysis results	GSE218090	Accompanying worksheed, "S12_CHESS"

## Sheet: 1E_CapHiC
Genomic separation	Log10(interaction score)
	ESC median	ESC lower quartile	ESC upper quartile	DN3 median	DN3 lower quartile	DN3 upper quartile	DP median	DP lower quartile	DP upper quartile
0	-1.6309	-1.69815	-1.58067	-1.68211	-1.76272	-1.59488	-1.55993	-1.63923	-1.48224
5000	-1.31957	-1.36318	-1.27527	-1.33331	-1.4186	-1.25202	-1.23686	-1.29956	-1.14315
10000	-1.44872	-1.49704	-1.41094	-1.4589	-1.54098	-1.37805	-1.39023	-1.45308	-1.29913
15000	-1.54614	-1.59663	-1.50363	-1.55276	-1.63789	-1.4811	-1.51545	-1.57433	-1.4274
20000	-1.61665	-1.66778	-1.58083	-1.63254	-1.71828	-1.56797	-1.60545	-1.66286	-1.53627
25000	-1.68214	-1.73062	-1.6442	-1.69656	-1.77554	-1.62957	-1.67736	-1.7385	-1.61459
30000	-1.73551	-1.78594	-1.69476	-1.7524	-1.82624	-1.6865	-1.74064	-1.80394	-1.67678
35000	-1.78185	-1.83553	-1.7377	-1.79548	-1.87314	-1.72501	-1.78776	-1.85364	-1.73082
40000	-1.82358	-1.8752	-1.77928	-1.83672	-1.90569	-1.76632	-1.83403	-1.90194	-1.77142
45000	-1.86272	-1.91674	-1.81715	-1.86722	-1.94052	-1.80096	-1.87844	-1.94598	-1.81059
50000	-1.89531	-1.94584	-1.84724	-1.89987	-1.97544	-1.82815	-1.91084	-1.97906	-1.84268
55000	-1.91931	-1.98103	-1.87351	-1.93143	-2.00243	-1.85825	-1.946	-2.01753	-1.87481
60000	-1.94504	-2.00929	-1.89755	-1.95477	-2.02921	-1.87604	-1.97376	-2.04757	-1.89631
65000	-1.97157	-2.03441	-1.9234	-1.97637	-2.06284	-1.89619	-2.00694	-2.07886	-1.92742
70000	-1.99727	-2.06497	-1.94713	-1.99535	-2.08547	-1.91974	-2.03129	-2.10613	-1.94927
75000	-2.01652	-2.08858	-1.96259	-2.01623	-2.10644	-1.93396	-2.05502	-2.13672	-1.97196
80000	-2.03377	-2.11044	-1.97873	-2.0322	-2.1379	-1.95782	-2.07717	-2.15605	-1.98434
85000	-2.0562	-2.13486	-1.99545	-2.05479	-2.15192	-1.97103	-2.10029	-2.18147	-2.00993
90000	-2.07193	-2.15888	-2.01332	-2.06789	-2.17351	-1.97948	-2.12164	-2.21755	-2.02821
95000	-2.08857	-2.17744	-2.02547	-2.09321	-2.19424	-1.99822	-2.14375	-2.24165	-2.0443
100000	-2.10329	-2.20337	-2.03667	-2.10894	-2.20438	-2.01629	-2.16254	-2.26045	-2.05942
105000	-2.12144	-2.22229	-2.05426	-2.12007	-2.23358	-2.02601	-2.18114	-2.28293	-2.07784
110000	-2.13215	-2.23747	-2.06351	-2.13584	-2.24701	-2.03934	-2.19035	-2.31661	-2.08737
115000	-2.14301	-2.25515	-2.0756	-2.14633	-2.25742	-2.05128	-2.21135	-2.33698	-2.10152
120000	-2.15984	-2.26975	-2.08712	-2.16106	-2.27759	-2.05591	-2.2249	-2.35546	-2.10975
125000	-2.1806	-2.28366	-2.09556	-2.17944	-2.29633	-2.06873	-2.24663	-2.37625	-2.13051
130000	-2.19554	-2.30148	-2.10383	-2.18354	-2.32275	-2.07707	-2.25238	-2.38359	-2.14514
135000	-2.2067	-2.32098	-2.10987	-2.2017	-2.32622	-2.08709	-2.26427	-2.4136	-2.15737
140000	-2.22164	-2.33464	-2.1249	-2.20939	-2.35273	-2.09942	-2.27182	-2.4268	-2.16338
145000	-2.22905	-2.35477	-2.1361	-2.23207	-2.36242	-2.10836	-2.29538	-2.44953	-2.18291
150000	-2.23782	-2.38139	-2.13815	-2.23256	-2.39778	-2.1167	-2.2978	-2.46038	-2.18981
155000	-2.25938	-2.39148	-2.14686	-2.25148	-2.40338	-2.13165	-2.31858	-2.49147	-2.19838
160000	-2.26548	-2.3944	-2.16203	-2.26377	-2.42571	-2.14134	-2.33007	-2.5109	-2.21015
165000	-2.2858	-2.4142	-2.17013	-2.27813	-2.4442	-2.15702	-2.34323	-2.52033	-2.22513
170000	-2.3002	-2.43832	-2.1757	-2.28707	-2.45396	-2.1695	-2.34964	-2.53489	-2.22674
175000	-2.31353	-2.43578	-2.18465	-2.29889	-2.4799	-2.17465	-2.3754	-2.54952	-2.23478
180000	-2.32635	-2.47263	-2.19388	-2.31111	-2.47812	-2.18581	-2.38318	-2.57097	-2.24412
185000	-2.33981	-2.47486	-2.20057	-2.32406	-2.50191	-2.19535	-2.38782	-2.57569	-2.25701
190000	-2.34498	-2.49471	-2.20969	-2.33731	-2.51516	-2.2059	-2.40801	-2.58981	-2.25886
195000	-2.36458	-2.51053	-2.23321	-2.3544	-2.51824	-2.21433	-2.4098	-2.61042	-2.26273
200000	-2.38051	-2.51168	-2.23251	-2.36363	-2.53782	-2.21091	-2.43306	-2.61606	-2.27543
205000	-2.38374	-2.53198	-2.25297	-2.38222	-2.55976	-2.22045	-2.44679	-2.63899	-2.28204
210000	-2.39802	-2.54311	-2.26231	-2.39491	-2.56387	-2.23148	-2.45766	-2.65546	-2.29353
215000	-2.41247	-2.54689	-2.27044	-2.40939	-2.58396	-2.24175	-2.46076	-2.66741	-2.3016
220000	-2.4429	-2.56343	-2.28392	-2.41768	-2.60264	-2.25351	-2.47179	-2.68011	-2.31585
225000	-2.43949	-2.58062	-2.30489	-2.42863	-2.60641	-2.27191	-2.49627	-2.71311	-2.32422
230000	-2.47196	-2.58309	-2.31045	-2.45512	-2.59783	-2.28597	-2.5044	-2.69733	-2.33002
235000	-2.48135	-2.58502	-2.32124	-2.45837	-2.61795	-2.30401	-2.51416	-2.72401	-2.34341
240000	-2.4846	-2.5941	-2.33267	-2.45874	-2.6385	-2.33011	-2.53562	-2.73275	-2.36926
245000	-2.50695	-2.61319	-2.34504	-2.48221	-2.65157	-2.34029	-2.54145	-2.75333	-2.36506
250000	-2.51504	-2.61561	-2.35494	-2.49904	-2.65678	-2.36587	-2.55805	-2.77152	-2.3783
255000	-2.54365	-2.62206	-2.37428	-2.50245	-2.66948	-2.3784	-2.56959	-2.79227	-2.37799
260000	-2.5377	-2.63609	-2.40114	-2.52091	-2.68867	-2.38735	-2.5758	-2.78229	-2.40386
265000	-2.54939	-2.64222	-2.40916	-2.51859	-2.68525	-2.40044	-2.57965	-2.80765	-2.40892
270000	-2.55946	-2.65262	-2.42978	-2.53963	-2.69769	-2.40951	-2.58855	-2.81687	-2.41799
275000	-2.56583	-2.65865	-2.44004	-2.55045	-2.71094	-2.43037	-2.603	-2.8349	-2.43704
280000	-2.57789	-2.66141	-2.44739	-2.56566	-2.72473	-2.43826	-2.62436	-2.85143	-2.44908
285000	-2.58225	-2.66795	-2.46819	-2.5802	-2.73675	-2.45955	-2.62108	-2.89946	-2.46257
290000	-2.58888	-2.67521	-2.48389	-2.57981	-2.74629	-2.45908	-2.61887	-2.89512	-2.47646
295000	-2.60972	-2.68725	-2.50294	-2.59167	-2.7683	-2.48147	-2.6258	-2.90979	-2.49202
300000	-2.6121	-2.69687	-2.51113	-2.59385	-2.78116	-2.47857	-2.64389	-2.90096	-2.4935
305000	-2.62309	-2.70526	-2.52149	-2.61764	-2.79654	-2.49968	-2.65722	-2.91512	-2.50833
310000	-2.64181	-2.71614	-2.53824	-2.6149	-2.81478	-2.50133	-2.65623	-2.95102	-2.52274
315000	-2.63733	-2.7217	-2.54142	-2.62738	-2.80782	-2.50984	-2.65769	-2.9387	-2.53643
320000	-2.65017	-2.71935	-2.55709	-2.64136	-2.81991	-2.52634	-2.66272	-2.93884	-2.53117
325000	-2.65016	-2.72169	-2.56374	-2.65176	-2.83263	-2.52155	-2.68849	-2.95877	-2.54879
330000	-2.66996	-2.74019	-2.57559	-2.65188	-2.83614	-2.53237	-2.68478	-2.98636	-2.53735
335000	-2.65903	-2.74018	-2.58362	-2.65857	-2.83639	-2.53261	-2.69012	-2.98086	-2.55711
340000	-2.67275	-2.74895	-2.58811	-2.65374	-2.83253	-2.53065	-2.69886	-2.99252	-2.55337
345000	-2.68191	-2.75566	-2.59819	-2.66182	-2.85866	-2.53402	-2.69971	-3.00874	-2.56117
350000	-2.69362	-2.76786	-2.61055	-2.67834	-2.85344	-2.54863	-2.7175	-3.00884	-2.55129
355000	-2.68939	-2.75766	-2.6149	-2.67668	-2.85178	-2.55806	-2.71425	-3.017	-2.57184
360000	-2.69216	-2.75718	-2.6193	-2.69941	-2.89267	-2.56405	-2.72858	-3.0563	-2.57466
365000	-2.69632	-2.78326	-2.62481	-2.70875	-2.87267	-2.55345	-2.74071	-3.02392	-2.58044
370000	-2.70866	-2.77649	-2.63107	-2.70206	-2.87628	-2.56409	-2.74956	-3.048	-2.59019
375000	-2.70949	-2.78297	-2.63278	-2.71697	-2.87755	-2.57763	-2.77564	-3.05802	-2.60265
380000	-2.71296	-2.77458	-2.6438	-2.72127	-2.90065	-2.57025	-2.7784	-3.0666	-2.60636
385000	-2.71691	-2.78926	-2.6464	-2.70697	-2.89352	-2.57908	-2.77131	-3.06916	-2.61031
390000	-2.72935	-2.79155	-2.65032	-2.74582	-2.88671	-2.58752	-2.77416	-3.04598	-2.6188
395000	-2.7297	-2.80357	-2.65765	-2.73836	-2.91135	-2.58611	-2.7909	-3.05974	-2.63967
400000	-2.7252	-2.80384	-2.65405	-2.74442	-2.90675	-2.58595	-2.79021	-3.10265	-2.63171
405000	-2.73679	-2.81362	-2.6617	-2.75003	-2.90813	-2.60505	-2.80564	-3.07513	-2.65186
410000	-2.75018	-2.82258	-2.67374	-2.75507	-2.90768	-2.59794	-2.8111	-3.06994	-2.65272
415000	-2.74484	-2.81545	-2.66822	-2.76631	-2.92535	-2.5988	-2.82714	-3.08201	-2.64373
420000	-2.74867	-2.82198	-2.67115	-2.75695	-2.93085	-2.60507	-2.83321	-3.1114	-2.67009
425000	-2.74092	-2.82042	-2.68298	-2.7728	-2.91964	-2.61466	-2.81687	-3.09561	-2.67103
430000	-2.75167	-2.83584	-2.69386	-2.76618	-2.94008	-2.62835	-2.86825	-3.13595	-2.67064
435000	-2.75825	-2.83294	-2.69115	-2.76349	-2.92234	-2.62823	-2.84275	-3.11544	-2.6758
440000	-2.75784	-2.84113	-2.6895	-2.78696	-2.94668	-2.63217	-2.85358	-3.16299	-2.68982
445000	-2.76857	-2.86219	-2.69597	-2.78525	-2.94269	-2.6424	-2.84757	-3.11639	-2.69926
450000	-2.7611	-2.85084	-2.68293	-2.78565	-2.94391	-2.62888	-2.87003	-3.17021	-2.68916
455000	-2.76905	-2.86214	-2.69585	-2.77258	-2.93469	-2.66375	-2.87451	-3.1723	-2.69946
460000	-2.77998	-2.88112	-2.71124	-2.7903	-2.97159	-2.64434	-2.87634	-3.17453	-2.71875
465000	-2.7857	-2.86986	-2.71306	-2.79682	-2.96289	-2.66152	-2.88503	-3.1674	-2.7194
470000	-2.78812	-2.87594	-2.70828	-2.82796	-2.96811	-2.65406	-2.89889	-3.18645	-2.72928
475000	-2.78265	-2.88149	-2.7081	-2.81274	-2.98928	-2.67188	-2.91616	-3.17032	-2.73927
480000	-2.80049	-2.89899	-2.70884	-2.8243	-2.98616	-2.66015	-2.89495	-3.17927	-2.7244
485000	-2.78705	-2.88402	-2.71841	-2.796	-2.98433	-2.66571	-2.92284	-3.18232	-2.74648
490000	-2.79643	-2.90122	-2.72607	-2.83881	-2.99541	-2.68732	-2.94832	-3.20392	-2.73431
495000	-2.81379	-2.91251	-2.7326	-2.82883	-3.00559	-2.67548	-2.92748	-3.19367	-2.75128
500000	-2.8053	-2.91887	-2.72949	-2.84715	-2.99188	-2.67488	-2.96157	-3.24	-2.76682
505000	-2.81984	-2.92524	-2.73158	-2.86445	-2.9974	-2.68876	-2.94907	-3.19717	-2.77339
510000	-2.80932	-2.91961	-2.71737	-2.84491	-3.02295	-2.67586	-2.97458	-3.27475	-2.7827
515000	-2.81374	-2.93197	-2.73099	-2.86387	-3.02887	-2.67759	-2.99537	-3.24902	-2.78615
520000	-2.82015	-2.94927	-2.74809	-2.88043	-3.04332	-2.69255	-3.00263	-3.27386	-2.79941
525000	-2.83243	-2.97891	-2.74322	-2.86903	-3.02847	-2.71445	-3.0353	-3.24607	-2.78877
530000	-2.84717	-3.00057	-2.75013	-2.87876	-3.04722	-2.70136	-3.01484	-3.295	-2.80869
535000	-2.85593	-2.98371	-2.74185	-2.8839	-3.04884	-2.72314	-3.02737	-3.25911	-2.80549
540000	-2.84097	-2.97573	-2.75449	-2.87575	-3.01886	-2.72163	-3.07397	-3.29519	-2.80882
545000	-2.85405	-2.99717	-2.76152	-2.90557	-3.03547	-2.72162	-3.06763	-3.33104	-2.82078
550000	-2.86829	-3.01702	-2.76908	-2.90172	-3.0405	-2.71091	-3.07832	-3.31349	-2.82543
555000	-2.88404	-3.01464	-2.784	-2.88116	-3.05544	-2.70077	-3.07162	-3.30371	-2.82373
560000	-2.89774	-3.04452	-2.77353	-2.89063	-3.01761	-2.74535	-3.09445	-3.30875	-2.821
565000	-2.89437	-3.0348	-2.80841	-2.90519	-3.05895	-2.74711	-3.10184	-3.30768	-2.8516
570000	-2.92059	-3.06057	-2.81357	-2.91475	-3.05349	-2.75635	-3.1337	-3.36733	-2.85993
575000	-2.93123	-3.07126	-2.81346	-2.90884	-3.06353	-2.73895	-3.11963	-3.3471	-2.88912
580000	-2.9589	-3.06586	-2.83342	-2.90019	-3.05894	-2.74854	-3.16595	-3.36866	-2.88756
585000	-2.96857	-3.08772	-2.83545	-2.9427	-3.07458	-2.76911	-3.18278	-3.36014	-2.86412
590000	-3.00338	-3.10071	-2.87821	-2.9135	-3.06151	-2.76285	-3.16294	-3.4019	-2.87015
595000	-3.017	-3.10576	-2.90742	-2.95723	-3.10026	-2.76468	-3.21792	-3.36937	-2.97309
600000	-3.01917	-3.11473	-2.9059	-2.97906	-3.07142	-2.77647	-3.26103	-3.3928	-2.9721

## Sheet: 1E_HiC
Genomic separation	Log10(interaction score)
	ESC	DN3	DP
0	-0.925418	-1.77781	-1.64761
10000	-1.32005	-1.69103	-1.60346
20000	-1.65293	-1.89006	-1.85376
30000	-1.82478	-2.02065	-2.01153
40000	-1.94538	-2.11463	-2.12208
50000	-2.03588	-2.18584	-2.20686
60000	-2.10784	-2.24333	-2.27524
70000	-2.16689	-2.28925	-2.33278
80000	-2.21721	-2.33132	-2.38265
90000	-2.26077	-2.36709	-2.42545
100000	-2.29922	-2.39859	-2.46501
110000	-2.33373	-2.42695	-2.49942
120000	-2.36502	-2.45376	-2.53143
130000	-2.39368	-2.47782	-2.56114
140000	-2.42047	-2.50192	-2.58827
150000	-2.44519	-2.52226	-2.61347
160000	-2.46901	-2.54226	-2.63797
170000	-2.49122	-2.56247	-2.66024
180000	-2.51186	-2.58028	-2.68136
190000	-2.532	-2.59911	-2.70321
200000	-2.55094	-2.61469	-2.72232
210000	-2.5697	-2.63156	-2.74186
220000	-2.58774	-2.64749	-2.7594
230000	-2.60432	-2.66136	-2.7769
240000	-2.62097	-2.67554	-2.79444
250000	-2.63689	-2.69101	-2.81044
260000	-2.65271	-2.70414	-2.82554
270000	-2.66779	-2.71652	-2.8412
280000	-2.68238	-2.73049	-2.85503
290000	-2.69676	-2.74454	-2.86853
300000	-2.71017	-2.75777	-2.88272
310000	-2.72389	-2.76919	-2.89772
320000	-2.73691	-2.78084	-2.90834
330000	-2.75011	-2.79429	-2.92219
340000	-2.76304	-2.80393	-2.93409
350000	-2.77553	-2.81488	-2.94803
360000	-2.78765	-2.82667	-2.95957
370000	-2.80004	-2.83637	-2.97042
380000	-2.81132	-2.84862	-2.98058
390000	-2.82209	-2.85868	-2.99281
400000	-2.83343	-2.86869	-3.00422
410000	-2.84537	-2.87858	-3.01386
420000	-2.85569	-2.88805	-3.02362
430000	-2.86645	-2.89814	-3.0359
440000	-2.87739	-2.90875	-3.04544
450000	-2.8879	-2.91821	-3.05443
460000	-2.89801	-2.92715	-3.06432
470000	-2.90832	-2.9378	-3.07302
480000	-2.91784	-2.94671	-3.08151
490000	-2.92766	-2.95416	-3.09463
500000	-2.93761	-2.96199	-3.10171
510000	-2.94703	-2.97215	-3.10785
520000	-2.95677	-2.98078	-3.11658
530000	-2.96628	-2.98836	-3.12496
540000	-2.97529	-2.99691	-3.13365
550000	-2.98464	-3.00416	-3.14362
560000	-2.99364	-3.01336	-3.15034
570000	-3.00186	-3.02047	-3.15841
580000	-3.01089	-3.02765	-3.16632
590000	-3.01926	-3.03515	-3.1734
600000	-3.02803	-3.04295	-3.18073

## Sheet: 2A
Chr	Region	Coordinate	ESC insulation	DN3 insulation	DP insulation
1	Zap70	36532500	0.0647338	-0.117569	-0.154183
1	Zap70	36537500	0.0356455	-0.17207	-0.185855
1	Zap70	36542500	0.0252646	-0.170668	-0.192537
1	Zap70	36547500	0.0175123	-0.152189	-0.172523
1	Zap70	36552500	0.043982	-0.0962903	-0.0951114
1	Zap70	36557500	0.0897242	-0.0140157	0.00867274
1	Zap70	36562500	0.145442	0.0770581	0.11551
1	Zap70	36567500	0.221916	0.186712	0.242435
1	Zap70	36572500	0.277199	0.281703	0.340005
1	Zap70	36577500	0.324242	0.366733	0.424861
1	Zap70	36582500	0.354939	0.429338	0.488667
1	Zap70	36587500	0.391936	0.496309	0.549113
1	Zap70	36592500	0.425418	0.545111	0.597264
1	Zap70	36597500	0.435565	0.571017	0.609159
1	Zap70	36602500	0.435482	0.581852	0.606358
1	Zap70	36607500	0.431441	0.577831	0.588351
1	Zap70	36612500	0.411194	0.575157	0.556408
1	Zap70	36617500	0.391551	0.566114	0.524871
1	Zap70	36622500	0.358426	0.528499	0.450317
1	Zap70	36627500	0.313865	0.480935	0.367544
1	Zap70	36632500	0.269009	0.423114	0.280699
1	Zap70	36637500	0.225042	0.365509	0.207475
1	Zap70	36642500	0.197765	0.317029	0.151262
1	Zap70	36647500	0.168063	0.265741	0.0992625
1	Zap70	36652500	0.128457	0.212411	0.0411208
1	Zap70	36657500	0.107057	0.172716	0.0100409
1	Zap70	36662500	0.0744925	0.126843	-0.0368207
1	Zap70	36667500	0.0398399	0.0787309	-0.0931408
1	Zap70	36672500	0.0231837	0.0494479	-0.114873
1	Zap70	36677500	0.0136216	0.0150282	-0.142376
1	Zap70	36682500	-0.0138806	-0.028181	-0.179596
1	Zap70	36687500	-0.0313296	-0.0576757	-0.198262
1	Zap70	36692500	-0.0357705	-0.0803318	-0.187705
1	Zap70	36697500	-0.0225124	-0.078841	-0.144021
1	Zap70	36702500	-0.0274928	-0.0940357	-0.12927
1	Zap70	36707500	-0.0416254	-0.114619	-0.137609
1	Zap70	36712500	-0.0810879	-0.165542	-0.180055
1	Zap70	36717500	-0.0914775	-0.188981	-0.172289
1	Zap70	36722500	-0.0988185	-0.221223	-0.174161
1	Zap70	36727500	-0.117655	-0.25083	-0.185249
1	Zap70	36732500	-0.13006	-0.274456	-0.189532
1	Zap70	36737500	-0.152137	-0.302516	-0.203867
1	Zap70	36742500	-0.16365	-0.314953	-0.198731
1	Zap70	36747500	-0.185191	-0.325065	-0.197323
1	Zap70	36752500	-0.20225	-0.334929	-0.189831
1	Zap70	36757500	-0.206378	-0.330209	-0.154093
1	Zap70	36762500	-0.229224	-0.349727	-0.148412
1	Zap70	36767500	-0.236672	-0.345755	-0.132077
1	Zap70	36772500	-0.250358	-0.333147	-0.104007
1	Zap70	36777500	-0.238023	-0.308592	-0.0791946
1	Zap70	36782500	-0.246152	-0.305872	-0.0762993
1	Zap70	36787500	-0.227618	-0.291021	-0.0624619
1	Zap70	36792500	-0.189528	-0.237383	-0.045933
1	Zap70	36797500	-0.127041	-0.173397	-0.0302683
1	Zap70	36802500	-0.0660861	-0.101353	5.43832e-05
1	Zap70	36807500	-0.0278141	-0.0324037	0.0124306
1	Zap70	36812500	0.0181941	0.0300778	0.0165612
1	Zap70	36817500	0.0539868	0.0685649	0.0133332
1	Zap70	36822500	0.0835722	0.107521	0.0194891
1	Zap70	36827500	0.108876	0.144571	0.0332467
1	Zap70	36832500	0.10712	0.168667	0.0183768
1	Zap70	36837500	0.119811	0.223813	0.0391386
1	Zap70	36842500	0.136265	0.294247	0.0711075
1	Zap70	36847500	0.152322	0.362748	0.108316
1	Zap70	36852500	0.1715	0.419485	0.126444
1	Zap70	36857500	0.179838	0.467594	0.137042
1	Zap70	36862500	0.183058	0.501002	0.1331
1	Zap70	36867500	0.186548	0.515275	0.129689
1	Zap70	36872500	0.197934	0.526062	0.139137
1	Zap70	36877500	0.204792	0.519934	0.145747
1	Zap70	36882500	0.12854	0.431179	0.071412
1	Zap70	36887500	0.119143	0.40632	0.0792825
1	Zap70	36892500	0.10145	0.375104	0.0846773
1	Zap70	36897500	0.0755815	0.339234	0.0768202
1	Zap70	36902500	0.0709603	0.298776	0.0832756
1	Zap70	36907500	0.0605437	0.252088	0.102923
1	Zap70	36912500	0.0505718	0.211312	0.13374
1	Zap70	36917500	0.0494846	0.175681	0.168832
1	Zap70	36922500	0.0484925	0.137548	0.205714
1	Zap70	36927500	0.040793	0.103418	0.23691
1	Zap70	36932500	0.0394975	0.0629969	0.254729
1	Zap70	36937500	0.0379587	0.0204105	0.249712
1	Zap70	36942500	0.0464812	-0.0231365	0.219983
1	Zap70	36947500	0.0850642	-0.0170383	0.213874
1	Zap70	36957500	0.136142	0.0283222	0.218587
1	Zap70	36962500	0.211138	0.117093	0.261529
1	Zap70	36967500	0.271164	0.188562	0.298765
1	Zap70	36972500	0.307901	0.246853	0.325281
1	Pla2g4a	149607500	-0.0516923	0.0611961	-0.0478219
1	Pla2g4a	149612500	-0.0155632	0.098174	0.00320199
1	Pla2g4a	149617500	-0.00260476	0.113505	0.0260471
1	Pla2g4a	149622500	0.0136955	0.135911	0.058823
1	Pla2g4a	149627500	-0.00415172	0.107689	0.0527826
1	Pla2g4a	149632500	0.0126152	0.117364	0.0585146
1	Pla2g4a	149637500	0.0313437	0.124815	0.0778618
1	Pla2g4a	149642500	0.0162727	0.0937667	0.0426286
1	Pla2g4a	149647500	0.0347317	0.112183	0.0488494
1	Pla2g4a	149652500	0.0492586	0.0963479	0.0444098
1	Pla2g4a	149657500	0.0565984	0.0850539	0.0254304
1	Pla2g4a	149662500	0.13223	0.134351	0.0670166
1	Pla2g4a	149667500	0.190072	0.178689	0.104356
1	Pla2g4a	149672500	0.208414	0.17611	0.109275
1	Pla2g4a	149677500	0.212967	0.15533	0.0923775
1	Pla2g4a	149682500	0.275533	0.193464	0.131214
1	Pla2g4a	149687500	0.26605	0.17959	0.119858
1	Pla2g4a	149692500	0.262227	0.162462	0.104726
1	Pla2g4a	149697500	0.256114	0.150235	0.098971
1	Pla2g4a	149702500	0.235519	0.123329	0.0711529
1	Pla2g4a	149707500	0.220771	0.108921	0.0553169
1	Pla2g4a	149712500	0.205658	0.0982731	0.0506819
1	Pla2g4a	149717500	0.201712	0.0871759	0.0401619
1	Pla2g4a	149722500	0.185968	0.0786344	0.0242292
1	Pla2g4a	149727500	0.159235	0.0646669	0.0124471
1	Pla2g4a	149732500	0.141344	0.0583069	0.00998492
1	Pla2g4a	149737500	0.1309	0.0618678	0.0154472
1	Pla2g4a	149742500	0.107411	0.0488114	0.00182079
1	Pla2g4a	149747500	0.0832924	0.0342667	-0.00568719
1	Pla2g4a	149752500	0.0407223	0.0190098	-0.0300874
1	Pla2g4a	149757500	0.0120913	0.000899309	-0.0421795
1	Pla2g4a	149762500	-0.013814	-0.0147542	-0.0369659
1	Pla2g4a	149767500	-0.0405045	-0.0410115	-0.0508686
1	Pla2g4a	149772500	-0.0737349	-0.0763082	-0.0527109
1	Pla2g4a	149777500	-0.113521	-0.112176	-0.0749547
1	Pla2g4a	149782500	-0.149849	-0.156692	-0.0937524
1	Pla2g4a	149787500	-0.176244	-0.166557	-0.088656
1	Pla2g4a	149792500	-0.207351	-0.211839	-0.114381
1	Pla2g4a	149797500	-0.238634	-0.23697	-0.12223
1	Pla2g4a	149802500	-0.235641	-0.254206	-0.115077
1	Pla2g4a	149807500	-0.244048	-0.274017	-0.114643
1	Pla2g4a	149812500	-0.268847	-0.309207	-0.134855
1	Pla2g4a	149817500	-0.261148	-0.292845	-0.110307
1	Pla2g4a	149822500	-0.265249	-0.28709	-0.0903501
1	Pla2g4a	149827500	-0.281404	-0.292863	-0.0986222
1	Pla2g4a	149832500	-0.280685	-0.298346	-0.0981132
1	Pla2g4a	149837500	-0.262387	-0.281878	-0.0905781
1	Pla2g4a	149842500	-0.240688	-0.263514	-0.0811497
1	Pla2g4a	149847500	-0.220548	-0.242303	-0.0672188
1	Pla2g4a	149852500	-0.195906	-0.216487	-0.0412533
1	Pla2g4a	149857500	-0.177196	-0.185798	-0.0212158
1	Pla2g4a	149862500	-0.137559	-0.148443	0.00607425
1	Pla2g4a	149867500	-0.0946891	-0.0988636	0.0342135
1	Pla2g4a	149872500	-0.0547827	-0.0469484	0.0411992
1	Pla2g4a	149877500	-0.0154069	0.00935905	0.0572668
1	Pla2g4a	149882500	0.0257615	0.0715259	0.0838533
1	Pla2g4a	149887500	0.0552324	0.126138	0.102052
1	Pla2g4a	149892500	0.0744569	0.171302	0.109214
1	Pla2g4a	149897500	0.10212	0.215494	0.123951
1	Pla2g4a	149902500	0.131634	0.255942	0.132855
1	Pla2g4a	149907500	0.149912	0.284415	0.142211
1	Pla2g4a	149912500	0.168404	0.320982	0.166476
1	Pla2g4a	149917500	0.164987	0.327019	0.16556
1	Pla2g4a	149922500	0.159324	0.334957	0.164882
1	Pla2g4a	149927500	0.159449	0.335242	0.173138
1	Pla2g4a	149932500	0.154424	0.339572	0.180326
1	Pla2g4a	149937500	0.128537	0.328843	0.167036
1	Pla2g4a	149942500	0.139095	0.31643	0.187182
1	Pla2g4a	149947500	0.161504	0.298616	0.176656
1	Pla2g4a	149952500	0.170173	0.270114	0.164851
1	Pla2g4a	149957500	0.17598	0.242832	0.156866
1	Pla2g4a	149962500	0.175816	0.204837	0.134439
1	Pla2g4a	149967500	0.199631	0.185674	0.155886
1	Pla2g4a	149972500	0.20399	0.153849	0.130698
1	Pla2g4a	149977500	0.204423	0.122364	0.118482
1	Pla2g4a	149982500	0.202021	0.101038	0.087747
1	Pla2g4a	149987500	0.216992	0.104649	0.0828104
1	Pla2g4a	149992500	0.212292	0.103261	0.0732711
1	Pla2g4a	149997500	0.206629	0.110696	0.0585117
1	Pla2g4a	150002500	0.182583	0.124652	0.0532411
1	Pla2g4a	150007500	0.210445	0.170987	0.0921572
1	Pla2g4a	150012500	0.224549	0.198693	0.109364
1	Pla2g4a	150017500	0.226932	0.205962	0.106988
1	Pla2g4a	150022500	0.241629	0.226346	0.117139
1	Pla2g4a	150027500	0.246432	0.249272	0.130283
1	Pla2g4a	150032500	0.248563	0.253764	0.137669
1	Pla2g4a	150037500	0.263283	0.276021	0.170779
1	Pla2g4a	150042500	0.252598	0.272416	0.165403
2	Rag1	101432500	0.312805	0.121956	-0.123484
2	Rag1	101437500	0.270595	0.0842217	-0.181066
2	Rag1	101442500	0.244141	0.0426151	-0.239557
2	Rag1	101447500	0.225762	-0.0040905	-0.297209
2	Rag1	101452500	0.206923	-0.0484143	-0.331994
2	Rag1	101457500	0.177801	-0.0749974	-0.381929
2	Rag1	101462500	0.151417	-0.108552	-0.382881
2	Rag1	101467500	0.131865	-0.106611	-0.365517
2	Rag1	101472500	0.102225	-0.112257	-0.342062
2	Rag1	101477500	0.099972	-0.0736247	-0.261926
2	Rag1	101482500	0.18394	-0.0254693	-0.187644
2	Rag1	101487500	0.159713	-0.00579977	-0.12877
2	Rag1	101492500	0.185767	0.038858	-0.0539155
2	Rag1	101497500	0.196319	0.063469	-0.00141048
2	Rag1	101502500	0.20451	0.0814795	0.0388032
2	Rag1	101507500	0.205791	0.075016	0.0563694
2	Rag1	101512500	0.215975	0.0655073	0.0802463
2	Rag1	101517500	0.202651	0.0377422	0.0707153
2	Rag1	101522500	0.197266	0.0338955	0.0904448
2	Rag1	101527500	0.176192	0.00551604	0.104137
2	Rag1	101532500	0.149706	-0.0212991	0.106143
2	Rag1	101537500	0.146453	-0.0254103	0.136314
2	Rag1	101542500	0.146562	-0.0153818	0.163198
2	Rag1	101547500	0.141831	-0.00464283	0.192207
2	Rag1	101552500	0.143981	0.0214257	0.229744
2	Rag1	101557500	0.139898	0.108265	0.318416
2	Rag1	101562500	0.138122	0.214907	0.433051
2	Rag1	101567500	0.137283	0.305523	0.528179
2	Rag1	101572500	0.132616	0.383674	0.614025
2	Rag1	101577500	0.129079	0.465183	0.695993
2	Rag1	101582500	0.11367	0.52545	0.751995
2	Rag1	101587500	0.075373	0.569716	0.779525
2	Rag1	101592500	0.0881045	0.603987	0.788519
2	Rag1	101597500	0.0975731	0.616469	0.773837
2	Rag1	101602500	0.085032	0.622887	0.746904
2	Rag1	101607500	0.0784915	0.613762	0.703544
2	Rag1	101612500	0.0636862	0.584119	0.647033
2	Rag1	101617500	0.0271387	0.527809	0.570321
2	Rag1	101622500	-0.00918799	0.44774	0.465039
2	Rag1	101627500	-0.0523494	0.345493	0.339366
2	Rag1	101632500	-0.11173	0.229429	0.207287
2	Rag1	101637500	-0.150005	0.107632	0.0788733
2	Rag1	101642500	-0.196666	-0.0214304	-0.0575406
2	Rag1	101647500	-0.252027	-0.173695	-0.229877
2	Rag1	101652500	-0.305889	-0.345345	-0.442109
2	Rag1	101657500	-0.373656	-0.491134	-0.621063
2	Rag1	101662500	-0.399125	-0.565831	-0.672839
2	Rag1	101667500	-0.426857	-0.62397	-0.723207
2	Rag1	101672500	-0.435352	-0.66275	-0.744069
2	Rag1	101677500	-0.439456	-0.703695	-0.765664
2	Rag1	101682500	-0.433334	-0.717912	-0.803151
2	Rag1	101687500	-0.381936	-0.660879	-0.7475
2	Rag1	101692500	-0.359288	-0.620571	-0.706002
2	Rag1	101697500	-0.324444	-0.572665	-0.657122
2	Rag1	101702500	-0.280241	-0.496968	-0.568017
2	Rag1	101707500	-0.242894	-0.434131	-0.497196
2	Rag1	101712500	-0.188666	-0.349774	-0.41482
2	Rag1	101717500	-0.134603	-0.25232	-0.311251
2	Rag1	101722500	-0.0496206	-0.135537	-0.199556
2	Rag1	101727500	0.033444	-0.0240317	-0.0943427
2	Rag1	101732500	0.116644	0.0849534	0.00408233
2	Rag1	101737500	0.191493	0.183767	0.0913575
2	Rag1	101742500	0.253036	0.268554	0.159832
2	Rag1	101747500	0.299472	0.339468	0.217031
2	Rag1	101752500	0.331927	0.39126	0.268651
2	Rag1	101757500	0.350437	0.426941	0.301934
2	Rag1	101762500	0.373998	0.454504	0.324525
2	Rag1	101767500	0.403813	0.471343	0.338846
2	Rag1	101772500	0.41342	0.470596	0.326451
2	Rag1	101777500	0.404362	0.447125	0.297946
2	Rag1	101782500	0.384114	0.419061	0.266775
2	Rag1	101787500	0.354643	0.375634	0.228257
2	Rag1	101792500	0.32413	0.334103	0.198874
2	Rag1	101797500	0.282916	0.279418	0.169384
2	Rag1	101802500	0.250019	0.223576	0.123993
2	Rag1	101807500	0.24422	0.195263	0.095688
2	Rag1	101812500	0.222995	0.165451	0.0506982
2	Rag1	101817500	0.201804	0.127792	0.00786334
2	Rag1	101822500	0.178667	0.101192	-0.0294246
2	Rag1	101827500	0.156628	0.0687797	-0.0656411
2	Rag1	101832500	0.142052	0.0376105	-0.0883781
2	Rag1	101837500	0.126471	0.0108226	-0.118929
2	Rag1	101842500	0.12786	-0.00269475	-0.13674
2	Rag1	101847500	0.109582	-0.0306351	-0.162247
2	Rag1	101852500	0.100079	-0.0562973	-0.182121
2	Rag1	101857500	0.0909005	-0.0759787	-0.192667
2	Rag1	101862500	0.0776149	-0.103357	-0.201629
2	Rag1	101867500	0.0652148	-0.115978	-0.195973
2	Rag1	101872500	0.0556143	-0.125354	-0.189149
8	Nfatc3_Cdh1	105907500	0.248051	0.345678	0.244415
8	Nfatc3_Cdh1	105912500	0.237479	0.308606	0.207612
8	Nfatc3_Cdh1	105917500	0.22103	0.265319	0.159922
8	Nfatc3_Cdh1	105922500	0.208583	0.221485	0.122863
8	Nfatc3_Cdh1	105927500	0.187044	0.177293	0.089502
8	Nfatc3_Cdh1	105932500	0.156803	0.129267	0.0394853
8	Nfatc3_Cdh1	105937500	0.136263	0.0895702	0.010282
8	Nfatc3_Cdh1	105942500	0.142292	0.0706744	0.0110511
8	Nfatc3_Cdh1	105947500	0.155234	0.075858	0.0240029
8	Nfatc3_Cdh1	105952500	0.152205	0.0753606	0.0196001
8	Nfatc3_Cdh1	105957500	0.1432	0.0789683	0.0242915
8	Nfatc3_Cdh1	105962500	0.125443	0.079022	0.0276053
8	Nfatc3_Cdh1	105967500	0.102586	0.0670276	0.018962
8	Nfatc3_Cdh1	105972500	0.0955341	0.0655398	0.0224959
8	Nfatc3_Cdh1	105977500	0.0977986	0.075871	0.0325964
8	Nfatc3_Cdh1	105982500	0.0967827	0.0752814	0.0342687
8	Nfatc3_Cdh1	105987500	0.0969253	0.086002	0.0485103
8	Nfatc3_Cdh1	105992500	0.0875711	0.0987248	0.0743217
8	Nfatc3_Cdh1	105997500	0.0780197	0.126511	0.120794
8	Nfatc3_Cdh1	106002500	0.0730583	0.146167	0.163843
8	Nfatc3_Cdh1	106007500	0.056902	0.162018	0.192136
8	Nfatc3_Cdh1	106012500	0.0305881	0.166311	0.205415
8	Nfatc3_Cdh1	106017500	0.0043379	0.150862	0.196553
8	Nfatc3_Cdh1	106022500	-0.00636265	0.130571	0.183915
8	Nfatc3_Cdh1	106027500	-0.0162899	0.103031	0.178665
8	Nfatc3_Cdh1	106032500	-0.0144224	0.0919261	0.18896
8	Nfatc3_Cdh1	106037500	-0.013428	0.0835411	0.211313
8	Nfatc3_Cdh1	106042500	-0.0235018	0.077579	0.231378
8	Nfatc3_Cdh1	106047500	-0.0283225	0.078075	0.255019
8	Nfatc3_Cdh1	106052500	-0.034732	0.0670046	0.276095
8	Nfatc3_Cdh1	106057500	-0.0595444	0.0466919	0.296679
8	Nfatc3_Cdh1	106062500	-0.0844251	0.023601	0.322219
8	Nfatc3_Cdh1	106067500	-0.0656251	0.0303224	0.379405
8	Nfatc3_Cdh1	106072500	-0.0852811	0.0178515	0.385412
8	Nfatc3_Cdh1	106077500	-0.102435	-0.0094805	0.391967
8	Nfatc3_Cdh1	106082500	-0.0984844	-0.0122766	0.408593
8	Nfatc3_Cdh1	106087500	-0.122996	-0.0479543	0.400252
8	Nfatc3_Cdh1	106092500	-0.138203	-0.0621695	0.384818
8	Nfatc3_Cdh1	106097500	-0.165869	-0.0973418	0.35015
8	Nfatc3_Cdh1	106102500	-0.197424	-0.137786	0.30671
8	Nfatc3_Cdh1	106107500	-0.225275	-0.176044	0.249669
8	Nfatc3_Cdh1	106112500	-0.261063	-0.217579	0.178512
8	Nfatc3_Cdh1	106117500	-0.291417	-0.25816	0.0672991
8	Nfatc3_Cdh1	106122500	-0.302217	-0.280557	-0.0316178
8	Nfatc3_Cdh1	106127500	-0.328638	-0.300276	-0.125758
8	Nfatc3_Cdh1	106132500	-0.352627	-0.301201	-0.192172
8	Nfatc3_Cdh1	106137500	-0.387763	-0.302637	-0.243983
8	Nfatc3_Cdh1	106142500	-0.374835	-0.277073	-0.252071
8	Nfatc3_Cdh1	106147500	-0.325446	-0.211491	-0.226039
8	Nfatc3_Cdh1	106152500	-0.299825	-0.157636	-0.210314
8	Nfatc3_Cdh1	106157500	-0.248938	-0.0991528	-0.168775
8	Nfatc3_Cdh1	106162500	-0.207002	-0.0530385	-0.144624
8	Nfatc3_Cdh1	106167500	-0.180943	-0.0318706	-0.12787
8	Nfatc3_Cdh1	106172500	-0.169538	-0.0171061	-0.126972
8	Nfatc3_Cdh1	106177500	-0.138128	0.000706949	-0.106526
8	Nfatc3_Cdh1	106182500	-0.11157	0.00621328	-0.089173
8	Nfatc3_Cdh1	106187500	-0.100926	-0.000484827	-0.0792459
8	Nfatc3_Cdh1	106192500	-0.109831	-0.0202152	-0.0946303
8	Nfatc3_Cdh1	106197500	-0.115479	-0.0574901	-0.123477
8	Nfatc3_Cdh1	106202500	-0.139826	-0.110172	-0.180629
8	Nfatc3_Cdh1	106207500	-0.149309	-0.172866	-0.232943
8	Nfatc3_Cdh1	106212500	-0.171553	-0.255948	-0.317955
8	Nfatc3_Cdh1	106217500	-0.171679	-0.313987	-0.369949
8	Nfatc3_Cdh1	106222500	-0.169489	-0.364517	-0.40541
8	Nfatc3_Cdh1	106227500	-0.179452	-0.40503	-0.444948
8	Nfatc3_Cdh1	106232500	-0.195158	-0.445621	-0.483569
8	Nfatc3_Cdh1	106237500	-0.192664	-0.448903	-0.462468
8	Nfatc3_Cdh1	106242500	-0.202248	-0.457877	-0.459644
8	Nfatc3_Cdh1	106247500	-0.211167	-0.451352	-0.436437
8	Nfatc3_Cdh1	106252500	-0.222527	-0.456021	-0.414573
8	Nfatc3_Cdh1	106257500	-0.226581	-0.437279	-0.388828
8	Nfatc3_Cdh1	106262500	-0.222952	-0.411475	-0.36851
8	Nfatc3_Cdh1	106267500	-0.204054	-0.385308	-0.3362
8	Nfatc3_Cdh1	106272500	-0.183367	-0.347896	-0.296751
8	Nfatc3_Cdh1	106277500	-0.171898	-0.316621	-0.276854
8	Nfatc3_Cdh1	106282500	-0.150654	-0.278563	-0.236707
8	Nfatc3_Cdh1	106287500	-0.14615	-0.252731	-0.223441
8	Nfatc3_Cdh1	106292500	-0.135369	-0.230379	-0.212789
8	Nfatc3_Cdh1	106297500	-0.104753	-0.195591	-0.183395
8	Nfatc3_Cdh1	106302500	-0.0860028	-0.176803	-0.180702
8	Nfatc3_Cdh1	106307500	-0.0650781	-0.153979	-0.168844
8	Nfatc3_Cdh1	106312500	-0.0507717	-0.134228	-0.151817
8	Nfatc3_Cdh1	106317500	-0.0377915	-0.11419	-0.137213
8	Nfatc3_Cdh1	106322500	-0.0309093	-0.110437	-0.133743
8	Nfatc3_Cdh1	106327500	-0.0249392	-0.10477	-0.129736
8	Nfatc3_Cdh1	106332500	-0.0294308	-0.106127	-0.129508
8	Nfatc3_Cdh1	106337500	-0.0487197	-0.122373	-0.129102
8	Nfatc3_Cdh1	106342500	-0.0603381	-0.13629	-0.120668
8	Nfatc3_Cdh1	106347500	-0.06862	-0.151283	-0.120963
8	Nfatc3_Cdh1	106352500	-0.0904204	-0.17463	-0.138529
8	Nfatc3_Cdh1	106357500	-0.12015	-0.215941	-0.165969
8	Nfatc3_Cdh1	106362500	-0.156895	-0.255776	-0.188816
8	Nfatc3_Cdh1	106367500	-0.204436	-0.288449	-0.213367
8	Nfatc3_Cdh1	106372500	-0.249985	-0.322112	-0.231641
8	Nfatc3_Cdh1	106377500	-0.306056	-0.357037	-0.270315
8	Nfatc3_Cdh1	106382500	-0.356978	-0.386803	-0.295785
8	Nfatc3_Cdh1	106387500	-0.402593	-0.409721	-0.311478
8	Nfatc3_Cdh1	106392500	-0.452809	-0.431287	-0.326896
8	Nfatc3_Cdh1	106397500	-0.500034	-0.44498	-0.334198
8	Nfatc3_Cdh1	106402500	-0.544172	-0.455868	-0.33853
8	Nfatc3_Cdh1	106407500	-0.579462	-0.461801	-0.355183
8	Nfatc3_Cdh1	106412500	-0.65329	-0.543915	-0.419246
8	Nfatc3_Cdh1	106417500	-0.714595	-0.618698	-0.496774
8	Nfatc3_Cdh1	106422500	-0.744376	-0.675051	-0.540522
8	Nfatc3_Cdh1	106427500	-0.702191	-0.648701	-0.547779
8	Nfatc3_Cdh1	106432500	-0.652489	-0.615045	-0.535599
8	Nfatc3_Cdh1	106437500	-0.574589	-0.574064	-0.526269
8	Nfatc3_Cdh1	106442500	-0.458662	-0.516249	-0.487005
8	Nfatc3_Cdh1	106447500	-0.372337	-0.481554	-0.464817
8	Nfatc3_Cdh1	106452500	-0.28241	-0.440273	-0.431269
8	Nfatc3_Cdh1	106457500	-0.17842	-0.389076	-0.387038
8	Nfatc3_Cdh1	106462500	-0.095776	-0.376183	-0.388245
8	Nfatc3_Cdh1	106467500	-0.0274605	-0.347654	-0.366811
8	Nfatc3_Cdh1	106472500	0.00277449	-0.344547	-0.38595
8	Nfatc3_Cdh1	106477500	0.014835	-0.353292	-0.417912
8	Nfatc3_Cdh1	106497500	-0.0813982	-0.474488	-0.528874
8	Nfatc3_Cdh1	106502500	-0.110261	-0.456152	-0.408903
8	Nfatc3_Cdh1	106507500	-0.199043	-0.473989	-0.39508
8	Nfatc3_Cdh1	106512500	-0.312718	-0.53312	-0.406397
8	Nfatc3_Cdh1	106517500	-0.396942	-0.567234	-0.404253
8	Nfatc3_Cdh1	106522500	-0.470585	-0.607894	-0.407933
8	Nfatc3_Cdh1	106527500	-0.554074	-0.656695	-0.419593
8	Nfatc3_Cdh1	106532500	-0.637264	-0.680539	-0.421763
8	Nfatc3_Cdh1	106537500	-0.694993	-0.688962	-0.399095
8	Nfatc3_Cdh1	106542500	-0.714636	-0.649627	-0.360409
8	Nfatc3_Cdh1	106547500	-0.7186	-0.615364	-0.317268
8	Nfatc3_Cdh1	106552500	-0.714448	-0.554384	-0.282242
8	Nfatc3_Cdh1	106557500	-0.728098	-0.488987	-0.265573
8	Nfatc3_Cdh1	106562500	-0.615549	-0.336573	-0.168118
8	Nfatc3_Cdh1	106567500	-0.481117	-0.176665	-0.0764187
8	Nfatc3_Cdh1	106572500	-0.317469	-0.00704856	0.0278686
8	Nfatc3_Cdh1	106577500	-0.219496	0.100055	0.0606124
8	Nfatc3_Cdh1	106582500	-0.123234	0.188047	0.0972759
8	Nfatc3_Cdh1	106587500	-0.0575271	0.236433	0.104218
8	Nfatc3_Cdh1	106592500	-0.00433363	0.271321	0.114797
8	Nfatc3_Cdh1	106597500	0.0370825	0.290987	0.119387
8	Nfatc3_Cdh1	106602500	0.0616797	0.299014	0.117306
8	Nfatc3_Cdh1	106607500	0.0860768	0.299465	0.10326
8	Nfatc3_Cdh1	106612500	0.106917	0.275185	0.0772162
8	Nfatc3_Cdh1	106617500	0.103884	0.227693	0.0282945
8	Nfatc3_Cdh1	106622500	0.0860604	0.162804	-0.0213467
8	Nfatc3_Cdh1	106627500	0.0576718	0.0775864	-0.0748378
8	Nfatc3_Cdh1	106632500	-0.00667532	-0.0296768	-0.14553
8	Nfatc3_Cdh1	106637500	-0.0856678	-0.166611	-0.21326
8	Nfatc3_Cdh1	106642500	-0.182046	-0.330626	-0.30115
8	Nfatc3_Cdh1	106647500	-0.287774	-0.498497	-0.393551
8	Nfatc3_Cdh1	106652500	-0.352398	-0.622666	-0.444712
8	Nfatc3_Cdh1	106657500	-0.40952	-0.71657	-0.489089
8	Nfatc3_Cdh1	106662500	-0.444166	-0.772529	-0.507304
8	Nfatc3_Cdh1	106667500	-0.479426	-0.813256	-0.523691
8	Nfatc3_Cdh1	106672500	-0.504782	-0.860375	-0.528441
8	Nfatc3_Cdh1	106677500	-0.536826	-0.91132	-0.559689
8	Nfatc3_Cdh1	106682500	-0.543544	-0.976304	-0.599634
8	Nfatc3_Cdh1	106687500	-0.561498	-0.934618	-0.534799
8	Nfatc3_Cdh1	106692500	-0.569833	-0.915938	-0.532804
8	Nfatc3_Cdh1	106697500	-0.530908	-0.844724	-0.493231
8	Nfatc3_Cdh1	106702500	-0.503984	-0.793436	-0.484506
8	Nfatc3_Cdh1	106707500	-0.457427	-0.712957	-0.4427
8	Nfatc3_Cdh1	106712500	-0.418796	-0.646018	-0.417171
8	Nfatc3_Cdh1	106717500	-0.366552	-0.58386	-0.375507
8	Nfatc3_Cdh1	106722500	-0.318916	-0.510554	-0.339342
8	Nfatc3_Cdh1	106727500	-0.273809	-0.420348	-0.297718
8	Nfatc3_Cdh1	106732500	-0.218473	-0.335782	-0.254446
8	Nfatc3_Cdh1	106737500	-0.167449	-0.262121	-0.216709
8	Nfatc3_Cdh1	106742500	-0.127113	-0.199107	-0.187339
8	Nfatc3_Cdh1	106747500	-0.0799264	-0.131311	-0.126475
8	Nfatc3_Cdh1	106752500	-0.0467713	-0.0860667	-0.0917502
8	Nfatc3_Cdh1	106757500	-0.0149077	-0.0460678	-0.0624998
8	Nfatc3_Cdh1	106762500	0.0178403	-0.00964982	-0.0313482
8	Nfatc3_Cdh1	106767500	0.0430773	0.0172558	-0.008943
8	Nfatc3_Cdh1	106772500	0.0725847	0.044936	0.0284069
8	Nfatc3_Cdh1	106777500	0.0905546	0.0595994	0.0517497
8	Nfatc3_Cdh1	106782500	0.110479	0.0778675	0.0740573
8	Nfatc3_Cdh1	106787500	0.11678	0.0844595	0.0891566
8	Nfatc3_Cdh1	106792500	0.107835	0.0907617	0.0904327
8	Nfatc3_Cdh1	106797500	0.114985	0.0859031	0.0886454
8	Nfatc3_Cdh1	106802500	0.127612	0.0829384	0.0953633
8	Nfatc3_Cdh1	106807500	0.128354	0.0786204	0.0822115
8	Nfatc3_Cdh1	106812500	0.135358	0.0866277	0.0820254
8	Nfatc3_Cdh1	106817500	0.135631	0.0818474	0.0702514
8	Nfatc3_Cdh1	106822500	0.129363	0.0647555	0.0525249
8	Nfatc3_Cdh1	106827500	0.117347	0.0434647	0.0145939
8	Nfatc3_Cdh1	106832500	0.104658	0.0202743	-0.0167175
8	Nfatc3_Cdh1	106837500	0.098641	0.00816381	-0.0230923
8	Nfatc3_Cdh1	106842500	0.0791038	-0.0246846	-0.049943
8	Nfatc3_Cdh1	106847500	0.0536894	-0.0565546	-0.0759167
8	Nfatc3_Cdh1	106852500	0.0139888	-0.0964052	-0.105182
8	Nfatc3_Cdh1	106857500	-0.0255452	-0.131461	-0.141712
8	Nfatc3_Cdh1	106862500	-0.0805605	-0.18462	-0.180022
8	Nfatc3_Cdh1	106867500	-0.121922	-0.218818	-0.197315
8	Nfatc3_Cdh1	106872500	-0.173021	-0.268499	-0.222639
8	Nfatc3_Cdh1	106877500	-0.193813	-0.301541	-0.236872
8	Nfatc3_Cdh1	106882500	-0.211965	-0.34267	-0.253745
8	Nfatc3_Cdh1	106887500	-0.236991	-0.377921	-0.266034
8	Nfatc3_Cdh1	106892500	-0.245491	-0.372548	-0.237171
8	Nfatc3_Cdh1	106897500	-0.206443	-0.338611	-0.163889
9	Cd3	44742500	0.19036	0.316711	0.163526
9	Cd3	44747500	0.130633	0.256475	0.111081
9	Cd3	44752500	0.0979237	0.211346	0.0868377
9	Cd3	44757500	0.0719746	0.172003	0.0701403
9	Cd3	44762500	0.0452949	0.144126	0.0614101
9	Cd3	44767500	0.00926711	0.112184	0.040037
9	Cd3	44772500	-0.0248475	0.0721337	0.00373172
9	Cd3	44777500	-0.0151641	0.0595144	0.00549862
9	Cd3	44782500	-0.0182387	0.0377736	-0.0180422
9	Cd3	44787500	0.0113806	0.046755	-0.0131672
9	Cd3	44792500	0.0336386	0.0590109	-0.00253763
9	Cd3	44797500	0.0428856	0.0635537	-0.00421073
9	Cd3	44802500	0.0511193	0.0638672	-0.0122677
9	Cd3	44807500	0.0775	0.0667102	-0.0152012
9	Cd3	44812500	0.104037	0.0709584	-0.0152178
9	Cd3	44817500	0.126415	0.0741609	-0.0180049
9	Cd3	44822500	0.135476	0.0758173	-0.0212636
9	Cd3	44827500	0.136452	0.0634964	-0.0315777
9	Cd3	44832500	0.132483	0.0543377	-0.0345622
9	Cd3	44837500	0.114235	0.059287	-0.033482
9	Cd3	44842500	0.117043	0.0869164	0.00204341
9	Cd3	44847500	0.117709	0.119251	0.0345268
9	Cd3	44852500	0.11727	0.145811	0.0574332
9	Cd3	44857500	0.120219	0.175774	0.080299
9	Cd3	44862500	0.11881	0.203352	0.107416
9	Cd3	44867500	0.115739	0.225962	0.125631
9	Cd3	44872500	0.115743	0.239075	0.149199
9	Cd3	44877500	0.103115	0.242994	0.159411
9	Cd3	44882500	0.0758762	0.227494	0.148666
9	Cd3	44887500	0.0801204	0.225915	0.15538
9	Cd3	44892500	0.0822672	0.211553	0.15189
9	Cd3	44897500	0.0705546	0.178406	0.129537
9	Cd3	44902500	0.059245	0.137238	0.0972022
9	Cd3	44907500	0.039676	0.0836853	0.0531971
9	Cd3	44912500	0.0139091	0.0319517	0.000672609
9	Cd3	44917500	-0.0288666	-0.0269754	-0.0480383
9	Cd3	44922500	-0.0635372	-0.065365	-0.0712509
9	Cd3	44927500	-0.09166	-0.0756879	-0.0734301
9	Cd3	44932500	-0.0969558	-0.0833136	-0.0665087
9	Cd3	44937500	-0.105056	-0.0952321	-0.0580479
9	Cd3	44942500	-0.1229	-0.109979	-0.052469
9	Cd3	44947500	-0.148581	-0.125552	-0.0540672
9	Cd3	44952500	-0.173954	-0.152245	-0.060673
9	Cd3	44957500	-0.204653	-0.183944	-0.074614
9	Cd3	44962500	-0.247581	-0.210924	-0.0871429
9	Cd3	44967500	-0.299473	-0.239462	-0.102178
9	Cd3	44972500	-0.281982	-0.186746	-0.0239205
9	Cd3	44977500	-0.277415	-0.13727	0.0426802
9	Cd3	44982500	-0.260472	-0.0921392	0.0949707
9	Cd3	44987500	-0.251901	-0.0502275	0.143544
9	Cd3	44992500	-0.229783	-0.0101759	0.169685
9	Cd3	44997500	-0.222886	-0.0154581	0.150413
9	Cd3	45002500	-0.209123	-0.042692	0.102027
9	Cd3	45007500	-0.197637	-0.0929737	0.0404964
9	Cd3	45012500	-0.185048	-0.172014	-0.0607209
9	Cd3	45017500	-0.15659	-0.208083	-0.145816
9	Cd3	45022500	-0.132116	-0.199656	-0.198706
9	Cd3	45027500	-0.0919241	-0.176512	-0.233954
9	Cd3	45032500	-0.0345945	-0.128696	-0.221602
9	Cd3	45037500	0.00962433	-0.0854864	-0.200912
9	Cd3	45042500	0.0484024	-0.0469053	-0.169949
9	Cd3	45047500	0.0879128	-0.0114922	-0.131259
9	Cd3	45052500	0.129421	0.0389872	-0.073325
9	Cd3	45057500	0.159288	0.0809098	-0.0138742
9	Cd3	45062500	0.210276	0.145778	0.07032
9	Cd3	45067500	0.241993	0.199323	0.149982
9	Cd3	45072500	0.263844	0.247411	0.213335
9	Cd3	45077500	0.274141	0.2783	0.261563
9	Cd3	45082500	0.268461	0.295742	0.294405
9	Cd3	45087500	0.249942	0.30336	0.314397
9	Cd3	45092500	0.218531	0.290293	0.309211
9	Cd3	45097500	0.187063	0.26768	0.290532
9	Cd3	45102500	0.137454	0.226191	0.249601
9	Cd3	45107500	0.086061	0.171703	0.195551
9	Cd3	45112500	0.0326596	0.110572	0.132212
9	Cd3	45117500	-0.0240532	0.0430537	0.060735
9	Cd3	45122500	-0.073217	-0.0117484	-0.00810757
9	Cd3	45127500	-0.10664	-0.0349839	-0.0514291
9	Cd3	45132500	-0.13737	-0.0478073	-0.0941178
9	Cd3	45137500	-0.174332	-0.0628903	-0.131195
9	Cd3	45142500	-0.215591	-0.0745659	-0.169462
9	Cd3	45147500	-0.229783	-0.0645584	-0.178966
9	Cd3	45152500	-0.199855	-0.0270113	-0.136112
9	Cd3	45157500	-0.169143	0.0212315	-0.0837414
9	Cd3	45162500	-0.13708	0.063124	-0.02237
9	Cd3	45167500	-0.092458	0.102028	0.0586778
9	Cd3	45172500	-0.0625789	0.127479	0.101984
9	Cd3	45177500	-0.00435633	0.158293	0.155525
9	Cd3	45182500	0.0403551	0.174408	0.188782
9	Cd3	45187500	0.0986314	0.203083	0.230092
14	Il17rb	29757500	0.294334	0.386046	0.365417
14	Il17rb	29762500	0.292407	0.363723	0.331989
14	Il17rb	29767500	0.279514	0.309501	0.266895
14	Il17rb	29772500	0.284642	0.311582	0.268548
14	Il17rb	29777500	0.281797	0.311238	0.272195
14	Il17rb	29782500	0.275608	0.310303	0.266326
14	Il17rb	29787500	0.27138	0.308305	0.257117
14	Il17rb	29792500	0.255918	0.294962	0.245584
14	Il17rb	29797500	0.258129	0.287952	0.234523
14	Il17rb	29802500	0.26406	0.285447	0.232776
14	Il17rb	29807500	0.264043	0.274686	0.221763
14	Il17rb	29812500	0.27469	0.266433	0.217899
14	Il17rb	29817500	0.291395	0.262396	0.213468
14	Il17rb	29822500	0.30402	0.253944	0.20986
14	Il17rb	29827500	0.317493	0.258412	0.216556
14	Il17rb	29832500	0.315229	0.24453	0.203764
14	Il17rb	29837500	0.322004	0.23505	0.199868
14	Il17rb	29842500	0.321786	0.214673	0.181005
14	Il17rb	29847500	0.313385	0.202038	0.168401
14	Il17rb	29852500	0.239284	0.143458	0.113812
14	Il17rb	29857500	0.232462	0.132813	0.0896239
14	Il17rb	29862500	0.219287	0.128979	0.0756329
14	Il17rb	29867500	0.207939	0.118234	0.0564983
14	Il17rb	29872500	0.182524	0.0989984	0.0277864
14	Il17rb	29877500	0.161006	0.0827971	0.0163169
14	Il17rb	29882500	0.130076	0.0531747	-0.0205848
14	Il17rb	29887500	0.0900385	0.0169606	-0.0618009
14	Il17rb	29892500	0.0450599	-0.0293215	-0.113114
14	Il17rb	29897500	0.00729468	-0.0622273	-0.155455
14	Il17rb	29902500	-0.0465843	-0.119874	-0.216829
14	Il17rb	29907500	-0.100379	-0.184168	-0.288088
14	Il17rb	29912500	-0.155979	-0.251991	-0.35958
14	Il17rb	29917500	-0.207765	-0.344911	-0.434183
14	Il17rb	29927500	-0.313871	-0.505644	-0.569014
14	Il17rb	29932500	-0.33048	-0.516693	-0.563064
14	Il17rb	29937500	-0.366896	-0.568763	-0.570544
14	Il17rb	29942500	-0.411578	-0.645255	-0.617948
14	Il17rb	29947500	-0.415072	-0.691687	-0.641888
14	Il17rb	29952500	-0.401807	-0.724035	-0.65086
14	Il17rb	29957500	-0.376231	-0.752815	-0.668161
14	Il17rb	29962500	-0.361011	-0.788756	-0.687044
14	Il17rb	29967500	-0.32743	-0.710235	-0.568055
14	Il17rb	29972500	-0.30691	-0.591791	-0.435635
14	Il17rb	29977500	-0.266776	-0.438434	-0.290507
14	Il17rb	29982500	-0.25204	-0.300323	-0.161715
14	Il17rb	29987500	-0.210781	-0.16281	-0.031089
14	Il17rb	29992500	-0.167955	-0.0360312	0.0835902
14	Il17rb	29997500	-0.143763	0.069947	0.172847
14	Il17rb	30002500	-0.0884983	0.181015	0.274448
14	Il17rb	30007500	-0.0758287	0.240589	0.330847
14	Il17rb	30012500	-0.0525988	0.297568	0.382077
14	Il17rb	30017500	-0.0197927	0.361045	0.4372
14	Il17rb	30022500	0.0036201	0.403106	0.468473
14	Il17rb	30027500	0.0347892	0.430217	0.487921
14	Il17rb	30032500	0.0558478	0.458539	0.50599
14	Il17rb	30037500	0.0792896	0.485739	0.518844
14	Il17rb	30042500	0.105122	0.505301	0.520981
14	Il17rb	30047500	0.125818	0.511992	0.508621
14	Il17rb	30052500	0.150319	0.518149	0.490992
14	Il17rb	30057500	0.168753	0.51713	0.476242
14	Il17rb	30062500	0.185853	0.509601	0.462282
14	Il17rb	30067500	0.206716	0.495009	0.448801
14	Il17rb	30072500	0.220536	0.467855	0.421527
14	Il17rb	30077500	0.22637	0.42689	0.378455
14	Il17rb	30082500	0.227097	0.378583	0.329795
14	Il17rb	30087500	0.22332	0.318887	0.26677
14	Il17rb	30092500	0.212143	0.253988	0.208933
14	Il17rb	30097500	0.197665	0.194715	0.149512
14	Il17rb	30102500	0.174922	0.138022	0.0892372
14	Il17rb	30107500	0.15567	0.089603	0.0322785
14	Il17rb	30112500	0.147527	0.0487905	0.00347362
14	Il17rb	30117500	0.138451	0.0226988	-0.014369
14	Il17rb	30122500	0.134927	-0.00813739	-0.0373057
14	Il17rb	30127500	0.119694	-0.0378799	-0.0723108
14	Il17rb	30132500	0.112506	-0.0478857	-0.0885309
14	Il17rb	30137500	0.110962	-0.0542649	-0.0917244
14	Il17rb	30142500	0.135459	-0.0255819	-0.067911
14	Il17rb	30147500	0.160224	0.0216822	0.00188968
14	Il17rb	30152500	0.187629	0.0654137	0.0635564
14	Il17rb	30157500	0.223187	0.111953	0.125466
14	Il17rb	30162500	0.251485	0.166683	0.18859
14	Il17rb	30167500	0.277677	0.21633	0.2418
14	Il17rb	30172500	0.297931	0.269027	0.283338
14	Il17rb	30177500	0.327549	0.324407	0.340961
14	Il17rb	30182500	0.343926	0.375005	0.385506
14	Il17rb	30187500	0.376326	0.419851	0.430801
14	Il17rb	30192500	0.396294	0.455905	0.463577
14	Il17rb	30197500	0.42713	0.494601	0.510169
16	Bcl6	23732500	0.139887	0.250599	0.287743
16	Bcl6	23737500	0.0985133	0.213102	0.250861
16	Bcl6	23742500	0.0614394	0.174121	0.192556
16	Bcl6	23757500	0.00499098	0.0979276	0.082493
16	Bcl6	23762500	0.0700267	0.147061	0.153509
16	Bcl6	23767500	0.100175	0.156138	0.172143
16	Bcl6	23772500	0.111498	0.170707	0.183435
16	Bcl6	23777500	0.136935	0.18092	0.191786
16	Bcl6	23782500	0.159702	0.180035	0.189188
16	Bcl6	23787500	0.179222	0.195571	0.188339
16	Bcl6	23792500	0.193328	0.205714	0.190086
16	Bcl6	23797500	0.211992	0.221036	0.200768
16	Bcl6	23802500	0.207791	0.216069	0.192177
16	Bcl6	23807500	0.217281	0.230948	0.205444
16	Bcl6	23812500	0.212697	0.234624	0.194395
16	Bcl6	23817500	0.203186	0.238637	0.194526
16	Bcl6	23822500	0.195734	0.24235	0.194701
16	Bcl6	23827500	0.264217	0.331999	0.272918
16	Bcl6	23832500	0.316288	0.40386	0.330858
16	Bcl6	23837500	0.283151	0.389152	0.300875
16	Bcl6	23842500	0.251993	0.379135	0.289271
16	Bcl6	23847500	0.223075	0.356988	0.274102
16	Bcl6	23852500	0.191109	0.332782	0.26093
16	Bcl6	23857500	0.163438	0.306541	0.25413
16	Bcl6	23862500	0.104378	0.270018	0.205215
16	Bcl6	23867500	0.0860648	0.248995	0.212122
16	Bcl6	23872500	0.0491595	0.20137	0.180025
16	Bcl6	23877500	0.0324366	0.17539	0.177439
16	Bcl6	23882500	0.00278584	0.136063	0.154679
16	Bcl6	23887500	-0.0292328	0.100154	0.122896
16	Bcl6	23892500	-0.0436616	0.0670263	0.0907989
16	Bcl6	23897500	-0.0577711	0.0264461	0.0442989
16	Bcl6	23902500	-0.0408265	0.0159865	0.0210081
16	Bcl6	23907500	0.00111931	0.020693	0.00802759
16	Bcl6	23912500	0.0138962	0.00395776	-0.0451664
16	Bcl6	23917500	0.0269878	-0.0183387	-0.095576
16	Bcl6	23922500	0.010471	-0.0661814	-0.16072
16	Bcl6	23927500	-0.0482872	-0.139168	-0.253597
16	Bcl6	23932500	-0.0754723	-0.179856	-0.297183
16	Bcl6	23937500	-0.126807	-0.25076	-0.386221
16	Bcl6	23942500	-0.20994	-0.331436	-0.51539
16	Bcl6	23947500	-0.244488	-0.387919	-0.550895
16	Bcl6	23952500	-0.330059	-0.494539	-0.637314
16	Bcl6	23957500	-0.418959	-0.607825	-0.753668
16	Bcl6	23962500	-0.475018	-0.698874	-0.802154
16	Bcl6	23967500	-0.518871	-0.769157	-0.835285
16	Bcl6	23972500	-0.535282	-0.824802	-0.832891
16	Bcl6	23977500	-0.528858	-0.895727	-0.857808
16	Bcl6	23982500	-0.571339	-1.04941	-0.996599
16	Bcl6	23987500	-0.573984	-1.13171	-1.08527
16	Bcl6	23992500	-0.522213	-1.04584	-0.984534
16	Bcl6	23997500	-0.433676	-0.878123	-0.803198
16	Bcl6	24002500	-0.314334	-0.639835	-0.567167
16	Bcl6	24007500	-0.233516	-0.453265	-0.380912
16	Bcl6	24012500	-0.161945	-0.3004	-0.222058
16	Bcl6	24017500	-0.104358	-0.169715	-0.092658
16	Bcl6	24022500	-0.040865	-0.049733	0.0346589
16	Bcl6	24027500	0.012401	0.0635266	0.147034
16	Bcl6	24032500	0.0629376	0.152877	0.231589
16	Bcl6	24037500	0.103896	0.23357	0.319049
16	Bcl6	24042500	0.139405	0.300866	0.385109
16	Bcl6	24047500	0.172579	0.350112	0.432249
16	Bcl6	24052500	0.196928	0.386136	0.469982
16	Bcl6	24057500	0.221462	0.432889	0.508979
16	Bcl6	24062500	0.232871	0.451956	0.523046
16	Bcl6	24067500	0.251766	0.450732	0.527101
16	Bcl6	24072500	0.265088	0.443935	0.520252
16	Bcl6	24077500	0.271514	0.434743	0.498539
16	Bcl6	24082500	0.274924	0.424677	0.474876
16	Bcl6	24087500	0.281043	0.424394	0.457167
16	Bcl6	24092500	0.285848	0.420195	0.437923
16	Bcl6	24097500	0.282219	0.412065	0.423805
16	Bcl6	24102500	0.277595	0.41377	0.420985
16	Bcl6	24107500	0.281616	0.418511	0.43276
16	Bcl6	24112500	0.282729	0.411926	0.425665
16	Bcl6	24117500	0.273153	0.408179	0.416564
16	Bcl6	24122500	0.267635	0.403883	0.416124
16	Bcl6	24127500	0.270457	0.402801	0.416724
16	Bcl6	24132500	0.267232	0.392683	0.419787
16	Bcl6	24137500	0.258339	0.376336	0.417925
16	Bcl6	24142500	0.236761	0.358951	0.412084
16	Bcl6	24147500	0.231469	0.340748	0.411345
16	Bcl6	24152500	0.227659	0.325233	0.404859
16	Bcl6	24157500	0.220403	0.324402	0.412513
16	Bcl6	24162500	0.228066	0.343105	0.444638
16	Bcl6	24167500	0.232084	0.354633	0.455499
16	Bcl6	24172500	0.241091	0.370775	0.46659
16	Bcl6	24177500	0.253784	0.392788	0.479286

## Sheet: 2B
Chr	Region	Coordinate	ESC insulation	DN3 insulation	DP insulation
1	Zap70	36482500	0.671368	0.839585	0.607029
1	Zap70	36487500	0.605993	0.782531	0.574594
1	Zap70	36492500	0.52634	0.69451	0.515582
1	Zap70	36497500	0.423904	0.566266	0.391172
1	Zap70	36502500	0.343699	0.461785	0.276371
1	Zap70	36507500	0.252091	0.310646	0.133098
1	Zap70	36512500	0.153067	0.182608	-0.0152332
1	Zap70	36517500	0.090147	0.0947614	-0.0953635
1	Zap70	36522500	0.0941632	0.0831963	-0.0878723
1	Zap70	36527500	0.0843231	0.0472883	-0.111357
1	Zap70	36532500	0.0395935	-0.0428119	-0.169472
1	Zap70	36537500	-0.0360008	-0.187204	-0.276711
1	Zap70	36542500	-0.117907	-0.271585	-0.382085
1	Zap70	36547500	-0.227924	-0.349886	-0.462228
1	Zap70	36552500	-0.229809	-0.316534	-0.410321
1	Zap70	36557500	-0.201761	-0.256865	-0.329715
1	Zap70	36562500	-0.132604	-0.189012	-0.292548
1	Zap70	36567500	0.00927478	-0.0395431	-0.129695
1	Zap70	36572500	0.0862755	0.0730819	0.0117334
1	Zap70	36577500	0.144712	0.156653	0.125677
1	Zap70	36582500	0.148541	0.200311	0.166111
1	Zap70	36587500	0.196544	0.263071	0.22193
1	Zap70	36592500	0.224323	0.286174	0.252
1	Zap70	36597500	0.214342	0.274869	0.238764
1	Zap70	36602500	0.179981	0.210659	0.194376
1	Zap70	36607500	0.17116	0.146875	0.127303
1	Zap70	36612500	0.111816	0.113467	0.0707662
1	Zap70	36617500	0.0982809	0.12218	0.0669233
1	Zap70	36622500	0.0942092	0.0901178	0.00153212
1	Zap70	36627500	0.0649646	0.0758532	-0.0470844
1	Zap70	36632500	0.0500033	0.0590526	-0.0779572
1	Zap70	36637500	0.0328193	0.0398674	-0.0889071
1	Zap70	36642500	0.0529271	0.0416296	-0.0717164
1	Zap70	36647500	0.0642646	0.0205992	-0.059018
1	Zap70	36652500	0.0387782	-0.00088832	-0.0997433
1	Zap70	36657500	0.0690243	0.0159836	-0.0485208
1	Zap70	36662500	0.0326998	-0.0122629	-0.0838734
1	Zap70	36667500	-0.0375769	-0.0876666	-0.184632
1	Zap70	36672500	-0.0499325	-0.0982529	-0.205789
1	Zap70	36677500	-0.0341848	-0.128369	-0.250998
1	Zap70	36682500	-0.080798	-0.206021	-0.306221
1	Zap70	36687500	-0.0784864	-0.232843	-0.323844
1	Zap70	36692500	-0.0650769	-0.218903	-0.249017
1	Zap70	36697500	0.00809467	-0.10521	-0.0879765
1	Zap70	36702500	0.0199274	-0.0477735	-0.024932
1	Zap70	36707500	0.0165456	-0.0380385	-0.0259965
1	Zap70	36712500	-0.0629979	-0.127761	-0.17737
1	Zap70	36717500	-0.0674689	-0.134979	-0.161226
1	Zap70	36722500	-0.0372834	-0.156267	-0.174127
1	Zap70	36727500	-0.0387522	-0.159041	-0.191877
1	Zap70	36732500	-0.00999224	-0.163061	-0.171212
1	Zap70	36737500	-0.00528796	-0.16691	-0.189906
1	Zap70	36742500	-0.00860916	-0.137022	-0.190071
1	Zap70	36747500	-0.0322627	-0.140063	-0.223993
1	Zap70	36752500	-0.0514527	-0.139642	-0.241005
1	Zap70	36757500	-0.0189888	-0.0920183	-0.157154
1	Zap70	36762500	-0.0575317	-0.133652	-0.142159
1	Zap70	36767500	-0.0611465	-0.143686	-0.105528
1	Zap70	36772500	-0.107565	-0.142625	-0.0431566
1	Zap70	36777500	-0.102708	-0.142679	-0.0375191
1	Zap70	36782500	-0.1557	-0.207404	-0.0872425
1	Zap70	36787500	-0.146844	-0.263468	-0.0931887
1	Zap70	36792500	-0.0858121	-0.219293	-0.097168
1	Zap70	36797500	0.0097213	-0.137345	-0.0891473
1	Zap70	36802500	0.0909948	-0.0149968	-0.0304447
1	Zap70	36807500	0.14009	0.102279	-0.000668312
1	Zap70	36812500	0.203151	0.149793	-0.0148655
1	Zap70	36817500	0.232909	0.101335	-0.0622865
1	Zap70	36822500	0.217707	0.0421355	-0.0966389
1	Zap70	36827500	0.195043	-0.0431783	-0.106442
1	Zap70	36832500	0.0961985	-0.1468	-0.189168
1	Zap70	36837500	0.0848877	-0.126916	-0.15831
1	Zap70	36842500	0.0931427	-0.0475583	-0.117384
1	Zap70	36847500	0.100423	0.0503238	-0.0460845
1	Zap70	36852500	0.125809	0.13303	0.0139147
1	Zap70	36857500	0.120631	0.186382	0.00707024
1	Zap70	36862500	0.107446	0.186992	-0.0200121
1	Zap70	36867500	0.117983	0.165987	-0.0583553
1	Zap70	36872500	0.18201	0.166747	-0.0282196
1	Zap70	36877500	0.222308	0.167589	-0.0143742
1	Zap70	36882500	0.19535	0.108654	-0.0495664
1	Zap70	36887500	0.193439	0.089983	-0.0742583
1	Zap70	36892500	0.171554	0.0741131	-0.0858677
1	Zap70	36897500	0.115204	0.0615027	-0.15624
1	Zap70	36902500	0.132306	0.0619146	-0.185603
1	Zap70	36907500	0.137519	0.0496552	-0.198852
1	Zap70	36912500	0.123422	0.0701385	-0.124438
1	Zap70	36917500	0.165455	0.0871855	0.0102992
1	Zap70	36922500	0.169801	0.0781494	0.122144
1	Zap70	36927500	0.133754	0.0486768	0.191602
1	Zap70	36932500	-0.105602	-0.226485	-0.0218818
1	Zap70	36937500	-0.145367	-0.336429	-0.085474
1	Zap70	36942500	-0.207862	-0.516798	-0.240707
1	Zap70	36947500	-0.180952	-0.547173	-0.337926
1	Zap70	36957500	-0.145659	-0.506833	-0.495183
1	Zap70	36962500	0.0855384	-0.216113	-0.322118
1	Zap70	36967500	0.191524	-0.052104	-0.169585
1	Zap70	36972500	0.202901	0.0449457	-0.0850328
1	Zap70	36977500	0.153784	0.064785	-0.0397592
1	Zap70	36982500	0.297254	0.287531	0.182471
1	Zap70	36987500	0.225253	0.28617	0.17548
1	Zap70	36992500	0.231524	0.259841	0.140387
1	Zap70	36997500	0.266947	0.216606	0.125383
1	Zap70	37002500	0.283619	0.208269	0.10204
1	Zap70	37007500	0.339881	0.238939	0.127632
1	Zap70	37012500	0.4172	0.261503	0.128203
1	Zap70	37017500	0.460342	0.249264	0.14609
1	Zap70	37022500	0.477499	0.232831	0.177046
1	Pla2g4a	149552500	0.682014	0.934895	0.836248
1	Pla2g4a	149557500	0.622842	0.884722	0.792406
1	Pla2g4a	149562500	0.361803	0.64468	0.594625
1	Pla2g4a	149567500	0.0411495	0.353894	0.301093
1	Pla2g4a	149572500	-0.0453928	0.242139	0.195631
1	Pla2g4a	149577500	-0.120456	0.0776061	0.0257133
1	Pla2g4a	149592500	-0.673671	-0.522707	-0.58257
1	Pla2g4a	149597500	-0.563423	-0.367013	-0.31118
1	Pla2g4a	149607500	-0.868179	-0.482203	-0.57117
1	Pla2g4a	149612500	-0.270296	0.0611019	-0.0119889
1	Pla2g4a	149617500	0.0706851	0.383241	0.297471
1	Pla2g4a	149622500	0.0651697	0.404887	0.348463
1	Pla2g4a	149627500	0.0150532	0.314863	0.294281
1	Pla2g4a	149632500	0.283606	0.538597	0.491443
1	Pla2g4a	149637500	0.315178	0.540043	0.492176
1	Pla2g4a	149642500	0.23679	0.4571	0.400729
1	Pla2g4a	149647500	0.22107	0.522906	0.414394
1	Pla2g4a	149652500	0.236945	0.48189	0.391725
1	Pla2g4a	149657500	0.225792	0.463074	0.378081
1	Pla2g4a	149662500	0.217455	0.41507	0.335277
1	Pla2g4a	149667500	0.197179	0.412192	0.315554
1	Pla2g4a	149672500	0.242459	0.460871	0.379951
1	Pla2g4a	149677500	0.264526	0.461311	0.358541
1	Pla2g4a	149682500	0.241297	0.417885	0.352226
1	Pla2g4a	149687500	0.232335	0.42363	0.357117
1	Pla2g4a	149692500	0.218107	0.420008	0.350052
1	Pla2g4a	149697500	0.215491	0.413824	0.359652
1	Pla2g4a	149702500	0.189782	0.388272	0.303123
1	Pla2g4a	149707500	0.200363	0.367077	0.271185
1	Pla2g4a	149712500	0.184632	0.381073	0.294205
1	Pla2g4a	149717500	0.185376	0.39009	0.292026
1	Pla2g4a	149722500	0.169338	0.377634	0.279726
1	Pla2g4a	149727500	0.127465	0.347663	0.26949
1	Pla2g4a	149732500	0.15105	0.359238	0.26518
1	Pla2g4a	149737500	0.178863	0.371132	0.291503
1	Pla2g4a	149742500	0.168966	0.362103	0.282632
1	Pla2g4a	149747500	0.161033	0.358804	0.292242
1	Pla2g4a	149752500	0.124878	0.357249	0.244692
1	Pla2g4a	149757500	0.104772	0.364806	0.240437
1	Pla2g4a	149762500	0.114466	0.360158	0.266522
1	Pla2g4a	149767500	0.116463	0.353441	0.258309
1	Pla2g4a	149772500	0.0917591	0.299476	0.274002
1	Pla2g4a	149777500	0.0494243	0.254003	0.217568
1	Pla2g4a	149782500	0.0239593	0.198616	0.19283
1	Pla2g4a	149787500	0.0207911	0.27746	0.25211
1	Pla2g4a	149792500	0.0215684	0.244803	0.199028
1	Pla2g4a	149797500	-0.00228426	0.20608	0.18411
1	Pla2g4a	149802500	0.0676767	0.204808	0.204257
1	Pla2g4a	149807500	0.0902916	0.199882	0.212844
1	Pla2g4a	149812500	0.0395591	0.131724	0.164461
1	Pla2g4a	149817500	0.0691061	0.164499	0.224125
1	Pla2g4a	149822500	0.0529537	0.160018	0.24455
1	Pla2g4a	149827500	-0.0267762	0.118129	0.198649
1	Pla2g4a	149832500	-0.05031	0.0906686	0.181105
1	Pla2g4a	149837500	-0.0333075	0.0965221	0.17816
1	Pla2g4a	149842500	-0.0273436	0.0813048	0.177042
1	Pla2g4a	149847500	-0.0287409	0.0468135	0.178726
1	Pla2g4a	149852500	-0.0438911	0.0392106	0.189193
1	Pla2g4a	149857500	-0.0695905	0.0277213	0.201256
1	Pla2g4a	149862500	-0.0549212	0.0163045	0.23053
1	Pla2g4a	149867500	-0.0116281	0.051133	0.254476
1	Pla2g4a	149872500	0.0174607	0.0652264	0.22594
1	Pla2g4a	149877500	0.0505409	0.0974068	0.23669
1	Pla2g4a	149882500	0.0907808	0.138215	0.235283
1	Pla2g4a	149887500	0.0922345	0.153125	0.233639
1	Pla2g4a	149892500	0.0792752	0.188932	0.218687
1	Pla2g4a	149897500	0.091657	0.19994	0.239452
1	Pla2g4a	149902500	0.101868	0.222949	0.240272
1	Pla2g4a	149907500	0.114191	0.215516	0.225439
1	Pla2g4a	149912500	0.175416	0.260673	0.258778
1	Pla2g4a	149917500	0.139366	0.266406	0.25323
1	Pla2g4a	149922500	0.102469	0.259617	0.235341
1	Pla2g4a	149927500	0.0546952	0.25041	0.244319
1	Pla2g4a	149932500	0.0216084	0.255663	0.246647
1	Pla2g4a	149937500	-0.0447248	0.243434	0.217232
1	Pla2g4a	149942500	0.00152923	0.274585	0.281398
1	Pla2g4a	149947500	0.0817788	0.295333	0.278805
1	Pla2g4a	149952500	0.103059	0.269428	0.276989
1	Pla2g4a	149957500	0.0908064	0.273399	0.27348
1	Pla2g4a	149962500	0.0858708	0.202812	0.244838
1	Pla2g4a	149967500	0.131262	0.210316	0.305104
1	Pla2g4a	149972500	0.118755	0.162812	0.253065
1	Pla2g4a	149977500	0.146985	0.103571	0.267511
1	Pla2g4a	149982500	0.126085	0.0843201	0.194894
1	Pla2g4a	149987500	0.180642	0.126699	0.236852
1	Pla2g4a	149992500	0.16006	0.113768	0.207538
1	Pla2g4a	149997500	0.1032	0.10726	0.175562
1	Pla2g4a	150002500	0.0151746	0.0997234	0.154333
1	Pla2g4a	150007500	0.0908551	0.232307	0.259264
1	Pla2g4a	150012500	0.115633	0.247468	0.27586
1	Pla2g4a	150017500	0.13524	0.202157	0.243538
1	Pla2g4a	150022500	0.152136	0.211104	0.249468
1	Pla2g4a	150027500	0.140595	0.217006	0.278733
1	Pla2g4a	150032500	0.137423	0.205538	0.25462
1	Pla2g4a	150037500	0.173884	0.23149	0.313097
1	Pla2g4a	150042500	0.142119	0.193111	0.244717
1	Pla2g4a	150047500	0.172455	0.22586	0.279458
1	Pla2g4a	150052500	0.190963	0.199528	0.271438
1	Pla2g4a	150057500	0.21548	0.253883	0.313733
1	Pla2g4a	150062500	0.208819	0.272963	0.351705
1	Pla2g4a	150067500	0.211248	0.233674	0.35512
1	Pla2g4a	150072500	0.19935	0.211887	0.341295
1	Pla2g4a	150077500	0.187148	0.220627	0.34573
1	Pla2g4a	150082500	0.233648	0.236598	0.386483
1	Pla2g4a	150087500	0.234913	0.232806	0.383438
1	Pla2g4a	150092500	0.311936	0.307233	0.506576
2	Rag1	101382500	0.483913	0.953708	0.77429
2	Rag1	101387500	0.373864	0.779412	0.631618
2	Rag1	101392500	0.330526	0.695037	0.57126
2	Rag1	101397500	0.229251	0.649964	0.504189
2	Rag1	101407500	0.18632	0.675173	0.506272
2	Rag1	101412500	0.318218	0.655681	0.460587
2	Rag1	101417500	0.212531	0.592488	0.378484
2	Rag1	101422500	0.175419	0.533947	0.31801
2	Rag1	101427500	0.202854	0.51498	0.31166
2	Rag1	101432500	0.321413	0.372051	0.154614
2	Rag1	101437500	0.288778	0.352738	0.124657
2	Rag1	101442500	0.285395	0.300949	0.0432548
2	Rag1	101447500	0.292374	0.235445	-0.07379
2	Rag1	101452500	0.27789	0.11554	-0.200092
2	Rag1	101457500	0.215113	0.0113367	-0.356684
2	Rag1	101462500	0.157413	-0.072134	-0.415442
2	Rag1	101467500	0.11766	-0.101767	-0.456293
2	Rag1	101472500	0.0442265	-0.152462	-0.482828
2	Rag1	101477500	0.039495	-0.127042	-0.409151
2	Rag1	101482500	0.0786917	-0.0478093	-0.300354
2	Rag1	101487500	0.0273571	-0.0426889	-0.274238
2	Rag1	101492500	0.115913	0.102696	-0.120451
2	Rag1	101497500	0.16619	0.177025	-0.0414914
2	Rag1	101502500	0.21036	0.229236	0.0229682
2	Rag1	101507500	0.19264	0.202835	0.00849292
2	Rag1	101512500	0.228236	0.194239	-0.00560283
2	Rag1	101517500	0.170225	0.0789539	-0.126188
2	Rag1	101522500	0.158432	0.0486705	-0.147036
2	Rag1	101527500	0.120862	-0.0482207	-0.200929
2	Rag1	101532500	0.059045	-0.187641	-0.325838
2	Rag1	101537500	0.0523755	-0.243651	-0.330929
2	Rag1	101542500	0.0623968	-0.262943	-0.345733
2	Rag1	101547500	0.0886976	-0.283843	-0.352167
2	Rag1	101552500	0.123335	-0.283702	-0.355982
2	Rag1	101557500	0.143691	-0.167476	-0.256455
2	Rag1	101562500	0.175558	0.022205	-0.0459367
2	Rag1	101567500	0.182782	0.150021	0.0712762
2	Rag1	101572500	0.148188	0.239177	0.178541
2	Rag1	101577500	0.130883	0.279013	0.262773
2	Rag1	101582500	0.067659	0.228986	0.243436
2	Rag1	101587500	-0.0661781	0.182943	0.193225
2	Rag1	101592500	-0.00217779	0.177082	0.161179
2	Rag1	101597500	0.0723408	0.201953	0.141287
2	Rag1	101602500	0.082625	0.209259	0.125581
2	Rag1	101607500	0.116655	0.246136	0.127195
2	Rag1	101612500	0.151418	0.287507	0.132779
2	Rag1	101617500	0.119608	0.276336	0.130142
2	Rag1	101622500	0.109519	0.24891	0.0990261
2	Rag1	101627500	0.0812365	0.216731	0.0794424
2	Rag1	101632500	0.0150392	0.182862	0.0901616
2	Rag1	101637500	0.00671807	0.0913492	0.00978882
2	Rag1	101642500	-0.0285281	-0.0119207	-0.119426
2	Rag1	101647500	-0.0855812	-0.20512	-0.329425
2	Rag1	101652500	-0.12732	-0.42874	-0.625407
2	Rag1	101657500	-0.211377	-0.545455	-0.760298
2	Rag1	101662500	-0.2407	-0.507618	-0.634372
2	Rag1	101667500	-0.277047	-0.49413	-0.573033
2	Rag1	101672500	-0.280128	-0.480758	-0.486258
2	Rag1	101677500	-0.276263	-0.518364	-0.455998
2	Rag1	101682500	-0.263609	-0.531731	-0.481309
2	Rag1	101687500	-0.184508	-0.430872	-0.381014
2	Rag1	101692500	-0.185091	-0.412057	-0.356785
2	Rag1	101697500	-0.191508	-0.402904	-0.343597
2	Rag1	101702500	-0.17262	-0.345172	-0.255062
2	Rag1	101707500	-0.186574	-0.33738	-0.232989
2	Rag1	101712500	-0.197973	-0.294797	-0.211642
2	Rag1	101717500	-0.198327	-0.24604	-0.134912
2	Rag1	101722500	-0.123877	-0.159081	-0.052828
2	Rag1	101727500	-0.0501472	-0.0958722	-0.0285023
2	Rag1	101732500	0.0382066	-0.033704	0.00784965
2	Rag1	101737500	0.133285	0.0590333	0.0775066
2	Rag1	101742500	0.18661	0.121159	0.107924
2	Rag1	101747500	0.17967	0.141705	0.123945
2	Rag1	101752500	0.162142	0.170756	0.151463
2	Rag1	101757500	0.101917	0.136233	0.144307
2	Rag1	101762500	0.116712	0.128963	0.170892
2	Rag1	101767500	0.200672	0.151685	0.186032
2	Rag1	101772500	0.240505	0.160548	0.163811
2	Rag1	101777500	0.230135	0.146697	0.111387
2	Rag1	101782500	0.203301	0.130739	0.0849245
2	Rag1	101787500	0.146616	0.0801145	0.0645041
2	Rag1	101792500	0.104176	0.0726621	0.0735119
2	Rag1	101797500	0.050773	0.0118367	0.0836769
2	Rag1	101802500	0.0254143	-0.036893	0.047674
2	Rag1	101807500	0.0883193	-0.0124683	0.046024
2	Rag1	101812500	0.0887746	-0.0204088	0.00767546
2	Rag1	101817500	0.0658182	-0.0415114	-0.0133507
2	Rag1	101822500	0.0580469	-0.0345924	-0.00602672
2	Rag1	101827500	0.0158848	-0.0466276	-0.0114514
2	Rag1	101832500	0.0122142	-0.0532821	-0.00717196
2	Rag1	101837500	-0.0022502	-0.0441227	0.00127653
2	Rag1	101842500	0.0731438	0.0151422	0.0536921
2	Rag1	101847500	0.0544097	0.0211105	0.0538039
2	Rag1	101852500	0.0648933	0.028037	0.0574407
2	Rag1	101857500	0.0792206	0.0334205	0.0677318
2	Rag1	101862500	0.0767089	0.0190852	0.0649683
2	Rag1	101867500	0.048305	0.0115142	0.0600565
2	Rag1	101872500	0.0301799	-0.0131397	0.0481335
2	Rag1	101877500	0.033817	0.0266445	0.131066
2	Rag1	101882500	0.0149387	0.0185486	0.132824
2	Rag1	101887500	0.020143	0.041864	0.157635
2	Rag1	101892500	0.0611142	0.15353	0.265409
2	Rag1	101897500	0.135892	0.268219	0.353751
2	Rag1	101902500	0.131155	0.284703	0.327869
2	Rag1	101907500	0.143521	0.325382	0.354646
2	Rag1	101912500	0.230962	0.444097	0.432865
2	Rag1	101917500	0.351712	0.571654	0.534471
2	Rag1	101922500	0.429291	0.699826	0.640998
8	Nfatc3_Cdh1	105857500	0.319378	0.405817	0.236073
8	Nfatc3_Cdh1	105862500	0.24056	0.321223	0.170867
8	Nfatc3_Cdh1	105867500	0.248632	0.284815	0.147507
8	Nfatc3_Cdh1	105872500	0.261126	0.284823	0.12372
8	Nfatc3_Cdh1	105877500	0.277057	0.302975	0.150705
8	Nfatc3_Cdh1	105882500	0.2304	0.262129	0.104386
8	Nfatc3_Cdh1	105887500	0.212678	0.219743	0.0537982
8	Nfatc3_Cdh1	105892500	0.156116	0.173998	0.00933199
8	Nfatc3_Cdh1	105897500	0.0937995	0.137534	-0.0366455
8	Nfatc3_Cdh1	105902500	0.0406212	0.0774914	-0.136869
8	Nfatc3_Cdh1	105907500	0.128588	0.107294	-0.0754673
8	Nfatc3_Cdh1	105912500	0.185317	0.136786	-0.0439
8	Nfatc3_Cdh1	105917500	0.192497	0.1261	-0.0621434
8	Nfatc3_Cdh1	105922500	0.173595	0.0828	-0.0881472
8	Nfatc3_Cdh1	105927500	0.119059	0.0134803	-0.109567
8	Nfatc3_Cdh1	105932500	0.0370777	-0.0818688	-0.200827
8	Nfatc3_Cdh1	105937500	-0.0223911	-0.14425	-0.25036
8	Nfatc3_Cdh1	105942500	0.0247398	-0.168711	-0.252456
8	Nfatc3_Cdh1	105947500	0.0928254	-0.124443	-0.207087
8	Nfatc3_Cdh1	105952500	0.0744247	-0.131629	-0.235944
8	Nfatc3_Cdh1	105957500	0.0392086	-0.136011	-0.229072
8	Nfatc3_Cdh1	105962500	-0.00696613	-0.150603	-0.232936
8	Nfatc3_Cdh1	105967500	-0.0945287	-0.223847	-0.339129
8	Nfatc3_Cdh1	105972500	-0.10764	-0.259477	-0.377079
8	Nfatc3_Cdh1	105977500	-0.082344	-0.278384	-0.388371
8	Nfatc3_Cdh1	105982500	-0.0417897	-0.299384	-0.429987
8	Nfatc3_Cdh1	105987500	-0.00171869	-0.274062	-0.42576
8	Nfatc3_Cdh1	105992500	0.00418703	-0.23698	-0.397857
8	Nfatc3_Cdh1	105997500	0.00109627	-0.152484	-0.276879
8	Nfatc3_Cdh1	106002500	0.0255798	-0.058349	-0.131004
8	Nfatc3_Cdh1	106007500	0.0148779	-0.00503252	-0.0604741
8	Nfatc3_Cdh1	106012500	-0.0476238	0.00655318	-0.0735702
8	Nfatc3_Cdh1	106017500	-0.108841	-0.100076	-0.206295
8	Nfatc3_Cdh1	106022500	-0.114408	-0.204241	-0.342608
8	Nfatc3_Cdh1	106027500	-0.109226	-0.267927	-0.388105
8	Nfatc3_Cdh1	106032500	-0.0705955	-0.241845	-0.342918
8	Nfatc3_Cdh1	106037500	-0.0445318	-0.220352	-0.279937
8	Nfatc3_Cdh1	106042500	-0.0765489	-0.252007	-0.29222
8	Nfatc3_Cdh1	106047500	-0.088979	-0.279755	-0.291233
8	Nfatc3_Cdh1	106052500	-0.093227	-0.269555	-0.300012
8	Nfatc3_Cdh1	106057500	-0.157181	-0.274531	-0.335625
8	Nfatc3_Cdh1	106062500	-0.208649	-0.303618	-0.340009
8	Nfatc3_Cdh1	106067500	-0.101293	-0.220907	-0.175196
8	Nfatc3_Cdh1	106072500	-0.122598	-0.17028	-0.115834
8	Nfatc3_Cdh1	106077500	-0.11973	-0.157287	-0.0260379
8	Nfatc3_Cdh1	106082500	-0.0444254	-0.0672331	0.135033
8	Nfatc3_Cdh1	106087500	-0.0494955	-0.0947226	0.182913
8	Nfatc3_Cdh1	106092500	-0.0379738	-0.0821394	0.196835
8	Nfatc3_Cdh1	106097500	-0.0649286	-0.134416	0.160141
8	Nfatc3_Cdh1	106102500	-0.0964558	-0.181776	0.113619
8	Nfatc3_Cdh1	106107500	-0.129174	-0.230758	0.070367
8	Nfatc3_Cdh1	106112500	-0.15524	-0.315626	0.0130167
8	Nfatc3_Cdh1	106117500	-0.185768	-0.377597	-0.13637
8	Nfatc3_Cdh1	106122500	-0.189709	-0.412836	-0.256656
8	Nfatc3_Cdh1	106127500	-0.241286	-0.472963	-0.370117
8	Nfatc3_Cdh1	106132500	-0.326101	-0.510568	-0.442134
8	Nfatc3_Cdh1	106137500	-0.439554	-0.5404	-0.510042
8	Nfatc3_Cdh1	106142500	-0.440987	-0.488212	-0.491259
8	Nfatc3_Cdh1	106147500	-0.328963	-0.378623	-0.388204
8	Nfatc3_Cdh1	106152500	-0.320388	-0.307357	-0.357141
8	Nfatc3_Cdh1	106157500	-0.227987	-0.20671	-0.260089
8	Nfatc3_Cdh1	106162500	-0.154997	-0.13327	-0.218448
8	Nfatc3_Cdh1	106167500	-0.146296	-0.130922	-0.194415
8	Nfatc3_Cdh1	106172500	-0.173022	-0.136964	-0.211862
8	Nfatc3_Cdh1	106177500	-0.1208	-0.127211	-0.172223
8	Nfatc3_Cdh1	106182500	-0.0633048	-0.0884255	-0.105554
8	Nfatc3_Cdh1	106187500	-0.0617033	-0.0564118	-0.060135
8	Nfatc3_Cdh1	106192500	-0.124832	-0.0872497	-0.0954206
8	Nfatc3_Cdh1	106197500	-0.151014	-0.143289	-0.151971
8	Nfatc3_Cdh1	106202500	-0.238671	-0.236016	-0.257415
8	Nfatc3_Cdh1	106207500	-0.248199	-0.291189	-0.286783
8	Nfatc3_Cdh1	106212500	-0.29317	-0.386035	-0.379418
8	Nfatc3_Cdh1	106217500	-0.258457	-0.377772	-0.37991
8	Nfatc3_Cdh1	106222500	-0.209918	-0.374209	-0.324562
8	Nfatc3_Cdh1	106227500	-0.200876	-0.362404	-0.322601
8	Nfatc3_Cdh1	106232500	-0.219479	-0.405483	-0.33212
8	Nfatc3_Cdh1	106237500	-0.175686	-0.34864	-0.223577
8	Nfatc3_Cdh1	106242500	-0.202089	-0.343101	-0.202672
8	Nfatc3_Cdh1	106247500	-0.251891	-0.332873	-0.1734
8	Nfatc3_Cdh1	106252500	-0.300532	-0.361977	-0.134262
8	Nfatc3_Cdh1	106257500	-0.326518	-0.334115	-0.116806
8	Nfatc3_Cdh1	106262500	-0.334418	-0.314708	-0.095327
8	Nfatc3_Cdh1	106267500	-0.297669	-0.282946	-0.0572078
8	Nfatc3_Cdh1	106272500	-0.243515	-0.251175	-0.0209563
8	Nfatc3_Cdh1	106277500	-0.245293	-0.228759	-0.00880369
8	Nfatc3_Cdh1	106282500	-0.225524	-0.185443	0.0246493
8	Nfatc3_Cdh1	106287500	-0.257437	-0.207375	0.00999899
8	Nfatc3_Cdh1	106292500	-0.281955	-0.217832	-0.0334137
8	Nfatc3_Cdh1	106297500	-0.243172	-0.194309	0.00308175
8	Nfatc3_Cdh1	106302500	-0.249271	-0.202907	-0.0584822
8	Nfatc3_Cdh1	106307500	-0.226731	-0.208074	-0.0710549
8	Nfatc3_Cdh1	106312500	-0.202686	-0.182774	-0.0553352
8	Nfatc3_Cdh1	106317500	-0.20252	-0.17288	-0.0717783
8	Nfatc3_Cdh1	106322500	-0.233008	-0.200944	-0.103833
8	Nfatc3_Cdh1	106327500	-0.240114	-0.208911	-0.0889841
8	Nfatc3_Cdh1	106332500	-0.264128	-0.18587	-0.0742716
8	Nfatc3_Cdh1	106337500	-0.308594	-0.190781	-0.0349321
8	Nfatc3_Cdh1	106342500	-0.283826	-0.186795	0.00977359
8	Nfatc3_Cdh1	106347500	-0.22893	-0.167399	-0.00621961
8	Nfatc3_Cdh1	106352500	-0.21051	-0.179155	-0.0467795
8	Nfatc3_Cdh1	106357500	-0.218704	-0.209192	-0.0853907
8	Nfatc3_Cdh1	106362500	-0.228157	-0.212885	-0.0731773
8	Nfatc3_Cdh1	106367500	-0.250545	-0.221652	-0.0555373
8	Nfatc3_Cdh1	106372500	-0.252902	-0.225156	-0.02863
8	Nfatc3_Cdh1	106377500	-0.290466	-0.266421	-0.0682607
8	Nfatc3_Cdh1	106382500	-0.306192	-0.291029	-0.0853774
8	Nfatc3_Cdh1	106387500	-0.329327	-0.327126	-0.106689
8	Nfatc3_Cdh1	106392500	-0.388486	-0.396973	-0.166918
8	Nfatc3_Cdh1	106397500	-0.449114	-0.438004	-0.233682
8	Nfatc3_Cdh1	106402500	-0.517525	-0.48579	-0.24944
8	Nfatc3_Cdh1	106407500	-0.605857	-0.545393	-0.290424
8	Nfatc3_Cdh1	106412500	-0.621504	-0.596373	-0.275383
8	Nfatc3_Cdh1	106417500	-0.602656	-0.609323	-0.293155
8	Nfatc3_Cdh1	106422500	-0.496099	-0.558089	-0.250573
8	Nfatc3_Cdh1	106427500	-0.45868	-0.548076	-0.3152
8	Nfatc3_Cdh1	106432500	-0.424065	-0.537388	-0.326318
8	Nfatc3_Cdh1	106437500	-0.353801	-0.485342	-0.333231
8	Nfatc3_Cdh1	106442500	-0.20272	-0.403815	-0.224312
8	Nfatc3_Cdh1	106447500	-0.164654	-0.35948	-0.166991
8	Nfatc3_Cdh1	106452500	-0.0780212	-0.313157	-0.0573714
8	Nfatc3_Cdh1	106457500	0.0596301	-0.216003	0.0813533
8	Nfatc3_Cdh1	106462500	-0.117042	-0.417408	-0.123837
8	Nfatc3_Cdh1	106467500	-0.354857	-0.683601	-0.350236
8	Nfatc3_Cdh1	106472500	-0.779502	-1.06579	-0.721466
8	Nfatc3_Cdh1	106477500	-0.794226	-1.17722	-0.912821
8	Nfatc3_Cdh1	106497500	-1.09088	-1.74897	-1.53539
8	Nfatc3_Cdh1	106502500	-0.923779	-1.31549	-0.842321
8	Nfatc3_Cdh1	106507500	-0.964772	-1.11485	-0.699603
8	Nfatc3_Cdh1	106512500	-0.669747	-0.777841	-0.427647
8	Nfatc3_Cdh1	106517500	-0.391911	-0.508281	-0.199941
8	Nfatc3_Cdh1	106522500	-0.191888	-0.325773	-0.0619234
8	Nfatc3_Cdh1	106527500	-0.313795	-0.420076	-0.165443
8	Nfatc3_Cdh1	106532500	-0.411819	-0.482819	-0.211938
8	Nfatc3_Cdh1	106537500	-0.483788	-0.527999	-0.218478
8	Nfatc3_Cdh1	106542500	-0.495204	-0.492745	-0.192132
8	Nfatc3_Cdh1	106547500	-0.501437	-0.486902	-0.131831
8	Nfatc3_Cdh1	106552500	-0.536041	-0.464589	-0.109483
8	Nfatc3_Cdh1	106557500	-0.636826	-0.468927	-0.139059
8	Nfatc3_Cdh1	106562500	-0.6303	-0.425641	-0.136243
8	Nfatc3_Cdh1	106567500	-0.575949	-0.384447	-0.174459
8	Nfatc3_Cdh1	106572500	-0.411752	-0.244123	-0.108162
8	Nfatc3_Cdh1	106577500	-0.277783	-0.154261	-0.0793349
8	Nfatc3_Cdh1	106582500	-0.136248	-0.0790775	-0.0387872
8	Nfatc3_Cdh1	106587500	-0.0906169	-0.0660609	-0.07703
8	Nfatc3_Cdh1	106592500	-0.0655361	-0.0704744	-0.0769166
8	Nfatc3_Cdh1	106597500	-0.0791297	-0.0758109	-0.0578007
8	Nfatc3_Cdh1	106602500	-0.121779	-0.0762931	-0.0475285
8	Nfatc3_Cdh1	106607500	-0.103511	-0.0601333	-0.0495967
8	Nfatc3_Cdh1	106612500	-0.0499667	-0.0225577	-0.0444569
8	Nfatc3_Cdh1	106617500	-0.0275467	0.0148973	-0.0783821
8	Nfatc3_Cdh1	106622500	-0.0253008	0.0370982	-0.0789887
8	Nfatc3_Cdh1	106627500	-0.0291001	0.0128557	-0.105095
8	Nfatc3_Cdh1	106632500	-0.128016	-0.093216	-0.158307
8	Nfatc3_Cdh1	106637500	-0.222039	-0.258486	-0.214967
8	Nfatc3_Cdh1	106642500	-0.308364	-0.461214	-0.292225
8	Nfatc3_Cdh1	106647500	-0.411989	-0.660349	-0.415348
8	Nfatc3_Cdh1	106652500	-0.390979	-0.717076	-0.418854
8	Nfatc3_Cdh1	106657500	-0.389413	-0.707457	-0.413836
8	Nfatc3_Cdh1	106662500	-0.339905	-0.683383	-0.39971
8	Nfatc3_Cdh1	106667500	-0.337605	-0.649475	-0.387965
8	Nfatc3_Cdh1	106672500	-0.332058	-0.666342	-0.381671
8	Nfatc3_Cdh1	106677500	-0.375424	-0.761158	-0.457174
8	Nfatc3_Cdh1	106682500	-0.357426	-0.87378	-0.537535
8	Nfatc3_Cdh1	106687500	-0.392088	-0.740716	-0.340477
8	Nfatc3_Cdh1	106692500	-0.468648	-0.728953	-0.351949
8	Nfatc3_Cdh1	106697500	-0.431256	-0.618651	-0.297442
8	Nfatc3_Cdh1	106702500	-0.403892	-0.601784	-0.316067
8	Nfatc3_Cdh1	106707500	-0.343689	-0.523916	-0.238431
8	Nfatc3_Cdh1	106712500	-0.32265	-0.508995	-0.268768
8	Nfatc3_Cdh1	106717500	-0.271505	-0.483401	-0.232309
8	Nfatc3_Cdh1	106722500	-0.258094	-0.494032	-0.233442
8	Nfatc3_Cdh1	106727500	-0.223558	-0.429664	-0.189539
8	Nfatc3_Cdh1	106732500	-0.171549	-0.372041	-0.151108
8	Nfatc3_Cdh1	106737500	-0.147529	-0.330971	-0.121505
8	Nfatc3_Cdh1	106742500	-0.14318	-0.278005	-0.126046
8	Nfatc3_Cdh1	106747500	-0.115279	-0.212957	-0.0549599
8	Nfatc3_Cdh1	106752500	-0.123704	-0.211021	-0.0443219
8	Nfatc3_Cdh1	106757500	-0.136502	-0.214815	-0.0598425
8	Nfatc3_Cdh1	106762500	-0.119038	-0.217972	-0.0499842
8	Nfatc3_Cdh1	106767500	-0.10536	-0.214646	-0.0691434
8	Nfatc3_Cdh1	106772500	-0.0703298	-0.174265	-0.0272973
8	Nfatc3_Cdh1	106777500	-0.0708764	-0.168383	-0.00945997
8	Nfatc3_Cdh1	106782500	-0.030099	-0.161101	0.0260784
8	Nfatc3_Cdh1	106787500	-0.0690719	-0.187958	0.0175138
8	Nfatc3_Cdh1	106792500	-0.133739	-0.213289	-0.010205
8	Nfatc3_Cdh1	106797500	-0.127435	-0.237374	-0.0398573
8	Nfatc3_Cdh1	106802500	-0.0957472	-0.232151	-0.019181
8	Nfatc3_Cdh1	106807500	-0.102944	-0.251794	-0.05028
8	Nfatc3_Cdh1	106812500	-0.091435	-0.226941	-0.0295099
8	Nfatc3_Cdh1	106817500	-0.0686152	-0.221397	-0.01573
8	Nfatc3_Cdh1	106822500	-0.0598476	-0.201088	-0.00735747
8	Nfatc3_Cdh1	106827500	-0.0593629	-0.198218	-0.0317392
8	Nfatc3_Cdh1	106832500	-0.0426426	-0.199077	-0.0473521
8	Nfatc3_Cdh1	106837500	0.00909072	-0.160531	0.0114361
8	Nfatc3_Cdh1	106842500	0.0358371	-0.161037	0.00233665
8	Nfatc3_Cdh1	106847500	0.0494947	-0.161147	-0.0169722
8	Nfatc3_Cdh1	106852500	0.0101223	-0.195507	-0.030901
8	Nfatc3_Cdh1	106857500	-0.0302151	-0.216707	-0.0668383
8	Nfatc3_Cdh1	106862500	-0.129423	-0.305104	-0.144375
8	Nfatc3_Cdh1	106867500	-0.151687	-0.32581	-0.138211
8	Nfatc3_Cdh1	106872500	-0.235291	-0.404316	-0.191494
8	Nfatc3_Cdh1	106877500	-0.247914	-0.437709	-0.215171
8	Nfatc3_Cdh1	106882500	-0.24711	-0.481299	-0.258751
8	Nfatc3_Cdh1	106887500	-0.259523	-0.539427	-0.291336
8	Nfatc3_Cdh1	106892500	-0.280689	-0.515301	-0.266642
8	Nfatc3_Cdh1	106897500	-0.184102	-0.432844	-0.171799
8	Nfatc3_Cdh1	106902500	-0.0793554	-0.328862	-0.115641
8	Nfatc3_Cdh1	106907500	0.0423366	-0.222371	-0.0268258
8	Nfatc3_Cdh1	106912500	0.0921318	-0.140112	0.0664501
8	Nfatc3_Cdh1	106917500	0.106288	-0.056697	0.162577
8	Nfatc3_Cdh1	106922500	0.0634064	-0.0685893	0.165824
8	Nfatc3_Cdh1	106927500	-0.0499242	-0.0702143	0.1286
8	Nfatc3_Cdh1	106932500	-0.00823861	-0.032587	0.131188
8	Nfatc3_Cdh1	106937500	0.0678658	-0.0108773	0.0686424
8	Nfatc3_Cdh1	106942500	0.255738	0.0838915	0.159326
8	Nfatc3_Cdh1	106947500	0.377373	0.111635	0.20068
9	Cd3	44692500	0.399737	0.430869	0.45014
9	Cd3	44697500	0.400548	0.433137	0.451052
9	Cd3	44702500	0.380841	0.442292	0.451902
9	Cd3	44707500	0.370157	0.439251	0.421941
9	Cd3	44712500	0.303761	0.387642	0.3247
9	Cd3	44717500	0.271195	0.345733	0.283726
9	Cd3	44722500	0.226449	0.277336	0.194872
9	Cd3	44727500	0.217486	0.226238	0.184867
9	Cd3	44732500	0.140867	0.12806	0.123454
9	Cd3	44737500	0.0564678	0.0241594	0.0528711
9	Cd3	44742500	0.0801396	0.00767114	0.0694928
9	Cd3	44747500	0.049358	-0.0102266	0.0165114
9	Cd3	44752500	0.0555717	-0.0246774	0.007727
9	Cd3	44757500	0.0696425	-0.0536899	0.00166693
9	Cd3	44762500	0.0352871	-0.0558822	0.0136701
9	Cd3	44767500	-0.0470303	-0.0787945	-0.00804783
9	Cd3	44772500	-0.128546	-0.126248	-0.0677179
9	Cd3	44777500	-0.0756545	-0.110491	-0.0273869
9	Cd3	44782500	-0.125006	-0.184077	-0.108313
9	Cd3	44787500	-0.0656178	-0.175139	-0.0944764
9	Cd3	44792500	-0.0259087	-0.156122	-0.0634775
9	Cd3	44797500	-0.0254444	-0.135835	-0.068949
9	Cd3	44802500	-0.0570457	-0.145359	-0.110968
9	Cd3	44807500	-0.0297939	-0.140236	-0.124922
9	Cd3	44812500	0.00170732	-0.162038	-0.133713
9	Cd3	44817500	0.0364823	-0.188501	-0.162557
9	Cd3	44822500	0.0503192	-0.203217	-0.185658
9	Cd3	44827500	0.0308754	-0.248242	-0.230794
9	Cd3	44832500	0.0120076	-0.301651	-0.279633
9	Cd3	44837500	-0.0691254	-0.355736	-0.343203
9	Cd3	44842500	-0.084203	-0.353833	-0.319856
9	Cd3	44847500	-0.0949184	-0.344192	-0.318866
9	Cd3	44852500	-0.0881154	-0.304974	-0.271091
9	Cd3	44857500	-0.040383	-0.204671	-0.216409
9	Cd3	44862500	-0.0250968	-0.132144	-0.166171
9	Cd3	44867500	-0.0367346	-0.103126	-0.170796
9	Cd3	44872500	-0.0308084	-0.117468	-0.153639
9	Cd3	44877500	-0.072394	-0.157856	-0.166395
9	Cd3	44882500	-0.16093	-0.2347	-0.24628
9	Cd3	44887500	-0.126289	-0.240939	-0.239065
9	Cd3	44892500	-0.0797528	-0.250421	-0.25617
9	Cd3	44897500	-0.0488523	-0.254079	-0.282133
9	Cd3	44902500	-0.0315453	-0.29295	-0.295387
9	Cd3	44907500	-0.039398	-0.354458	-0.35576
9	Cd3	44912500	-0.0584978	-0.399686	-0.435104
9	Cd3	44917500	-0.133511	-0.446292	-0.473966
9	Cd3	44922500	-0.168277	-0.464981	-0.466112
9	Cd3	44927500	-0.194384	-0.429548	-0.455347
9	Cd3	44932500	-0.146662	-0.365644	-0.388013
9	Cd3	44937500	-0.0841164	-0.308743	-0.295394
9	Cd3	44942500	-0.0495449	-0.25637	-0.218994
9	Cd3	44947500	-0.0772505	-0.264118	-0.25819
9	Cd3	44952500	-0.109529	-0.349763	-0.390458
9	Cd3	44957500	-0.182287	-0.456267	-0.527393
9	Cd3	44962500	-0.27243	-0.542155	-0.623908
9	Cd3	44967500	-0.4221	-0.657519	-0.712613
9	Cd3	44972500	-0.327886	-0.48839	-0.491332
9	Cd3	44977500	-0.297355	-0.316188	-0.296831
9	Cd3	44982500	-0.239406	-0.174104	-0.143323
9	Cd3	44987500	-0.211887	0.0255992	0.0634508
9	Cd3	44992500	-0.153986	0.214377	0.245337
9	Cd3	44997500	-0.161897	0.183121	0.21455
9	Cd3	45002500	-0.16604	0.0806136	0.0990535
9	Cd3	45007500	-0.192131	-0.144163	-0.1189
9	Cd3	45012500	-0.229196	-0.469558	-0.451707
9	Cd3	45017500	-0.223512	-0.590255	-0.636494
9	Cd3	45022500	-0.247676	-0.529389	-0.672135
9	Cd3	45027500	-0.215397	-0.472069	-0.686968
9	Cd3	45032500	-0.143765	-0.359696	-0.588162
9	Cd3	45037500	-0.112054	-0.300221	-0.516239
9	Cd3	45042500	-0.116303	-0.307479	-0.498137
9	Cd3	45047500	-0.0904026	-0.286142	-0.459634
9	Cd3	45052500	-0.0698899	-0.253767	-0.411791
9	Cd3	45057500	-0.0737994	-0.265868	-0.390846
9	Cd3	45062500	0.0100622	-0.209337	-0.306663
9	Cd3	45067500	0.024806	-0.176478	-0.24642
9	Cd3	45072500	0.0564426	-0.110418	-0.190917
9	Cd3	45077500	0.0624648	-0.0649894	-0.139438
9	Cd3	45082500	0.0721393	-0.0272819	-0.093118
9	Cd3	45087500	0.0505546	-0.00935072	-0.0513853
9	Cd3	45092500	0.0129573	-0.0212214	-0.0428185
9	Cd3	45097500	0.016269	-0.0189891	-0.0327108
9	Cd3	45102500	-0.0200279	-0.070283	-0.0968186
9	Cd3	45107500	-0.0737893	-0.151777	-0.163802
9	Cd3	45112500	-0.137928	-0.250744	-0.258808
9	Cd3	45117500	-0.192195	-0.373615	-0.361772
9	Cd3	45122500	-0.227778	-0.472866	-0.438561
9	Cd3	45127500	-0.240129	-0.461137	-0.458414
9	Cd3	45132500	-0.25304	-0.457431	-0.502379
9	Cd3	45137500	-0.294965	-0.46185	-0.562016
9	Cd3	45142500	-0.410126	-0.542434	-0.696165
9	Cd3	45147500	-0.441557	-0.536113	-0.75931
9	Cd3	45152500	-0.348364	-0.44079	-0.673774
9	Cd3	45157500	-0.255214	-0.311349	-0.562173
9	Cd3	45162500	-0.179474	-0.179673	-0.400539
9	Cd3	45167500	-0.0651959	-0.0775865	-0.184093
9	Cd3	45172500	-0.033991	-0.0827531	-0.147301
9	Cd3	45177500	0.0688037	-0.0844493	-0.104517
9	Cd3	45182500	0.10651	-0.149523	-0.1189
9	Cd3	45187500	0.145675	-0.156118	-0.0857357
9	Cd3	45192500	0.156122	-0.0626353	-0.0311477
9	Cd3	45197500	0.197543	0.0595531	0.057835
9	Cd3	45202500	0.196106	0.111937	0.0751711
9	Cd3	45207500	0.223628	0.132336	0.0522206
9	Cd3	45212500	0.294784	0.150022	0.0380566
9	Cd3	45217500	0.32744	0.139872	-0.0220141
9	Cd3	45222500	0.372024	0.164738	-0.0542938
9	Cd3	45227500	0.411608	0.221475	-0.0147592
9	Cd3	45232500	0.45996	0.288195	0.0606464
9	Cd3	45237500	0.500888	0.32095	0.111311
14	Il17rb	29707500	0.472227	0.854746	0.821601
14	Il17rb	29712500	0.370647	0.759512	0.741845
14	Il17rb	29717500	0.266941	0.659661	0.65738
14	Il17rb	29722500	0.172787	0.591247	0.582791
14	Il17rb	29727500	0.168459	0.593438	0.598594
14	Il17rb	29732500	0.168766	0.575065	0.568312
14	Il17rb	29737500	0.191233	0.586671	0.564375
14	Il17rb	29742500	0.191161	0.585957	0.564942
14	Il17rb	29747500	0.15028	0.539312	0.498591
14	Il17rb	29752500	0.180019	0.536088	0.50886
14	Il17rb	29757500	0.218542	0.510711	0.521272
14	Il17rb	29762500	0.248852	0.505472	0.502746
14	Il17rb	29767500	0.201735	0.386622	0.367364
14	Il17rb	29772500	0.245653	0.469564	0.416261
14	Il17rb	29777500	0.219185	0.495123	0.462471
14	Il17rb	29782500	0.194296	0.503202	0.465573
14	Il17rb	29787500	0.157682	0.489136	0.463978
14	Il17rb	29792500	0.0945156	0.449936	0.445036
14	Il17rb	29797500	0.075009	0.444742	0.419739
14	Il17rb	29802500	0.0822369	0.452428	0.404502
14	Il17rb	29807500	0.0617234	0.442332	0.37788
14	Il17rb	29812500	0.0898977	0.420232	0.376047
14	Il17rb	29817500	0.143333	0.428538	0.390267
14	Il17rb	29822500	0.168757	0.426062	0.390673
14	Il17rb	29827500	0.204747	0.447781	0.442437
14	Il17rb	29832500	0.187582	0.438453	0.432141
14	Il17rb	29837500	0.1921	0.429493	0.45237
14	Il17rb	29842500	0.174027	0.385502	0.415828
14	Il17rb	29847500	0.146743	0.392699	0.408254
14	Il17rb	29852500	0.133774	0.398837	0.411917
14	Il17rb	29857500	0.125509	0.396748	0.387571
14	Il17rb	29862500	0.123211	0.405442	0.368278
14	Il17rb	29867500	0.131476	0.408604	0.361037
14	Il17rb	29872500	0.118861	0.409101	0.360584
14	Il17rb	29877500	0.117224	0.419909	0.401745
14	Il17rb	29882500	0.105228	0.409403	0.385388
14	Il17rb	29887500	0.0919856	0.384391	0.374832
14	Il17rb	29892500	0.0754409	0.365277	0.346608
14	Il17rb	29897500	0.105641	0.40846	0.378098
14	Il17rb	29902500	-0.142601	0.195169	0.190843
14	Il17rb	29907500	-0.178156	0.151681	0.15407
14	Il17rb	29912500	-0.207397	0.142456	0.114854
14	Il17rb	29917500	-0.228218	0.0700698	0.0441512
14	Il17rb	29927500	-0.377738	-0.118362	-0.134776
14	Il17rb	29932500	-0.286098	0.0140241	-0.0209315
14	Il17rb	29937500	-0.293809	0.0587606	0.0455704
14	Il17rb	29942500	-0.380654	-0.011533	-0.0098748
14	Il17rb	29947500	-0.329594	-0.0374872	-0.0563008
14	Il17rb	29952500	-0.0566761	0.0938753	0.0622063
14	Il17rb	29957500	0.000655169	0.00892815	-0.0578186
14	Il17rb	29962500	0.041181	-0.132921	-0.210004
14	Il17rb	29967500	0.0965784	-0.114709	-0.141049
14	Il17rb	29972500	0.106438	-0.0656543	-0.0980349
14	Il17rb	29977500	0.149441	0.0293441	-0.0120454
14	Il17rb	29982500	0.11468	0.113023	0.00840617
14	Il17rb	29987500	0.157393	0.255766	0.106606
14	Il17rb	29992500	0.191147	0.37954	0.206492
14	Il17rb	29997500	0.175661	0.430397	0.254844
14	Il17rb	30002500	0.135478	0.425741	0.259021
14	Il17rb	30007500	0.102468	0.403955	0.236672
14	Il17rb	30012500	0.0750491	0.402047	0.222972
14	Il17rb	30017500	0.0841402	0.426524	0.287497
14	Il17rb	30022500	0.0743694	0.387921	0.250712
14	Il17rb	30027500	0.0903448	0.303526	0.179561
14	Il17rb	30032500	0.0757657	0.240225	0.114705
14	Il17rb	30037500	0.0659801	0.196141	0.0720818
14	Il17rb	30042500	0.0787824	0.176841	0.0660245
14	Il17rb	30047500	0.0644926	0.166638	0.0357294
14	Il17rb	30052500	0.0512181	0.204822	0.0578387
14	Il17rb	30057500	0.0377204	0.222341	0.060735
14	Il17rb	30062500	0.0486974	0.242934	0.104089
14	Il17rb	30067500	0.0853835	0.279542	0.155518
14	Il17rb	30072500	0.12052	0.287604	0.17473
14	Il17rb	30077500	0.134602	0.25573	0.144472
14	Il17rb	30082500	0.143827	0.208976	0.0999217
14	Il17rb	30087500	0.133653	0.149546	0.0201708
14	Il17rb	30092500	0.125012	0.100652	-0.0221713
14	Il17rb	30097500	0.100385	0.0588454	-0.0500919
14	Il17rb	30102500	0.0635448	0.0186367	-0.0822666
14	Il17rb	30107500	0.0334583	-0.0217378	-0.121444
14	Il17rb	30112500	0.045405	-0.0161341	-0.0918191
14	Il17rb	30117500	0.0451709	0.00324088	-0.0645842
14	Il17rb	30122500	0.0523105	-0.0358515	-0.0705451
14	Il17rb	30127500	0.0193282	-0.0825012	-0.123661
14	Il17rb	30132500	-0.00379553	-0.0982242	-0.15727
14	Il17rb	30137500	-0.0261289	-0.116137	-0.191471
14	Il17rb	30142500	0.0133588	-0.0973545	-0.179032
14	Il17rb	30147500	0.0550894	0.00088471	-0.0493077
14	Il17rb	30152500	0.105112	0.0702577	0.0483348
14	Il17rb	30157500	0.138149	0.117972	0.106657
14	Il17rb	30162500	0.166452	0.173204	0.166965
14	Il17rb	30167500	0.189173	0.204223	0.191051
14	Il17rb	30172500	0.188132	0.213094	0.181764
14	Il17rb	30177500	0.211677	0.25307	0.214252
14	Il17rb	30182500	0.182821	0.279134	0.219533
14	Il17rb	30187500	0.212343	0.302927	0.223827
14	Il17rb	30192500	0.183949	0.262423	0.177195
14	Il17rb	30197500	0.215092	0.266418	0.211323
14	Il17rb	30202500	0.213552	0.287991	0.226007
14	Il17rb	30207500	0.236739	0.303608	0.247903
14	Il17rb	30212500	0.256396	0.34371	0.279118
14	Il17rb	30217500	0.258437	0.354941	0.273111
14	Il17rb	30222500	0.28777	0.397571	0.325323
14	Il17rb	30227500	0.327874	0.392289	0.323225
14	Il17rb	30232500	0.289394	0.307012	0.260301
14	Il17rb	30237500	0.34387	0.349646	0.282549
14	Il17rb	30242500	0.380144	0.399781	0.357035
14	Il17rb	30247500	0.406583	0.401322	0.359962
16	Bcl6	23682500	0.395155	0.533044	0.680956
16	Bcl6	23687500	0.343657	0.486729	0.598981
16	Bcl6	23692500	0.319554	0.470945	0.553622
16	Bcl6	23697500	0.303598	0.433249	0.50791
16	Bcl6	23702500	0.274658	0.411823	0.480015
16	Bcl6	23707500	0.276551	0.443977	0.522489
16	Bcl6	23712500	0.262903	0.437005	0.533624
16	Bcl6	23717500	0.241448	0.434485	0.516661
16	Bcl6	23722500	0.22169	0.407035	0.511093
16	Bcl6	23727500	-0.00960293	0.189709	0.307083
16	Bcl6	23732500	-0.348527	-0.147798	-0.0283701
16	Bcl6	23737500	-0.426848	-0.196887	-0.0409619
16	Bcl6	23742500	-0.567357	-0.326317	-0.199066
16	Bcl6	23757500	-0.781919	-0.578925	-0.537683
16	Bcl6	23762500	-0.485302	-0.309667	-0.154197
16	Bcl6	23767500	-0.399941	-0.237835	-0.0858105
16	Bcl6	23772500	-0.378257	-0.185429	-0.0279611
16	Bcl6	23777500	-0.0387838	0.128527	0.241335
16	Bcl6	23782500	0.191741	0.339782	0.427542
16	Bcl6	23787500	0.178183	0.330571	0.391788
16	Bcl6	23792500	0.168891	0.318646	0.381175
16	Bcl6	23797500	0.184126	0.319648	0.391445
16	Bcl6	23802500	0.152859	0.273488	0.342332
16	Bcl6	23807500	0.163685	0.278907	0.358317
16	Bcl6	23812500	0.147033	0.268363	0.337484
16	Bcl6	23817500	0.118593	0.239871	0.318076
16	Bcl6	23822500	0.135848	0.253782	0.318487
16	Bcl6	23827500	0.145064	0.292662	0.36358
16	Bcl6	23832500	0.128218	0.304486	0.381976
16	Bcl6	23837500	0.117664	0.303076	0.374843
16	Bcl6	23842500	0.11854	0.309525	0.381495
16	Bcl6	23847500	0.124772	0.282226	0.357383
16	Bcl6	23852500	0.137805	0.28329	0.345223
16	Bcl6	23857500	0.134538	0.260808	0.365834
16	Bcl6	23862500	0.0506849	0.237312	0.267943
16	Bcl6	23867500	0.0881592	0.228686	0.336228
16	Bcl6	23872500	0.0449083	0.199943	0.298395
16	Bcl6	23877500	0.0294971	0.209484	0.340769
16	Bcl6	23882500	-0.0394703	0.148816	0.33688
16	Bcl6	23887500	-0.0922993	0.115875	0.322152
16	Bcl6	23892500	-0.134021	0.0804172	0.328921
16	Bcl6	23897500	-0.153206	0.0296341	0.291892
16	Bcl6	23902500	-0.0766826	0.0782078	0.322563
16	Bcl6	23907500	0.0811139	0.145325	0.38564
16	Bcl6	23912500	0.175694	0.194477	0.370313
16	Bcl6	23917500	0.294362	0.287102	0.442125
16	Bcl6	23922500	0.299216	0.325839	0.450579
16	Bcl6	23927500	0.229749	0.320251	0.396663
16	Bcl6	23932500	0.232932	0.375997	0.445223
16	Bcl6	23937500	0.169284	0.36109	0.380872
16	Bcl6	23942500	0.0403662	0.297811	0.265297
16	Bcl6	23947500	0.061496	0.328999	0.319615
16	Bcl6	23952500	-0.00340049	0.284918	0.291393
16	Bcl6	23957500	-0.0757214	0.248323	0.193312
16	Bcl6	23962500	-0.0921425	0.226417	0.201595
16	Bcl6	23967500	-0.127102	0.165332	0.141275
16	Bcl6	23972500	-0.120236	0.0906027	0.0972451
16	Bcl6	23977500	-0.0795161	-0.00347365	-0.0119288
16	Bcl6	23982500	-0.194057	-0.337995	-0.399951
16	Bcl6	23987500	-0.279308	-0.671261	-0.803158
16	Bcl6	23992500	-0.253798	-0.684659	-0.844699
16	Bcl6	23997500	-0.154332	-0.581834	-0.72957
16	Bcl6	24002500	0.0228432	-0.269658	-0.409352
16	Bcl6	24007500	0.12305	-0.0669893	-0.213278
16	Bcl6	24012500	0.164223	0.0487871	-0.0752997
16	Bcl6	24017500	0.15931	0.133223	0.0207369
16	Bcl6	24022500	0.14412	0.194142	0.110522
16	Bcl6	24027500	0.118017	0.253013	0.147785
16	Bcl6	24032500	0.109791	0.279901	0.149812
16	Bcl6	24037500	0.126807	0.319272	0.190493
16	Bcl6	24042500	0.126028	0.326121	0.195527
16	Bcl6	24047500	0.123638	0.296428	0.185653
16	Bcl6	24052500	0.102723	0.239295	0.154451
16	Bcl6	24057500	0.109927	0.245557	0.165955
16	Bcl6	24062500	0.092849	0.20745	0.116826
16	Bcl6	24067500	0.103519	0.166566	0.0983343
16	Bcl6	24072500	0.121058	0.138169	0.088871
16	Bcl6	24077500	0.122337	0.128766	0.0709462
16	Bcl6	24082500	0.104089	0.10583	0.023895
16	Bcl6	24087500	0.113083	0.13212	0.0286771
16	Bcl6	24092500	0.117873	0.14271	0.00637932
16	Bcl6	24097500	0.112668	0.147037	-0.0143547
16	Bcl6	24102500	0.0962258	0.175573	-0.00420928
16	Bcl6	24107500	0.128619	0.230545	0.0746196
16	Bcl6	24112500	0.133489	0.226982	0.0768098
16	Bcl6	24117500	0.123962	0.216379	0.0506439
16	Bcl6	24122500	0.118718	0.247367	0.0514614
16	Bcl6	24127500	0.138858	0.24533	0.0401264
16	Bcl6	24132500	0.166917	0.205153	0.0366076
16	Bcl6	24137500	0.144066	0.153984	0.0103058
16	Bcl6	24142500	0.0774036	0.0876519	-0.0384684
16	Bcl6	24147500	0.0832717	0.0574553	-0.0513917
16	Bcl6	24152500	0.0688415	0.0161975	-0.0972183
16	Bcl6	24157500	0.0616419	0.0283843	-0.119491
16	Bcl6	24162500	0.0783664	0.0835378	-0.0308378
16	Bcl6	24167500	0.0813044	0.0872745	-0.0244493
16	Bcl6	24172500	0.0892691	0.135687	-0.00531046
16	Bcl6	24177500	0.121186	0.195102	0.0390523
16	Bcl6	24182500	0.162484	0.241608	0.0756076
16	Bcl6	24187500	0.184936	0.264597	0.0729279
16	Bcl6	24192500	0.193338	0.263125	0.0714842
16	Bcl6	24197500	0.191565	0.253054	0.0708988
16	Bcl6	24202500	0.191861	0.195742	0.0231728
16	Bcl6	24207500	0.185224	0.149277	0.00959047
16	Bcl6	24212500	0.215179	0.158198	0.0149313
16	Bcl6	24217500	0.232636	0.146721	0.0011397
16	Bcl6	24222500	0.262824	0.165731	0.000247766
16	Bcl6	24227500	0.284349	0.240163	0.0490119

## Sheet: 2C
	PC1	PC2
ES_1	-0.292415	-0.537191
ES_2	-0.289169	-0.540304
DN3_1	-0.472782	-0.0505565
DN3_2	-0.51541	-0.0731392
DP_1	-0.401544	0.429683
DP_2	-0.424814	0.476408

## Sheet: 3A
Chr	From1	To1	From2	To2	DN3 interaction score	DP interaction score	DP-DN3 (z-score)
16	23655000	23660000	23660000	23665000	0.0911168	0.14446	20.8286
16	23655000	23660000	23665000	23670000	0.0674133	0.0932379	10.0833
16	23655000	23660000	23670000	23675000	0.044941	0.0604554	6.05747
16	23655000	23660000	23675000	23680000	0.0444994	0.0456833	0.461759
16	23655000	23660000	23680000	23685000	0.0286313	0.043043	5.62686
16	23655000	23660000	23685000	23690000	0.0309948	0.0347161	1.45256
16	23655000	23660000	23690000	23695000	0.0193128	0.0272002	3.0793
16	23655000	23660000	23695000	23700000	0.0247951	0.026402	0.626947
16	23655000	23660000	23700000	23705000	0.0181425	0.0279267	3.81997
16	23655000	23660000	23705000	23710000	0.0204483	0.0152545	-2.02858
16	23655000	23660000	23710000	23715000	0.0113913	0.0216978	4.0239
16	23655000	23660000	23715000	23720000	0.0246809	0.0171847	-2.92759
16	23655000	23660000	23720000	23725000	0.0180167	0.0193192	0.508049
16	23655000	23660000	23725000	23730000	0.0117399	0.0147594	1.1785
16	23655000	23660000	23730000	23735000	0.0169874	0.0156814	-0.510464
16	23655000	23660000	23735000	23740000	0.0170867	0.0123979	-1.83136
16	23655000	23660000	23740000	23745000	0.0197981	0.0194966	-0.118244
16	23655000	23660000	23755000	23760000	0.0125324	0.0102063	-0.908781
16	23655000	23660000	23760000	23765000	0.0138474	0.0119304	-0.749063
16	23655000	23660000	23765000	23770000	0.012435	0.0130904	0.255405
16	23655000	23660000	23770000	23775000	0.0102244	0.00839328	-0.715514
16	23655000	23660000	23775000	23780000	0.00973696	0.00996932	0.0902124
16	23655000	23660000	23780000	23785000	0.0103308	0.0106717	0.132588
16	23655000	23660000	23785000	23790000	0.0108396	0.0118331	0.387441
16	23655000	23660000	23790000	23795000	0.00935967	0.0104835	0.438317
16	23655000	23660000	23795000	23800000	0.00738349	0.0102493	1.11852
16	23655000	23660000	23800000	23805000	0.00912905	0.00940131	0.10579
16	23655000	23660000	23805000	23810000	0.00943511	0.00963278	0.076669
16	23655000	23660000	23810000	23815000	0.00897743	0.00851144	-0.182479
16	23655000	23660000	23815000	23820000	0.00999285	0.0110754	0.422178
16	23655000	23660000	23820000	23825000	0.0160426	0.00623628	-3.82963
16	23655000	23660000	23825000	23830000	0.00933685	0.0122234	1.12661
16	23655000	23660000	23830000	23835000	0.0102515	0.0114877	0.482197
16	23655000	23660000	23835000	23840000	0.00835359	0.00643422	-0.749984
16	23655000	23660000	23840000	23845000	0.00733221	0.00831022	0.381367
16	23655000	23660000	23845000	23850000	0.00721496	0.0111133	1.52168
16	23655000	23660000	23850000	23855000	0.00977663	0.00628363	-1.36444
16	23655000	23660000	23855000	23860000	0.0138116	0.00298734	-4.22712
16	23655000	23660000	23860000	23865000	0.0141662	0.00212659	-4.70168
16	23655000	23660000	23865000	23870000	0.0130531	0.0079744	-1.98361
16	23655000	23660000	23870000	23875000	0.00790357	0.00815129	0.0962065
16	23655000	23660000	23875000	23880000	0.0106954	0.00546538	-2.04269
16	23655000	23660000	23880000	23885000	0.00816132	0.00561888	-0.993273
16	23655000	23660000	23885000	23890000	0.0158629	0.00755651	-3.24396
16	23655000	23660000	23890000	23895000	0.014767	0.00836966	-2.49849
16	23655000	23660000	23895000	23900000	0.014434	0.00595945	-3.30962
16	23655000	23660000	23900000	23905000	0.0138796	0.00639324	-2.92376
16	23655000	23660000	23905000	23910000	0.00887559	0.00698496	-0.738761
16	23655000	23660000	23910000	23915000	0.00958446	0.00526059	-1.68888
16	23655000	23660000	23915000	23920000	0.00991135	0.00443784	-2.13778
16	23655000	23660000	23920000	23925000	0.00937256	0.00367082	-2.2269
16	23655000	23660000	23925000	23930000	0.00809072	0.0053268	-1.07976
16	23655000	23660000	23930000	23935000	0.0088471	0.00782367	-0.400141
16	23655000	23660000	23935000	23940000	0.00133774	0.00926819	3.09611
16	23655000	23660000	23940000	23945000	0.00188357	0.00789252	2.34582
16	23655000	23660000	23945000	23950000	0.0088363	0.00739427	-0.563593
16	23655000	23660000	23950000	23955000	0.00758302	0.00661084	-0.380128
16	23655000	23660000	23955000	23960000	0.0107123	0.00342008	-2.84794
16	23655000	23660000	23960000	23965000	0.00607316	0.00265814	-1.334
16	23655000	23660000	23965000	23970000	0.00401208	0.000929105	-1.20434
16	23655000	23660000	23970000	23975000	0.00139215	0.000692232	-0.27382
16	23655000	23660000	23975000	23980000	0.00574001	0.00256934	-1.23858
16	23655000	23660000	24010000	24015000	0.00147487	0.000362705	-0.43479
16	23655000	23660000	24015000	24020000	0.00210442	0.000969475	-0.443687
16	23655000	23660000	24020000	24025000	0.000469292	0.00181941	0.526667
16	23655000	23660000	24025000	24030000	0.00151019	0.000499075	-0.395333
16	23655000	23660000	24035000	24040000	0.000469188	0.000885476	0.16203
16	23655000	23660000	24040000	24045000	0.000957595	0.000916213	-0.0166775
16	23655000	23660000	24045000	24050000	0.0018568	0.00131705	-0.211279
16	23655000	23660000	24050000	24055000	0.000764886	0.00112143	0.138703
16	23655000	23660000	24055000	24060000	0.00191559	0.000798276	-0.4368
16	23655000	23660000	24065000	24070000	0.000900443	0.0012651	0.14187
16	23655000	23660000	24070000	24075000	0.000428574	0.000403194	-0.0104296
16	23655000	23660000	24075000	24080000	0.00132777	0.000644584	-0.267287
16	23655000	23660000	24080000	24085000	0.00144393	0.000674796	-0.300847
16	23655000	23660000	24090000	24095000	0.00131094	0.0004353	-0.342432
16	23655000	23660000	24095000	24100000	0.00117316	0.000372441	-0.313179
16	23655000	23660000	24110000	24115000	0.0013174	0.000416345	-0.352358
16	23655000	23660000	24115000	24120000	0.000466097	0.00133155	0.337416
16	23655000	23660000	24120000	24125000	0.00115147	0.000550065	-0.235352
16	23655000	23660000	24125000	24130000	0.000471434	0.00132057	0.331047
16	23655000	23660000	24130000	24135000	0.000673526	0.000312613	-0.141446
16	23655000	23660000	24140000	24145000	0.00201837	0.00103498	-0.384508
16	23655000	23660000	24145000	24150000	0.00133844	0.000311736	-0.401419
16	23655000	23660000	24180000	24185000	0.000745596	0.000350284	-0.154878
16	23655000	23660000	24185000	24190000	0.00216553	0.000526587	-0.640484
16	23655000	23660000	24195000	24200000	0.000858407	0.000391291	-0.182915
16	23655000	23660000	24200000	24205000	0.00113943	0.000358834	-0.305321
16	23655000	23660000	24210000	24215000	0.00122848	0.000385107	-0.329833
16	23655000	23660000	24215000	24220000	0.000417823	0.000770891	0.137345
16	23655000	23660000	24230000	24235000	0.00100069	0.000485596	-0.201651
16	23655000	23660000	24245000	24250000	0.0024155	0.000761863	-0.646221
16	23655000	23660000	24250000	24255000	0.00179565	0.00111561	-0.266057
16	23660000	23665000	23655000	23660000	0.0911168	0.14446	20.8286
16	23660000	23665000	23660000	23665000	0.0344849	0.0465369	4.70547
16	23660000	23665000	23665000	23670000	0.0699658	0.103794	13.2084
16	23660000	23665000	23670000	23675000	0.0454937	0.0630559	6.85706
16	23660000	23665000	23675000	23680000	0.0385454	0.0496122	4.32078
16	23660000	23665000	23680000	23685000	0.0306976	0.0383153	2.97399
16	23660000	23665000	23685000	23690000	0.0280742	0.033426	2.08922
16	23660000	23665000	23690000	23695000	0.0266708	0.0301406	1.35435
16	23660000	23665000	23695000	23700000	0.0231821	0.0258271	1.0323
16	23660000	23665000	23700000	23705000	0.0183222	0.0220444	1.4529
16	23660000	23665000	23705000	23710000	0.0171802	0.0182893	0.432575
16	23660000	23665000	23710000	23715000	0.0173648	0.0176813	0.123071
16	23660000	23665000	23715000	23720000	0.0152646	0.0167594	0.58313
16	23660000	23665000	23720000	23725000	0.0154237	0.0169223	0.584657
16	23660000	23665000	23725000	23730000	0.0149197	0.014218	-0.274537
16	23660000	23665000	23730000	23735000	0.0140239	0.015396	0.535256
16	23660000	23665000	23735000	23740000	0.0129533	0.0124644	-0.191415
16	23660000	23665000	23740000	23745000	0.0149596	0.0109108	-1.58148
16	23660000	23665000	23755000	23760000	0.0125733	0.0119578	-0.240848
16	23660000	23665000	23760000	23765000	0.0106433	0.0118365	0.465412
16	23660000	23665000	23765000	23770000	0.0109147	0.0108601	-0.0218316
16	23660000	23665000	23770000	23775000	0.0103083	0.00955898	-0.293114
16	23660000	23665000	23775000	23780000	0.00944028	0.00934295	-0.0385263
16	23660000	23665000	23780000	23785000	0.0100386	0.0085999	-0.562295
16	23660000	23665000	23785000	23790000	0.00990474	0.0086635	-0.485188
16	23660000	23665000	23790000	23795000	0.00988586	0.00847743	-0.550472
16	23660000	23665000	23795000	23800000	0.00904969	0.00947912	0.167162
16	23660000	23665000	23800000	23805000	0.0112072	0.00821971	-1.16706
16	23660000	23665000	23805000	23810000	0.00955919	0.00843768	-0.438439
16	23660000	23665000	23810000	23815000	0.00987396	0.00833891	-0.599916
16	23660000	23665000	23815000	23820000	0.0102572	0.00797409	-0.892023
16	23660000	23665000	23820000	23825000	0.00936207	0.00636767	-1.16975
16	23660000	23665000	23825000	23830000	0.0105825	0.00733148	-1.26996
16	23660000	23665000	23830000	23835000	0.0089749	0.00682867	-0.838567
16	23660000	23665000	23835000	23840000	0.0102895	0.00758052	-1.05832
16	23660000	23665000	23840000	23845000	0.00864259	0.00837652	-0.104412
16	23660000	23665000	23845000	23850000	0.00892463	0.00582648	-1.21027
16	23660000	23665000	23850000	23855000	0.00845566	0.00740309	-0.411519
16	23660000	23665000	23855000	23860000	0.00950177	0.00492737	-1.7867
16	23660000	23665000	23860000	23865000	0.0105299	0.00676472	-1.47071
16	23660000	23665000	23865000	23870000	0.00985259	0.00861217	-0.484871
16	23660000	23665000	23870000	23875000	0.00899967	0.0063383	-1.03971
16	23660000	23665000	23875000	23880000	0.00898174	0.00627809	-1.05622
16	23660000	23665000	23880000	23885000	0.0100324	0.00747106	-1.00065
16	23660000	23665000	23885000	23890000	0.0106098	0.00724091	-1.316
16	23660000	23665000	23890000	23895000	0.0113601	0.00684775	-1.76245
16	23660000	23665000	23895000	23900000	0.0108838	0.00659989	-1.67328
16	23660000	23665000	23900000	23905000	0.0111583	0.00602579	-2.00462
16	23660000	23665000	23905000	23910000	0.0100491	0.00668636	-1.31356
16	23660000	23665000	23910000	23915000	0.00842295	0.00642317	-0.781379
16	23660000	23665000	23915000	23920000	0.0088171	0.0063613	-0.959445
16	23660000	23665000	23920000	23925000	0.00980323	0.00583848	-1.54865
16	23660000	23665000	23925000	23930000	0.00879691	0.00519995	-1.40504
16	23660000	23665000	23930000	23935000	0.00745612	0.00460876	-1.11234
16	23660000	23665000	23935000	23940000	0.00888568	0.00418576	-1.83571
16	23660000	23665000	23940000	23945000	0.00960688	0.00371945	-2.2994
16	23660000	23665000	23945000	23950000	0.00673778	0.00400734	-1.06668
16	23660000	23665000	23950000	23955000	0.0062961	0.00244785	-1.50316
16	23660000	23665000	23955000	23960000	0.00651191	0.00247519	-1.57675
16	23660000	23665000	23960000	23965000	0.0052826	0.00231746	-1.15833
16	23660000	23665000	23965000	23970000	0.00456848	0.00273658	-0.71583
16	23660000	23665000	23970000	23975000	0.00412819	0.00114178	-1.16663
16	23660000	23665000	23975000	23980000	0.00359872	0.00151354	-0.814725
16	23660000	23665000	23980000	23985000	0.00269279	0.00075585	-0.756844
16	23660000	23665000	23985000	23990000	0.00146186	6.63088e-05	-0.545446
16	23660000	23665000	23990000	23995000	0.000820156	0.000143506	-0.264733
16	23660000	23665000	23995000	24000000	0.000939945	0.000360524	-0.226768
16	23660000	23665000	24000000	24005000	0.00106226	0.000440253	-0.243396
16	23660000	23665000	24005000	24010000	0.0011503	0.000829388	-0.125828
16	23660000	23665000	24010000	24015000	0.00122457	0.00055552	-0.261765
16	23660000	23665000	24015000	24020000	0.00137286	0.000571097	-0.313588
16	23660000	23665000	24020000	24025000	0.00100195	0.000482299	-0.20343
16	23660000	23665000	24025000	24030000	0.00143302	0.000411592	-0.399362
16	23660000	23665000	24030000	24035000	0.00100038	0.00073378	-0.104621
16	23660000	23665000	24035000	24040000	0.0017252	0.000521615	-0.470489
16	23660000	23665000	24040000	24045000	0.00102225	0.000539721	-0.188933
16	23660000	23665000	24045000	24050000	0.000954375	0.00054309	-0.161115
16	23660000	23665000	24050000	24055000	0.000952615	0.000704653	-0.0973421
16	23660000	23665000	24055000	24060000	0.000863411	0.000470247	-0.154039
16	23660000	23665000	24060000	24065000	0.000908985	0.000372449	-0.210022
16	23660000	23665000	24065000	24070000	0.00160206	0.000397463	-0.470883
16	23660000	23665000	24070000	24075000	0.00116919	0.000522528	-0.253024
16	23660000	23665000	24075000	24080000	0.000944946	0.000683479	-0.102615
16	23660000	23665000	24080000	24085000	0.00102761	0.00051676	-0.199994
16	23660000	23665000	24085000	24090000	0.000923048	0.000145212	-0.304244
16	23660000	23665000	24090000	24095000	0.00108846	0.000461566	-0.245304
16	23660000	23665000	24095000	24100000	0.00139152	0.000526553	-0.338265
16	23660000	23665000	24100000	24105000	0.000720677	0.000477177	-0.0955996
16	23660000	23665000	24105000	24110000	0.00111579	0.000310531	-0.31495
16	23660000	23665000	24110000	24115000	0.00109382	0.00049052	-0.236094
16	23660000	23665000	24115000	24120000	0.000939846	0.000209169	-0.285829
16	23660000	23665000	24120000	24125000	0.00163895	0.000583256	-0.41274
16	23660000	23665000	24125000	24130000	0.0012302	0.000363029	-0.339126
16	23660000	23665000	24130000	24135000	0.00119833	0.000294646	-0.353385
16	23660000	23665000	24135000	24140000	0.00158945	0.000554518	-0.404632
16	23660000	23665000	24140000	24145000	0.000778065	0.000548715	-0.0900742
16	23660000	23665000	24145000	24150000	0.000873157	0.00014691	-0.2841
16	23660000	23665000	24150000	24155000	0.000611906	0.000480558	-0.0518071
16	23660000	23665000	24155000	24160000	0.000979456	0.000221782	-0.296371
16	23660000	23665000	24160000	24165000	0.000996164	0.000360956	-0.248551
16	23660000	23665000	24165000	24170000	0.000834487	0.000368394	-0.182516
16	23660000	23665000	24170000	24175000	0.00101817	0.000267482	-0.293642
16	23660000	23665000	24175000	24180000	0.000869289	0.000139958	-0.285304
16	23660000	23665000	24180000	24185000	0.000840154	0.000206344	-0.248005
16	23660000	23665000	24185000	24190000	0.000834795	0.000248161	-0.229584
16	23660000	23665000	24190000	24195000	0.00145425	0.000403147	-0.410947
16	23660000	23665000	24195000	24200000	0.000712726	0.000322701	-0.152814
16	23660000	23665000	24200000	24205000	0.000991107	0.00033821	-0.255458
16	23660000	23665000	24205000	24210000	0.000884253	0.000423706	-0.180351
16	23660000	23665000	24210000	24215000	0.000825709	0.000226858	-0.234354
16	23660000	23665000	24215000	24220000	0.000743388	9.08231e-05	-0.255328
16	23660000	23665000	24220000	24225000	0.00101841	0.000449523	-0.222656
16	23660000	23665000	24225000	24230000	0.00112106	0.000216494	-0.353727
16	23660000	23665000	24230000	24235000	0.0011276	0.000400475	-0.284443
16	23660000	23665000	24235000	24240000	0.00148825	0.000253377	-0.482703
16	23660000	23665000	24240000	24245000	0.00135827	0.000159145	-0.468746
16	23660000	23665000	24245000	24250000	0.000716273	0.000359037	-0.14001
16	23660000	23665000	24250000	24255000	0.00113593	0.000394308	-0.290103
16	23660000	23665000	24255000	24260000	0.00113819	0.000171187	-0.378107
16	23665000	23670000	23655000	23660000	0.0674133	0.0932379	10.0833
16	23665000	23670000	23660000	23665000	0.0699658	0.103794	13.2084
16	23665000	23670000	23665000	23670000	0.0341073	0.0486817	5.69039
16	23665000	23670000	23670000	23675000	0.062466	0.0884016	10.1267
16	23665000	23670000	23675000	23680000	0.0523464	0.068209	6.19341
16	23665000	23670000	23680000	23685000	0.0384721	0.0464531	3.11585
16	23665000	23670000	23685000	23690000	0.0303502	0.0370427	2.61272
16	23665000	23670000	23690000	23695000	0.0263363	0.0296342	1.28722
16	23665000	23670000	23695000	23700000	0.0245016	0.027091	1.0106
16	23665000	23670000	23700000	23705000	0.0200516	0.0228153	1.07862
16	23665000	23670000	23705000	23710000	0.0196046	0.0234945	1.51839
16	23665000	23670000	23710000	23715000	0.0181845	0.0181874	0.00057929
16	23665000	23670000	23715000	23720000	0.0174897	0.0173732	-0.0459828
16	23665000	23670000	23720000	23725000	0.0139101	0.0152208	0.511263
16	23665000	23670000	23725000	23730000	0.0136325	0.0139325	0.116643
16	23665000	23670000	23730000	23735000	0.0141055	0.0142768	0.0663531
16	23665000	23670000	23735000	23740000	0.012325	0.0152946	1.15906
16	23665000	23670000	23740000	23745000	0.0141213	0.0136602	-0.180574
16	23665000	23670000	23755000	23760000	0.0119282	0.0111455	-0.306135
16	23665000	23670000	23760000	23765000	0.0125141	0.0109444	-0.613462
16	23665000	23670000	23765000	23770000	0.0117768	0.01047	-0.510786
16	23665000	23670000	23770000	23775000	0.0106549	0.00907615	-0.616982
16	23665000	23670000	23775000	23780000	0.0101999	0.0100207	-0.0704786
16	23665000	23670000	23780000	23785000	0.0100702	0.00875124	-0.515538
16	23665000	23670000	23785000	23790000	0.00933801	0.00895601	-0.149683
16	23665000	23670000	23790000	23795000	0.00943794	0.00790319	-0.5998
16	23665000	23670000	23795000	23800000	0.0102181	0.00877474	-0.564131
16	23665000	23670000	23800000	23805000	0.00913291	0.00710461	-0.792518
16	23665000	23670000	23805000	23810000	0.0106518	0.00672101	-1.53537
16	23665000	23670000	23810000	23815000	0.00942349	0.00784238	-0.617899
16	23665000	23670000	23815000	23820000	0.00938828	0.00696067	-0.948437
16	23665000	23670000	23820000	23825000	0.00925515	0.00739541	-0.726702
16	23665000	23670000	23825000	23830000	0.0093408	0.00746574	-0.732684
16	23665000	23670000	23830000	23835000	0.00891277	0.0073772	-0.600118
16	23665000	23670000	23835000	23840000	0.00883927	0.0063676	-0.965643
16	23665000	23670000	23840000	23845000	0.0088253	0.00680621	-0.788922
16	23665000	23670000	23845000	23850000	0.00678837	0.00682649	0.0143658
16	23665000	23670000	23850000	23855000	0.00923739	0.00743011	-0.706215
16	23665000	23670000	23855000	23860000	0.00967223	0.00711066	-1.00074
16	23665000	23670000	23860000	23865000	0.00873954	0.0066947	-0.798974
16	23665000	23670000	23865000	23870000	0.00924985	0.00683732	-0.94255
16	23665000	23670000	23870000	23875000	0.00975186	0.00700984	-1.07121
16	23665000	23670000	23875000	23880000	0.0102006	0.00514068	-1.97627
16	23665000	23670000	23880000	23885000	0.00909259	0.00647151	-1.02398
16	23665000	23670000	23885000	23890000	0.00855932	0.0068078	-0.684442
16	23665000	23670000	23890000	23895000	0.010693	0.00674778	-1.54102
16	23665000	23670000	23895000	23900000	0.00945485	0.00622313	-1.26242
16	23665000	23670000	23900000	23905000	0.00908558	0.00504279	-1.57912
16	23665000	23670000	23905000	23910000	0.00807213	0.00482692	-1.26769
16	23665000	23670000	23910000	23915000	0.00897107	0.00558148	-1.32406
16	23665000	23670000	23915000	23920000	0.008381	0.00562237	-1.07769
16	23665000	23670000	23920000	23925000	0.00802688	0.00648268	-0.603488
16	23665000	23670000	23925000	23930000	0.00831898	0.00461593	-1.44646
16	23665000	23670000	23930000	23935000	0.0077639	0.00379207	-1.55141
16	23665000	23670000	23935000	23940000	0.00780677	0.00391401	-1.52054
16	23665000	23670000	23940000	23945000	0.00675232	0.00439357	-0.921548
16	23665000	23670000	23945000	23950000	0.00557764	0.00340652	-0.848286
16	23665000	23670000	23950000	23955000	0.00597064	0.00246548	-1.36919
16	23665000	23670000	23955000	23960000	0.00543284	0.0028136	-1.02326
16	23665000	23670000	23960000	23965000	0.00548503	0.00208181	-1.32939
16	23665000	23670000	23965000	23970000	0.00488342	0.00156946	-1.29453
16	23665000	23670000	23970000	23975000	0.00417823	0.00111618	-1.19617
16	23665000	23670000	23975000	23980000	0.00259777	0.000789125	-0.706747
16	23665000	23670000	23980000	23985000	0.00199228	0.000492603	-0.586103
16	23665000	23670000	23985000	23990000	0.00171248	0.000345718	-0.534205
16	23665000	23670000	23990000	23995000	0.00103762	0.000374104	-0.259606
16	23665000	23670000	23995000	24000000	0.00108536	0.000234961	-0.332577
16	23665000	23670000	24000000	24005000	0.00105771	0.000313005	-0.291308
16	23665000	23670000	24005000	24010000	0.00128013	0.000398284	-0.344858
16	23665000	23670000	24010000	24015000	0.00104514	0.00058484	-0.180254
16	23665000	23670000	24015000	24020000	0.0012281	0.00074439	-0.189395
16	23665000	23670000	24020000	24025000	0.000899857	0.000314324	-0.229154
16	23665000	23670000	24025000	24030000	0.00104919	0.000536486	-0.200716
16	23665000	23670000	24030000	24035000	0.00183896	0.000526041	-0.513181
16	23665000	23670000	24035000	24040000	0.00168197	0.00050992	-0.458173
16	23665000	23670000	24040000	24045000	0.001437	0.000316572	-0.438016
16	23665000	23670000	24045000	24050000	0.00134159	0.000758448	-0.22822
16	23665000	23670000	24050000	24055000	0.00124347	0.000516641	-0.284325
16	23665000	23670000	24055000	24060000	0.00134148	0.000551645	-0.308929
16	23665000	23670000	24060000	24065000	0.00112746	0.000277408	-0.332441
16	23665000	23670000	24065000	24070000	0.00138877	0.000744724	-0.252002
16	23665000	23670000	24070000	24075000	0.00100043	0.000433417	-0.221923
16	23665000	23670000	24075000	24080000	0.00110695	0.000247465	-0.336124
16	23665000	23670000	24080000	24085000	0.000722272	0.000466315	-0.100464
16	23665000	23670000	24085000	24090000	0.00111734	0.000504734	-0.239725
16	23665000	23670000	24090000	24095000	0.00109291	0.000434506	-0.257608
16	23665000	23670000	24095000	24100000	0.000847641	0.000600539	-0.0970059
16	23665000	23670000	24100000	24105000	0.00151961	0.000373183	-0.448169
16	23665000	23670000	24105000	24110000	0.00137243	0.000539678	-0.325687
16	23665000	23670000	24110000	24115000	0.0010983	0.000223777	-0.341997
16	23665000	23670000	24115000	24120000	0.00108802	0.00040896	-0.265674
16	23665000	23670000	24120000	24125000	0.00115196	0.000337884	-0.318393
16	23665000	23670000	24125000	24130000	0.00110048	0.000574584	-0.205867
16	23665000	23670000	24130000	24135000	0.000954566	0.000264037	-0.270153
16	23665000	23670000	24135000	24140000	0.000920018	0.000421623	-0.195129
16	23665000	23670000	24140000	24145000	0.000841344	0.000317875	-0.20492
16	23665000	23670000	24145000	24150000	0.00114373	0.00035904	-0.306921
16	23665000	23670000	24150000	24155000	0.00125717	0.000398604	-0.335768
16	23665000	23670000	24155000	24160000	0.000950681	0.00014454	-0.315296
16	23665000	23670000	24160000	24165000	0.000700167	0.000294053	-0.159096
16	23665000	23670000	24165000	24170000	0.000926101	0.00040015	-0.205889
16	23665000	23670000	24170000	24175000	0.000801509	0.000348647	-0.17735
16	23665000	23670000	24175000	24180000	0.0012729	0.000273639	-0.390704
16	23665000	23670000	24180000	24185000	0.000776991	0.000268958	-0.198893
16	23665000	23670000	24185000	24190000	0.000677015	0.00028303	-0.15436
16	23665000	23670000	24190000	24195000	0.000832853	0.000295582	-0.21031
16	23665000	23670000	24195000	24200000	0.00110924	0.000300444	-0.316334
16	23665000	23670000	24200000	24205000	0.000949926	0.000440837	-0.199305
16	23665000	23670000	24205000	24210000	0.000854575	0.000241621	-0.239862
16	23665000	23670000	24210000	24215000	0.00102417	0.000177418	-0.331152
16	23665000	23670000	24215000	24220000	0.000836	0.000147978	-0.269173
16	23665000	23670000	24220000	24225000	0.000926336	0.000292963	-0.247835
16	23665000	23670000	24225000	24230000	0.00119905	0.00042328	-0.303438
16	23665000	23670000	24230000	24235000	0.00091769	0.000335569	-0.227822
16	23665000	23670000	24235000	24240000	0.000747167	0.000288979	-0.17943
16	23665000	23670000	24240000	24245000	0.00108197	0.000311153	-0.301502
16	23665000	23670000	24245000	24250000	0.00110757	0.000233992	-0.341629
16	23665000	23670000	24250000	24255000	0.00129741	0.000342638	-0.373331
16	23665000	23670000	24255000	24260000	0.000866656	0.000334698	-0.208234
16	23670000	23675000	23655000	23660000	0.044941	0.0604554	6.05747
16	23670000	23675000	23660000	23665000	0.0454937	0.0630559	6.85706
16	23670000	23675000	23665000	23670000	0.062466	0.0884016	10.1267
16	23670000	23675000	23670000	23675000	0.0196015	0.02989	4.01687
16	23670000	23675000	23675000	23680000	0.065972	0.0940237	10.9529
16	23670000	23675000	23680000	23685000	0.0487169	0.0657697	6.65816
16	23670000	23675000	23685000	23690000	0.0412995	0.0486018	2.85081
16	23670000	23675000	23690000	23695000	0.0352146	0.0388387	1.41459
16	23670000	23675000	23695000	23700000	0.0267224	0.0321817	2.1312
16	23670000	23675000	23700000	23705000	0.0231267	0.0262389	1.21473
16	23670000	23675000	23705000	23710000	0.0194636	0.0228954	1.3395
16	23670000	23675000	23710000	23715000	0.0216693	0.019404	-0.885058
16	23670000	23675000	23715000	23720000	0.0202714	0.0187712	-0.586337
16	23670000	23675000	23720000	23725000	0.0152526	0.0171455	0.738635
16	23670000	23675000	23725000	23730000	0.0160709	0.0170704	0.38976
16	23670000	23675000	23730000	23735000	0.0146892	0.0149063	0.0842634
16	23670000	23675000	23735000	23740000	0.0154903	0.0146383	-0.333199
16	23670000	23675000	23740000	23745000	0.012254	0.0143874	0.832511
16	23670000	23675000	23755000	23760000	0.0119289	0.0130208	0.425869
16	23670000	23675000	23760000	23765000	0.0110398	0.0130056	0.767072
16	23670000	23675000	23765000	23770000	0.0118966	0.0125252	0.244955
16	23670000	23675000	23770000	23775000	0.0106791	0.0104979	-0.0712748
16	23670000	23675000	23775000	23780000	0.00921669	0.00931784	0.0389755
16	23670000	23675000	23780000	23785000	0.011331	0.00909776	-0.872521
16	23670000	23675000	23785000	23790000	0.0107715	0.00805558	-1.06102
16	23670000	23675000	23790000	23795000	0.00847333	0.00865409	0.0700646
16	23670000	23675000	23795000	23800000	0.0100372	0.00846077	-0.61608
16	23670000	23675000	23800000	23805000	0.0102174	0.00794639	-0.887281
16	23670000	23675000	23805000	23810000	0.00916158	0.0080461	-0.436083
16	23670000	23675000	23810000	23815000	0.0107609	0.00934578	-0.553091
16	23670000	23675000	23815000	23820000	0.00978172	0.00800368	-0.694798
16	23670000	23675000	23820000	23825000	0.00826429	0.00686402	-0.547287
16	23670000	23675000	23825000	23830000	0.0106567	0.00875612	-0.74266
16	23670000	23675000	23830000	23835000	0.00830769	0.00728861	-0.398445
16	23670000	23675000	23835000	23840000	0.00847266	0.0082622	-0.0826966
16	23670000	23675000	23840000	23845000	0.00800961	0.00783015	-0.0705923
16	23670000	23675000	23845000	23850000	0.0093235	0.00617158	-1.23126
16	23670000	23675000	23850000	23855000	0.00874374	0.00741913	-0.517745
16	23670000	23675000	23855000	23860000	0.00635269	0.00538043	-0.380158
16	23670000	23675000	23860000	23865000	0.00810854	0.006224	-0.73638
16	23670000	23675000	23865000	23870000	0.00891473	0.00738075	-0.599497
16	23670000	23675000	23870000	23875000	0.00727053	0.00709587	-0.0687176
16	23670000	23675000	23875000	23880000	0.00970753	0.00683582	-1.12185
16	23670000	23675000	23880000	23885000	0.0104652	0.00530098	-2.017
16	23670000	23675000	23885000	23890000	0.00952558	0.00567078	-1.50571
16	23670000	23675000	23890000	23895000	0.0101558	0.0063508	-1.48627
16	23670000	23675000	23895000	23900000	0.0101955	0.00626118	-1.53679
16	23670000	23675000	23900000	23905000	0.00969417	0.0055829	-1.60586
16	23670000	23675000	23905000	23910000	0.00952547	0.005635	-1.51965
16	23670000	23675000	23910000	23915000	0.00915075	0.00459381	-1.77988
16	23670000	23675000	23915000	23920000	0.0070552	0.00510657	-0.761408
16	23670000	23675000	23920000	23925000	0.00901376	0.005785	-1.26126
16	23670000	23675000	23925000	23930000	0.00682246	0.00491121	-0.746813
16	23670000	23675000	23930000	23935000	0.00799571	0.00499058	-1.17394
16	23670000	23675000	23935000	23940000	0.00758864	0.00440503	-1.24364
16	23670000	23675000	23940000	23945000	0.00577568	0.00325762	-0.983758
16	23670000	23675000	23945000	23950000	0.0073544	0.00266353	-1.83218
16	23670000	23675000	23950000	23955000	0.00594222	0.00198444	-1.54593
16	23670000	23675000	23955000	23960000	0.0060905	0.00197994	-1.60558
16	23670000	23675000	23960000	23965000	0.00566432	0.00151605	-1.62031
16	23670000	23675000	23965000	23970000	0.00590516	0.000697247	-2.03407
16	23670000	23675000	23970000	23975000	0.00458899	0.00124677	-1.30557
16	23670000	23675000	23975000	23980000	0.00264013	0.00064272	-0.780454
16	23670000	23675000	23980000	23985000	0.00393865	0.000401211	-1.3818
16	23670000	23675000	23985000	23990000	0.00167963	0.000675788	-0.392494
16	23670000	23675000	23990000	23995000	0.00159018	0.000274228	-0.514365
16	23670000	23675000	23995000	24000000	0.00112818	0.000459286	-0.261704
16	23670000	23675000	24000000	24005000	0.00125864	0.000560856	-0.272985
16	23670000	23675000	24005000	24010000	0.00123905	0.00033366	-0.354052
16	23670000	23675000	24010000	24015000	0.00141327	0.000707699	-0.276025
16	23670000	23675000	24015000	24020000	0.00129058	0.000727543	-0.22037
16	23670000	23675000	24020000	24025000	0.00158291	0.000682689	-0.352033
16	23670000	23675000	24025000	24030000	0.00100333	0.00059925	-0.158303
16	23670000	23675000	24030000	24035000	0.00109415	0.000467395	-0.245249
16	23670000	23675000	24035000	24040000	0.00122289	0.000265802	-0.374236
16	23670000	23675000	24040000	24045000	0.00124793	0.000343786	-0.353565
16	23670000	23675000	24045000	24050000	0.0013285	0.000494188	-0.326298
16	23670000	23675000	24050000	24055000	0.00123134	0.000392737	-0.327971
16	23670000	23675000	24055000	24060000	0.000646125	0.000599066	-0.0188944
16	23670000	23675000	24060000	24065000	0.000967599	0.000474477	-0.19307
16	23670000	23675000	24065000	24070000	0.00144956	0.000316464	-0.442964
16	23670000	23675000	24070000	24075000	0.00091991	0.000605154	-0.123423
16	23670000	23675000	24075000	24080000	0.00111964	0.000580474	-0.211049
16	23670000	23675000	24080000	24085000	0.00088552	0.000658321	-0.0892344
16	23670000	23675000	24085000	24090000	0.00159083	0.000616638	-0.380914
16	23670000	23675000	24090000	24095000	0.00120594	0.000196002	-0.394871
16	23670000	23675000	24095000	24100000	0.000719463	0.000391298	-0.128659
16	23670000	23675000	24100000	24105000	0.000798461	0.000729473	-0.0274569
16	23670000	23675000	24105000	24110000	0.00122591	0.000395598	-0.324736
16	23670000	23675000	24110000	24115000	0.00141386	0.000437425	-0.381793
16	23670000	23675000	24115000	24120000	0.00092899	0.000399704	-0.207191
16	23670000	23675000	24120000	24125000	0.000882702	0.000247678	-0.248479
16	23670000	23675000	24125000	24130000	0.00151786	0.000198205	-0.515809
16	23670000	23675000	24130000	24135000	0.000826106	0.000281521	-0.213165
16	23670000	23675000	24135000	24140000	0.00084597	0.000353211	-0.192928
16	23670000	23675000	24140000	24145000	0.000850991	0.00015534	-0.272153
16	23670000	23675000	24145000	24150000	0.000923425	0.000421096	-0.196665
16	23670000	23675000	24150000	24155000	0.000973466	0.000389583	-0.22851
16	23670000	23675000	24155000	24160000	0.000904309	0.000339045	-0.22124
16	23670000	23675000	24160000	24165000	0.00120456	0.000191598	-0.396052
16	23670000	23675000	24165000	24170000	0.000965105	0.000625749	-0.133029
16	23670000	23675000	24170000	24175000	0.000894928	0.000243397	-0.254925
16	23670000	23675000	24175000	24180000	0.000655452	0.00071319	0.022026
16	23670000	23675000	24180000	24185000	0.00102881	0.000315444	-0.279071
16	23670000	23675000	24190000	24195000	0.000905061	0.000320991	-0.228583
16	23670000	23675000	24195000	24200000	0.000723848	0.000352373	-0.14557
16	23670000	23675000	24200000	24205000	0.00151402	0.000484717	-0.402434
16	23670000	23675000	24205000	24210000	0.00135728	0.000539776	-0.319733
16	23670000	23675000	24210000	24215000	0.000816171	0.000231203	-0.228934
16	23670000	23675000	24215000	24220000	0.000768714	0.000462812	-0.119966
16	23670000	23675000	24220000	24225000	0.00100665	0.000214749	-0.309735
16	23670000	23675000	24225000	24230000	0.000882037	5.516e-05	-0.323393
16	23670000	23675000	24230000	24235000	0.000920541	0.000218649	-0.27459
16	23670000	23675000	24235000	24240000	0.000549625	0.000403483	-0.0575837
16	23670000	23675000	24240000	24245000	0.000468181	0.000608221	0.0541628
16	23670000	23675000	24245000	24250000	0.000555507	0.00057174	0.00581929
16	23670000	23675000	24250000	24255000	0.00156006	0.000418604	-0.446226
16	23670000	23675000	24255000	24260000	0.0011034	0.000436164	-0.261059
16	23675000	23680000	23655000	23660000	0.0444994	0.0456833	0.461759
16	23675000	23680000	23660000	23665000	0.0385454	0.0496122	4.32078
16	23675000	23680000	23665000	23670000	0.0523464	0.068209	6.19341
16	23675000	23680000	23670000	23675000	0.065972	0.0940237	10.9529
16	23675000	23680000	23675000	23680000	0.027702	0.0407894	5.10975
16	23675000	23680000	23680000	23685000	0.0600432	0.0825334	8.78131
16	23675000	23680000	23685000	23690000	0.0467521	0.0600564	5.19449
16	23675000	23680000	23690000	23695000	0.0361049	0.0434482	2.86685
16	23675000	23680000	23695000	23700000	0.0334021	0.0359832	1.00732
16	23675000	23680000	23700000	23705000	0.0255006	0.0283617	1.11668
16	23675000	23680000	23705000	23710000	0.0212672	0.0263797	1.9958
16	23675000	23680000	23710000	23715000	0.0204487	0.0228849	0.950766
16	23675000	23680000	23715000	23720000	0.0159498	0.0209224	1.94116
16	23675000	23680000	23720000	23725000	0.0171483	0.0180231	0.341034
16	23675000	23680000	23725000	23730000	0.0155124	0.0160434	0.20684
16	23675000	23680000	23730000	23735000	0.0153691	0.0133997	-0.769523
16	23675000	23680000	23735000	23740000	0.0151829	0.0161569	0.379812
16	23675000	23680000	23740000	23745000	0.0142752	0.0157559	0.577662
16	23675000	23680000	23755000	23760000	0.0136669	0.0129891	-0.2652
16	23675000	23680000	23760000	23765000	0.0116334	0.009973	-0.648858
16	23675000	23680000	23765000	23770000	0.0127773	0.0105788	-0.858947
16	23675000	23680000	23770000	23775000	0.00975626	0.0112158	0.569404
16	23675000	23680000	23775000	23780000	0.0109775	0.00916959	-0.706473
16	23675000	23680000	23780000	23785000	0.0110735	0.00831182	-1.07889
16	23675000	23680000	23785000	23790000	0.00940481	0.00832573	-0.421874
16	23675000	23680000	23790000	23795000	0.00961295	0.00822345	-0.543082
16	23675000	23680000	23795000	23800000	0.00858872	0.00790456	-0.267663
16	23675000	23680000	23800000	23805000	0.00748507	0.00861451	0.440497
16	23675000	23680000	23805000	23810000	0.00898724	0.00796314	-0.400402
16	23675000	23680000	23810000	23815000	0.00853756	0.00838063	-0.0617963
16	23675000	23680000	23815000	23820000	0.00884841	0.00773665	-0.434633
16	23675000	23680000	23820000	23825000	0.00844942	0.00761916	-0.324716
16	23675000	23680000	23825000	23830000	0.00972121	0.00725484	-0.963572
16	23675000	23680000	23830000	23835000	0.00804453	0.00721688	-0.323694
16	23675000	23680000	23835000	23840000	0.00846101	0.00660541	-0.725078
16	23675000	23680000	23840000	23845000	0.00773688	0.00659239	-0.447412
16	23675000	23680000	23845000	23850000	0.00895053	0.00712826	-0.712064
16	23675000	23680000	23850000	23855000	0.00786466	0.00678135	-0.423524
16	23675000	23680000	23855000	23860000	0.00803307	0.00684332	-0.465087
16	23675000	23680000	23860000	23865000	0.00953625	0.00698253	-0.997676
16	23675000	23680000	23865000	23870000	0.00862715	0.00593696	-1.05097
16	23675000	23680000	23870000	23875000	0.010726	0.00622426	-1.75833
16	23675000	23680000	23875000	23880000	0.0087434	0.00629475	-0.956652
16	23675000	23680000	23880000	23885000	0.00934968	0.00594545	-1.32978
16	23675000	23680000	23885000	23890000	0.00957498	0.00650097	-1.20084
16	23675000	23680000	23890000	23895000	0.00909994	0.00553887	-1.39102
16	23675000	23680000	23895000	23900000	0.00916129	0.00550621	-1.42773
16	23675000	23680000	23900000	23905000	0.00905264	0.00616886	-1.12656
16	23675000	23680000	23905000	23910000	0.00769114	0.00620037	-0.582625
16	23675000	23680000	23910000	23915000	0.00809426	0.00456471	-1.37872
16	23675000	23680000	23915000	23920000	0.00886423	0.005196	-1.43287
16	23675000	23680000	23920000	23925000	0.00881008	0.00469503	-1.60734
16	23675000	23680000	23925000	23930000	0.00789729	0.00424182	-1.42788
16	23675000	23680000	23930000	23935000	0.00729716	0.0039205	-1.31901
16	23675000	23680000	23935000	23940000	0.00615957	0.00542579	-0.287042
16	23675000	23680000	23940000	23945000	0.00943362	0.00346533	-2.33098
16	23675000	23680000	23945000	23950000	0.00642417	0.00271018	-1.45074
16	23675000	23680000	23950000	23955000	0.00626169	0.00230765	-1.54447
16	23675000	23680000	23955000	23960000	0.00493966	0.00208923	-1.11353
16	23675000	23680000	23960000	23965000	0.00478326	0.0015426	-1.26591
16	23675000	23680000	23965000	23970000	0.00537999	0.00177364	-1.4087
16	23675000	23680000	23970000	23975000	0.00393604	0.00100431	-1.14528
16	23675000	23680000	23975000	23980000	0.00324575	0.000915566	-0.910394
16	23675000	23680000	23980000	23985000	0.00202694	0.000571532	-0.568818
16	23675000	23680000	23985000	23990000	0.00110621	0.000515716	-0.231091
16	23675000	23680000	23990000	23995000	0.000893694	9.301e-05	-0.313165
16	23675000	23680000	23995000	24000000	0.00137173	0.000233664	-0.444903
16	23675000	23680000	24000000	24005000	0.00123588	0.000440978	-0.310906
16	23675000	23680000	24005000	24010000	0.00094661	0.000226335	-0.281768
16	23675000	23680000	24010000	24015000	0.00122119	0.000609309	-0.239441
16	23675000	23680000	24015000	24020000	0.000679982	0.000518198	-0.0636915
16	23675000	23680000	24020000	24025000	0.00109937	0.000347322	-0.294175
16	23675000	23680000	24025000	24030000	0.00101661	0.000609744	-0.15939
16	23675000	23680000	24030000	24035000	0.0013626	0.000713371	-0.254028
16	23675000	23680000	24035000	24040000	0.000985427	0.000574721	-0.160889
16	23675000	23680000	24040000	24045000	0.000889578	0.000349806	-0.211286
16	23675000	23680000	24045000	24050000	0.00134993	0.000653695	-0.272381
16	23675000	23680000	24050000	24055000	0.000895919	0.000428159	-0.183167
16	23675000	23680000	24055000	24060000	0.00111414	0.000365734	-0.292751
16	23675000	23680000	24060000	24065000	0.0012017	0.00065521	-0.213907
16	23675000	23680000	24065000	24070000	0.00101833	0.00051521	-0.196974
16	23675000	23680000	24070000	24075000	0.00107323	0.000431026	-0.251282
16	23675000	23680000	24075000	24080000	0.00123346	0.000639859	-0.232306
16	23675000	23680000	24080000	24085000	0.000816487	0.000437978	-0.148317
16	23675000	23680000	24085000	24090000	0.00104772	0.000439205	-0.238128
16	23675000	23680000	24090000	24095000	0.00102368	0.000465348	-0.218532
16	23675000	23680000	24095000	24100000	0.000916091	0.000312832	-0.236076
16	23675000	23680000	24100000	24105000	0.00112185	0.000185562	-0.366115
16	23675000	23680000	24105000	24110000	0.00113984	0.000570244	-0.222933
16	23675000	23680000	24110000	24115000	0.0010642	0.00054046	-0.205025
16	23675000	23680000	24115000	24120000	0.00116719	0.000271136	-0.350406
16	23675000	23680000	24120000	24125000	0.0011627	0.000252015	-0.356117
16	23675000	23680000	24125000	24130000	0.0012948	0.000201676	-0.427357
16	23675000	23680000	24130000	24135000	0.000761705	0.000453547	-0.120847
16	23675000	23680000	24135000	24140000	0.000891452	0.000598995	-0.114716
16	23675000	23680000	24140000	24145000	0.00101903	0.00015806	-0.336704
16	23675000	23680000	24145000	24150000	0.000621685	0.000238039	-0.150323
16	23675000	23680000	24150000	24155000	0.000512901	0.000198203	-0.123401
16	23675000	23680000	24155000	24160000	0.000794106	0.000431228	-0.142214
16	23675000	23680000	24160000	24165000	0.000831621	0.000155963	-0.264346
16	23675000	23680000	24165000	24170000	0.0007777	0.000212236	-0.221318
16	23675000	23680000	24170000	24175000	0.000526994	0.000272426	-0.0999214
16	23675000	23680000	24175000	24180000	0.000690691	0.000317485	-0.146246
16	23675000	23680000	24180000	24185000	0.000782981	0.000294221	-0.191367
16	23675000	23680000	24185000	24190000	0.000918393	0.000482517	-0.170717
16	23675000	23680000	24190000	24195000	0.00069695	0.000391935	-0.119619
16	23675000	23680000	24195000	24200000	0.00100546	0.000597573	-0.159789
16	23675000	23680000	24200000	24205000	0.000797708	0.000301403	-0.194313
16	23675000	23680000	24205000	24210000	0.000376382	0.000240288	-0.0536606
16	23675000	23680000	24210000	24215000	0.000826972	0.000205845	-0.243053
16	23675000	23680000	24215000	24220000	0.000472525	0.000147162	-0.127565
16	23675000	23680000	24220000	24225000	0.000611983	0.00043702	-0.0688373
16	23675000	23680000	24225000	24230000	0.000730289	0.000336756	-0.154183
16	23675000	23680000	24230000	24235000	0.000929615	0.000296637	-0.24768
16	23675000	23680000	24235000	24240000	0.000386116	0.000205274	-0.0711332
16	23675000	23680000	24240000	24245000	0.000863367	0.000515727	-0.136263
16	23675000	23680000	24245000	24250000	0.000747977	0.000203613	-0.213079
16	23675000	23680000	24250000	24255000	0.000725263	0.000340748	-0.150662
16	23675000	23680000	24255000	24260000	0.000516768	0.000277376	-0.093995
16	23680000	23685000	23655000	23660000	0.0286313	0.043043	5.62686
16	23680000	23685000	23660000	23665000	0.0306976	0.0383153	2.97399
16	23680000	23685000	23665000	23670000	0.0384721	0.0464531	3.11585
16	23680000	23685000	23670000	23675000	0.0487169	0.0657697	6.65816
16	23680000	23685000	23675000	23680000	0.0600432	0.0825334	8.78131
16	23680000	23685000	23680000	23685000	0.0260049	0.033184	2.8027
16	23680000	23685000	23685000	23690000	0.0580928	0.0837263	10.0087
16	23680000	23685000	23690000	23695000	0.0465076	0.0588354	4.81315
16	23680000	23685000	23695000	23700000	0.0368592	0.0436833	2.66411
16	23680000	23685000	23700000	23705000	0.0284449	0.0334836	1.96696
16	23680000	23685000	23705000	23710000	0.028204	0.0299759	0.691336
16	23680000	23685000	23710000	23715000	0.0213709	0.0247725	1.32771
16	23680000	23685000	23715000	23720000	0.020758	0.0207158	-0.017002
16	23680000	23685000	23720000	23725000	0.0199265	0.0202607	0.129952
16	23680000	23685000	23725000	23730000	0.0195617	0.0194522	-0.0432658
16	23680000	23685000	23730000	23735000	0.0175115	0.0164293	-0.423096
16	23680000	23685000	23735000	23740000	0.0156795	0.0166834	0.39146
16	23680000	23685000	23740000	23745000	0.0134398	0.0154955	0.80218
16	23680000	23685000	23755000	23760000	0.0127612	0.0139631	0.468772
16	23680000	23685000	23760000	23765000	0.0137209	0.0124209	-0.508128
16	23680000	23685000	23765000	23770000	0.0116031	0.011615	0.00414493
16	23680000	23685000	23770000	23775000	0.0106477	0.0103062	-0.133869
16	23680000	23685000	23775000	23780000	0.010581	0.00946692	-0.435534
16	23680000	23685000	23780000	23785000	0.0116524	0.00990872	-0.681368
16	23680000	23685000	23785000	23790000	0.0105693	0.00934073	-0.480227
16	23680000	23685000	23790000	23795000	0.00901075	0.00894526	-0.0260906
16	23680000	23685000	23795000	23800000	0.0119746	0.00967169	-0.899762
16	23680000	23685000	23800000	23805000	0.00948169	0.00818981	-0.504962
16	23680000	23685000	23805000	23810000	0.00890869	0.00845375	-0.178162
16	23680000	23685000	23810000	23815000	0.00970044	0.00745982	-0.875422
16	23680000	23685000	23815000	23820000	0.00900838	0.00865239	-0.139522
16	23680000	23685000	23820000	23825000	0.0089816	0.00741284	-0.613081
16	23680000	23685000	23825000	23830000	0.00823972	0.00672895	-0.590435
16	23680000	23685000	23830000	23835000	0.0086763	0.00748331	-0.46635
16	23680000	23685000	23835000	23840000	0.00920806	0.00721521	-0.778674
16	23680000	23685000	23840000	23845000	0.00809395	0.00656984	-0.595645
16	23680000	23685000	23845000	23850000	0.00795736	0.00588841	-0.808389
16	23680000	23685000	23850000	23855000	0.00850715	0.00697587	-0.598442
16	23680000	23685000	23855000	23860000	0.00889859	0.00663288	-0.885217
16	23680000	23685000	23860000	23865000	0.00975651	0.00600948	-1.46363
16	23680000	23685000	23865000	23870000	0.0089635	0.00684089	-0.829345
16	23680000	23685000	23870000	23875000	0.00913072	0.0065813	-0.996002
16	23680000	23685000	23875000	23880000	0.00978974	0.00629731	-1.36422
16	23680000	23685000	23880000	23885000	0.00906585	0.00656194	-0.97823
16	23680000	23685000	23885000	23890000	0.0093	0.00574519	-1.38858
16	23680000	23685000	23890000	23895000	0.00960782	0.00511514	-1.75479
16	23680000	23685000	23895000	23900000	0.00904763	0.00535293	-1.4432
16	23680000	23685000	23900000	23905000	0.00896525	0.00563113	-1.30241
16	23680000	23685000	23905000	23910000	0.00851484	0.00599209	-0.985587
16	23680000	23685000	23910000	23915000	0.00788825	0.00535747	-0.988721
16	23680000	23685000	23915000	23920000	0.00739233	0.00425491	-1.2256
16	23680000	23685000	23920000	23925000	0.00757189	0.00453831	-1.18505
16	23680000	23685000	23925000	23930000	0.00846316	0.00468482	-1.47586
16	23680000	23685000	23930000	23935000	0.00770694	0.00394799	-1.46829
16	23680000	23685000	23935000	23940000	0.00832161	0.00311795	-2.03241
16	23680000	23685000	23940000	23945000	0.00795086	0.00338532	-1.78324
16	23680000	23685000	23945000	23950000	0.00560894	0.0037313	-0.733685
16	23680000	23685000	23950000	23955000	0.00589642	0.00276409	-1.22361
16	23680000	23685000	23955000	23960000	0.00550355	0.00266273	-1.10979
16	23680000	23685000	23960000	23965000	0.00500348	0.00101943	-1.55618
16	23680000	23685000	23965000	23970000	0.00401107	0.00215669	-0.724604
16	23680000	23685000	23970000	23975000	0.00293825	0.00125753	-0.656796
16	23680000	23685000	23975000	23980000	0.00355245	0.00103723	-0.982642
16	23680000	23685000	23980000	23985000	0.00199094	0.000539569	-0.56724
16	23680000	23685000	23985000	23990000	0.001293	0.000227208	-0.416684
16	23680000	23685000	23990000	23995000	0.000691282	0.000430261	-0.102441
16	23680000	23685000	23995000	24000000	0.000817399	0.000154418	-0.259396
16	23680000	23685000	24000000	24005000	0.000994825	0.000342848	-0.255099
16	23680000	23685000	24005000	24010000	0.000852846	0.000448722	-0.158319
16	23680000	23685000	24010000	24015000	0.00102396	0.00051248	-0.200237
16	23680000	23685000	24015000	24020000	0.000350649	0.000684905	0.129999
16	23680000	23685000	24020000	24025000	0.001199	0.000229528	-0.379072
16	23680000	23685000	24025000	24030000	0.0011743	0.000302213	-0.341045
16	23680000	23685000	24030000	24035000	0.000936879	0.000502861	-0.169992
16	23680000	23685000	24035000	24040000	0.00140721	0.000580879	-0.323179
16	23680000	23685000	24040000	24045000	0.000691422	0.000693511	0.000296413
16	23680000	23685000	24045000	24050000	0.000825037	0.000531687	-0.115065
16	23680000	23685000	24050000	24055000	0.00152939	0.000452719	-0.42093
16	23680000	23685000	24055000	24060000	0.00127674	0.000483392	-0.3103
16	23680000	23685000	24060000	24065000	0.00120181	0.000683679	-0.202835
16	23680000	23685000	24065000	24070000	0.000800192	0.000851194	0.0193958
16	23680000	23685000	24070000	24075000	0.000999756	0.000366228	-0.247895
16	23680000	23685000	24075000	24080000	0.00132744	0.000585488	-0.290232
16	23680000	23685000	24080000	24085000	0.00096238	0.000510775	-0.176859
16	23680000	23685000	24085000	24090000	0.00148878	0.000414643	-0.419941
16	23680000	23685000	24090000	24095000	0.00140769	0.00039539	-0.395795
16	23680000	23685000	24095000	24100000	0.000651592	0.000375884	-0.108176
16	23680000	23685000	24100000	24105000	0.00115702	0.000327011	-0.324616
16	23680000	23685000	24105000	24110000	0.0010972	0.00017734	-0.359702
16	23680000	23685000	24110000	24115000	0.00117073	0.000294135	-0.342806
16	23680000	23685000	24115000	24120000	0.00093196	0.000447951	-0.189512
16	23680000	23685000	24120000	24125000	0.00127909	0.000444119	-0.326553
16	23680000	23685000	24125000	24130000	0.000785526	0.00022213	-0.22051
16	23680000	23685000	24130000	24135000	0.0012719	0.000504804	-0.300049
16	23680000	23685000	24135000	24140000	0.000700493	7.91694e-05	-0.24313
16	23680000	23685000	24140000	24145000	0.00128919	0.000104455	-0.463127
16	23680000	23685000	24145000	24150000	0.00066905	0.000251694	-0.163486
16	23680000	23685000	24150000	24155000	0.000837551	0.000224541	-0.239883
16	23680000	23685000	24155000	24160000	0.00091728	0.000303976	-0.239998
16	23680000	23685000	24160000	24165000	0.000692172	0.000360739	-0.129935
16	23680000	23685000	24165000	24170000	0.000616984	0.000315577	-0.118211
16	23680000	23685000	24170000	24175000	0.000991675	0.000327333	-0.259927
16	23680000	23685000	24175000	24180000	0.00061058	0.000419621	-0.0750835
16	23680000	23685000	24180000	24185000	0.000703997	7.07042e-05	-0.247803
16	23680000	23685000	24185000	24190000	0.000721663	0.000159436	-0.220054
16	23680000	23685000	24190000	24195000	0.000857513	0.000431685	-0.166794
16	23680000	23685000	24195000	24200000	0.000858191	0.000315926	-0.212259
16	23680000	23685000	24200000	24205000	0.000506286	0.000253505	-0.0992232
16	23680000	23685000	24205000	24210000	0.00082812	0.000226849	-0.2353
16	23680000	23685000	24210000	24215000	0.000727804	0.0002332	-0.193649
16	23680000	23685000	24215000	24220000	0.000789023	0.000350107	-0.171904
16	23680000	23685000	24220000	24225000	0.00106597	0.000240671	-0.322777
16	23680000	23685000	24225000	24230000	0.000730358	0.000148364	-0.227773
16	23680000	23685000	24230000	24235000	0.000666961	0.000196033	-0.184404
16	23680000	23685000	24235000	24240000	0.000597331	0.000379837	-0.0854447
16	23680000	23685000	24240000	24245000	0.000678424	0.000340819	-0.132345
16	23680000	23685000	24245000	24250000	0.000894405	0.000346007	-0.214654
16	23680000	23685000	24250000	24255000	0.00053191	0.000225184	-0.120288
16	23680000	23685000	24255000	24260000	0.000888279	0.000146644	-0.290108
16	23685000	23690000	23655000	23660000	0.0309948	0.0347161	1.45256
16	23685000	23690000	23660000	23665000	0.0280742	0.033426	2.08922
16	23685000	23690000	23665000	23670000	0.0303502	0.0370427	2.61272
16	23685000	23690000	23670000	23675000	0.0412995	0.0486018	2.85081
16	23685000	23690000	23675000	23680000	0.0467521	0.0600564	5.19449
16	23685000	23690000	23680000	23685000	0.0580928	0.0837263	10.0087
16	23685000	23690000	23685000	23690000	0.0314194	0.0401605	3.41264
16	23685000	23690000	23690000	23695000	0.0639901	0.0881014	9.4143
16	23685000	23690000	23695000	23700000	0.0450504	0.058774	5.3582
16	23685000	23690000	23700000	23705000	0.0362409	0.0391686	1.14266
16	23685000	23690000	23705000	23710000	0.0295467	0.0330955	1.38519
16	23685000	23690000	23710000	23715000	0.0253572	0.0274522	0.81753
16	23685000	23690000	23715000	23720000	0.022115	0.024793	1.04518
16	23685000	23690000	23720000	23725000	0.0212255	0.0207948	-0.168677
16	23685000	23690000	23725000	23730000	0.0191688	0.0211429	0.770334
16	23685000	23690000	23730000	23735000	0.0168206	0.0190149	0.856302
16	23685000	23690000	23735000	23740000	0.0155737	0.0183742	1.09302
16	23685000	23690000	23740000	23745000	0.014554	0.0158429	0.502743
16	23685000	23690000	23755000	23760000	0.0129264	0.0136364	0.276739
16	23685000	23690000	23760000	23765000	0.0124144	0.0122458	-0.0663748
16	23685000	23690000	23765000	23770000	0.0124793	0.0105821	-0.741335
16	23685000	23690000	23770000	23775000	0.0126835	0.011167	-0.592684
16	23685000	23690000	23775000	23780000	0.010999	0.0092038	-0.701505
16	23685000	23690000	23780000	23785000	0.0110766	0.0091876	-0.738105
16	23685000	23690000	23785000	23790000	0.010923	0.00969383	-0.480462
16	23685000	23690000	23790000	23795000	0.00954212	0.0104008	0.33477
16	23685000	23690000	23795000	23800000	0.00987974	0.00787113	-0.784827
16	23685000	23690000	23800000	23805000	0.00905979	0.00849986	-0.219158
16	23685000	23690000	23805000	23810000	0.00920571	0.00804092	-0.45534
16	23685000	23690000	23810000	23815000	0.0083269	0.00669945	-0.635995
16	23685000	23690000	23815000	23820000	0.00968561	0.00841431	-0.496926
16	23685000	23690000	23820000	23825000	0.00830034	0.00756197	-0.288831
16	23685000	23690000	23825000	23830000	0.00809764	0.00729864	-0.312508
16	23685000	23690000	23830000	23835000	0.00849168	0.00722867	-0.493688
16	23685000	23690000	23835000	23840000	0.00766684	0.00686286	-0.314451
16	23685000	23690000	23840000	23845000	0.00664295	0.00615803	-0.189866
16	23685000	23690000	23845000	23850000	0.00712574	0.00567104	-0.568541
16	23685000	23690000	23850000	23855000	0.00799453	0.00618017	-0.708982
16	23685000	23690000	23855000	23860000	0.0113967	0.00543357	-2.32897
16	23685000	23690000	23860000	23865000	0.00831942	0.00676896	-0.60593
16	23685000	23690000	23865000	23870000	0.0072114	0.00617779	-0.404119
16	23685000	23690000	23870000	23875000	0.0100469	0.00593044	-1.60788
16	23685000	23690000	23875000	23880000	0.00887301	0.00635106	-0.985276
16	23685000	23690000	23880000	23885000	0.00860406	0.00648889	-0.82644
16	23685000	23690000	23885000	23890000	0.00830368	0.00580314	-0.976911
16	23685000	23690000	23890000	23895000	0.0100209	0.00601414	-1.56504
16	23685000	23690000	23895000	23900000	0.00839238	0.00547994	-1.13775
16	23685000	23690000	23900000	23905000	0.00899947	0.00481582	-1.63412
16	23685000	23690000	23905000	23910000	0.009627	0.00555831	-1.58924
16	23685000	23690000	23910000	23915000	0.00694678	0.0058473	-0.429837
16	23685000	23690000	23915000	23920000	0.00765736	0.00440961	-1.26868
16	23685000	23690000	23920000	23925000	0.00845587	0.00472935	-1.45563
16	23685000	23690000	23925000	23930000	0.00661593	0.00353715	-1.2027
16	23685000	23690000	23930000	23935000	0.00695753	0.00405166	-1.13518
16	23685000	23690000	23935000	23940000	0.00656336	0.00483875	-0.673933
16	23685000	23690000	23940000	23945000	0.00735111	0.00279133	-1.78099
16	23685000	23690000	23945000	23950000	0.00492655	0.00268984	-0.873897
16	23685000	23690000	23950000	23955000	0.00704634	0.0021949	-1.89488
16	23685000	23690000	23955000	23960000	0.00502685	0.00197481	-1.19226
16	23685000	23690000	23960000	23965000	0.00474041	0.00177276	-1.15931
16	23685000	23690000	23965000	23970000	0.003579	0.00065719	-1.14141
16	23685000	23690000	23970000	23975000	0.00426897	0.00125908	-1.1758
16	23685000	23690000	23975000	23980000	0.00155441	0.000692339	-0.337136
16	23685000	23690000	23980000	23985000	0.00233162	0.000756324	-0.615632
16	23685000	23690000	23985000	23990000	0.000763493	0.000341231	-0.165402
16	23685000	23690000	23990000	23995000	0.000848125	0.000246165	-0.235569
16	23685000	23690000	23995000	24000000	0.00107299	0.000206143	-0.338999
16	23685000	23690000	24000000	24005000	0.000832185	0.000240288	-0.231639
16	23685000	23690000	24005000	24010000	0.00130668	0.000336955	-0.379172
16	23685000	23690000	24010000	24015000	0.000698948	0.000256555	-0.173262
16	23685000	23690000	24015000	24020000	0.00105596	0.000293891	-0.298088
16	23685000	23690000	24020000	24025000	0.00104659	0.000367696	-0.265608
16	23685000	23690000	24025000	24030000	0.000841986	0.000403445	-0.171758
16	23685000	23690000	24030000	24035000	0.00108514	0.000566413	-0.203068
16	23685000	23690000	24035000	24040000	0.00094172	0.00040264	-0.211016
16	23685000	23690000	24040000	24045000	0.000854229	0.000416617	-0.171395
16	23685000	23690000	24045000	24050000	0.000828186	0.00053234	-0.116039
16	23685000	23690000	24050000	24055000	0.00106613	0.000491048	-0.225073
16	23685000	23690000	24055000	24060000	0.000982568	0.000161328	-0.321192
16	23685000	23690000	24060000	24065000	0.00145773	0.000410711	-0.409352
16	23685000	23690000	24065000	24070000	0.00115467	0.000255672	-0.351553
16	23685000	23690000	24070000	24075000	0.000812415	0.000325936	-0.190476
16	23685000	23690000	24075000	24080000	0.00118445	0.000455938	-0.284984
16	23685000	23690000	24080000	24085000	0.00100631	0.000204561	-0.313579
16	23685000	23690000	24085000	24090000	0.000867751	0.000415152	-0.177247
16	23685000	23690000	24090000	24095000	0.000877072	0.000263917	-0.23994
16	23685000	23690000	24095000	24100000	0.000479658	0.000376345	-0.0408601
16	23685000	23690000	24105000	24110000	0.00125873	0.000266336	-0.388024
16	23685000	23690000	24110000	24115000	0.000979331	0.000546922	-0.169363
16	23685000	23690000	24115000	24120000	0.00114341	0.000313951	-0.324401
16	23685000	23690000	24120000	24125000	0.000770383	0.000444664	-0.127704
16	23685000	23690000	24125000	24130000	0.00089366	4.44804e-05	-0.332101
16	23685000	23690000	24130000	24135000	0.000901236	0.000505423	-0.155073
16	23685000	23690000	24135000	24140000	0.000703167	0.000396333	-0.12033
16	23685000	23690000	24140000	24145000	0.000618923	0.000261457	-0.1401
16	23685000	23690000	24145000	24150000	0.00100741	0.000378004	-0.246284
16	23685000	23690000	24150000	24155000	0.000884998	0.000187348	-0.272933
16	23685000	23690000	24155000	24160000	0.000570007	0.000228262	-0.133962
16	23685000	23690000	24160000	24165000	0.000543767	0.00020639	-0.132256
16	23685000	23690000	24165000	24170000	0.000701917	0.000210643	-0.192349
16	23685000	23690000	24170000	24175000	0.000574304	0.000327735	-0.0967979
16	23685000	23690000	24175000	24180000	0.00061291	0.000120039	-0.192972
16	23685000	23690000	24180000	24185000	0.000748253	0.000247769	-0.195945
16	23685000	23690000	24185000	24190000	0.000543313	0.000212843	-0.129559
16	23685000	23690000	24190000	24195000	0.00045571	0.00030255	-0.060324
16	23685000	23690000	24195000	24200000	0.000765748	0.000276775	-0.19145
16	23685000	23690000	24200000	24205000	0.000804679	0.000217557	-0.229775
16	23685000	23690000	24205000	24210000	0.000155865	0.000181702	0.00956953
16	23685000	23690000	24210000	24215000	0.000456614	0.000155657	-0.118035
16	23685000	23690000	24215000	24220000	0.000792034	0.000194743	-0.233746
16	23685000	23690000	24220000	24225000	0.000506861	0.00014458	-0.14198
16	23685000	23690000	24225000	24230000	0.000549859	0.000148546	-0.157221
16	23685000	23690000	24230000	24235000	0.000836883	0.000196274	-0.25066
16	23685000	23690000	24235000	24240000	0.00059961	0.000217316	-0.149795
16	23685000	23690000	24240000	24245000	0.00051076	0.000477733	-0.0134154
16	23685000	23690000	24245000	24250000	0.00107738	0.000346432	-0.285936
16	23685000	23690000	24250000	24255000	0.000667425	0.000394555	-0.107068
16	23685000	23690000	24255000	24260000	0.000802502	0.000293648	-0.199213
16	23690000	23695000	23655000	23660000	0.0193128	0.0272002	3.0793
16	23690000	23695000	23660000	23665000	0.0266708	0.0301406	1.35435
16	23690000	23695000	23665000	23670000	0.0263363	0.0296342	1.28722
16	23690000	23695000	23670000	23675000	0.0352146	0.0388387	1.41459
16	23690000	23695000	23675000	23680000	0.0361049	0.0434482	2.86685
16	23690000	23695000	23680000	23685000	0.0465076	0.0588354	4.81315
16	23690000	23695000	23685000	23690000	0.0639901	0.0881014	9.4143
16	23690000	23695000	23690000	23695000	0.0193918	0.0295604	3.97005
16	23690000	23695000	23695000	23700000	0.0571297	0.08003	8.94147
16	23690000	23695000	23700000	23705000	0.0442153	0.0522657	3.14294
16	23690000	23695000	23705000	23710000	0.0365124	0.0419841	2.13605
16	23690000	23695000	23710000	23715000	0.0305751	0.0336044	1.18236
16	23690000	23695000	23715000	23720000	0.02406	0.0306876	2.58739
16	23690000	23695000	23720000	23725000	0.0236268	0.0241849	0.217411
16	23690000	23695000	23725000	23730000	0.0197992	0.0228429	1.18796
16	23690000	23695000	23730000	23735000	0.0215148	0.019647	-0.729845
16	23690000	23695000	23735000	23740000	0.0169321	0.0167202	-0.083265
16	23690000	23695000	23740000	23745000	0.0162121	0.0160303	-0.0715167
16	23690000	23695000	23755000	23760000	0.0128992	0.0137223	0.320854
16	23690000	23695000	23760000	23765000	0.0142874	0.0134816	-0.31516
16	23690000	23695000	23765000	23770000	0.0115403	0.010763	-0.304035
16	23690000	23695000	23770000	23775000	0.0136052	0.0118923	-0.669359
16	23690000	23695000	23775000	23780000	0.0125377	0.00916696	-1.31671
16	23690000	23695000	23780000	23785000	0.0104661	0.0107014	0.0913806
16	23690000	23695000	23785000	23790000	0.0106295	0.010752	0.0473207
16	23690000	23695000	23790000	23795000	0.0101583	0.0095215	-0.249172
16	23690000	23695000	23795000	23800000	0.00859892	0.00833166	-0.104874
16	23690000	23695000	23800000	23805000	0.00878372	0.00896567	0.0705278
16	23690000	23695000	23805000	23810000	0.00836997	0.00842043	0.0191846
16	23690000	23695000	23810000	23815000	0.00868796	0.00733868	-0.527374
16	23690000	23695000	23815000	23820000	0.0089172	0.00758535	-0.520568
16	23690000	23695000	23820000	23825000	0.00709388	0.00662169	-0.184895
16	23690000	23695000	23825000	23830000	0.00821201	0.007654	-0.218407
16	23690000	23695000	23830000	23835000	0.00832798	0.00745251	-0.342366
16	23690000	23695000	23835000	23840000	0.00885758	0.00709804	-0.687571
16	23690000	23695000	23840000	23845000	0.00794296	0.00618812	-0.685737
16	23690000	23695000	23845000	23850000	0.00808848	0.00696514	-0.439156
16	23690000	23695000	23850000	23855000	0.00956246	0.00613474	-1.33895
16	23690000	23695000	23855000	23860000	0.00904794	0.00556123	-1.36199
16	23690000	23695000	23860000	23865000	0.0100536	0.00567436	-1.71049
16	23690000	23695000	23865000	23870000	0.00890732	0.00750505	-0.548068
16	23690000	23695000	23870000	23875000	0.00862933	0.00768838	-0.367935
16	23690000	23695000	23875000	23880000	0.00893327	0.00683942	-0.818113
16	23690000	23695000	23880000	23885000	0.009012	0.00518025	-1.49672
16	23690000	23695000	23885000	23890000	0.00998281	0.00575192	-1.65257
16	23690000	23695000	23890000	23895000	0.00967377	0.00594385	-1.45695
16	23690000	23695000	23895000	23900000	0.00935717	0.00680439	-0.997314
16	23690000	23695000	23900000	23905000	0.00855929	0.00555411	-1.17396
16	23690000	23695000	23905000	23910000	0.0104614	0.00585144	-1.8006
16	23690000	23695000	23910000	23915000	0.00862137	0.00433271	-1.67513
16	23690000	23695000	23915000	23920000	0.00859921	0.00578303	-1.10016
16	23690000	23695000	23920000	23925000	0.00674462	0.00455573	-0.855222
16	23690000	23695000	23925000	23930000	0.00782147	0.00547761	-0.915733
16	23690000	23695000	23930000	23935000	0.00603719	0.00412662	-0.746544
16	23690000	23695000	23935000	23940000	0.00584231	0.00479268	-0.410371
16	23690000	23695000	23940000	23945000	0.00796907	0.00440781	-1.39109
16	23690000	23695000	23945000	23950000	0.00637437	0.00440485	-0.769565
16	23690000	23695000	23950000	23955000	0.00459963	0.00246135	-0.835462
16	23690000	23695000	23955000	23960000	0.00426416	0.002001	-0.884223
16	23690000	23695000	23960000	23965000	0.00366077	0.00145153	-0.863172
16	23690000	23695000	23965000	23970000	0.00525659	0.00161431	-1.42273
16	23690000	23695000	23970000	23975000	0.00303998	0.00146048	-0.617273
16	23690000	23695000	23975000	23980000	0.00257398	0.000850326	-0.673562
16	23690000	23695000	23980000	23985000	0.00236455	0.000331754	-0.794274
16	23690000	23695000	23985000	23990000	0.000934472	0.000349248	-0.229034
16	23690000	23695000	23995000	24000000	0.000849765	0.000569662	-0.109892
16	23690000	23695000	24000000	24005000	0.000509273	0.000337281	-0.0676776
16	23690000	23695000	24005000	24010000	0.000716928	0.000229914	-0.190685
16	23690000	23695000	24010000	24015000	0.00100644	0.000270085	-0.288045
16	23690000	23695000	24015000	24020000	0.00114883	0.000842228	-0.12024
16	23690000	23695000	24020000	24025000	0.00121691	0.000451602	-0.299353
16	23690000	23695000	24025000	24030000	0.00109924	0.00043357	-0.260447
16	23690000	23695000	24030000	24035000	0.00106252	0.000463777	-0.234312
16	23690000	23695000	24035000	24040000	0.00115261	0.000659361	-0.19312
16	23690000	23695000	24040000	24045000	0.00137225	0.000568541	-0.314348
16	23690000	23695000	24045000	24050000	0.00168942	0.000163454	-0.596368
16	23690000	23695000	24050000	24055000	0.00135707	0.000603102	-0.294925
16	23690000	23695000	24055000	24060000	0.00125489	0.000495357	-0.297098
16	23690000	23695000	24060000	24065000	0.000861326	0.000224192	-0.249303
16	23690000	23695000	24065000	24070000	0.00104457	0.000314014	-0.285783
16	23690000	23695000	24070000	24075000	0.00105284	0.000450352	-0.235775
16	23690000	23695000	24075000	24080000	0.000996668	0.000559981	-0.171034
16	23690000	23695000	24080000	24085000	0.000886795	0.000334987	-0.215986
16	23690000	23695000	24085000	24090000	0.00100307	0.000203955	-0.312554
16	23690000	23695000	24090000	24095000	0.000715657	0.000432189	-0.111206
16	23690000	23695000	24095000	24100000	0.00117415	0.000416002	-0.296555
16	23690000	23695000	24100000	24105000	0.000829225	0.000402125	-0.16729
16	23690000	23695000	24105000	24110000	0.000962885	0.000599706	-0.142331
16	23690000	23695000	24110000	24115000	0.00113871	0.000155014	-0.384627
16	23690000	23695000	24115000	24120000	0.00133585	0.000275423	-0.41459
16	23690000	23695000	24120000	24125000	0.00149293	0.0004096	-0.423531
16	23690000	23695000	24125000	24130000	0.000965107	0.000327784	-0.249377
16	23690000	23695000	24130000	24135000	0.00110306	0.000387974	-0.279742
16	23690000	23695000	24135000	24140000	0.000860636	0.000778838	-0.0324591
16	23690000	23695000	24140000	24145000	0.00103299	0.000578015	-0.178174
16	23690000	23695000	24145000	24150000	0.00109601	0.000232131	-0.337839
16	23690000	23695000	24150000	24155000	0.000920708	0.000138059	-0.306123
16	23690000	23695000	24155000	24160000	0.000858653	0.000327075	-0.208086
16	23690000	23695000	24160000	24165000	0.000813437	0.000316858	-0.19442
16	23690000	23695000	24165000	24170000	0.000707499	0.00025871	-0.175759
16	23690000	23695000	24170000	24175000	0.000656054	0.000402522	-0.0995167
16	23690000	23695000	24175000	24180000	0.000750166	0.000663439	-0.0343838
16	23690000	23695000	24180000	24185000	0.000661425	0.00034778	-0.122989
16	23690000	23695000	24185000	24190000	0.00110831	0.000588177	-0.203616
16	23690000	23695000	24190000	24195000	0.000991578	0.000424674	-0.22188
16	23690000	23695000	24195000	24200000	0.000878654	0.00053418	-0.135027
16	23690000	23695000	24200000	24205000	0.00124406	0.000133601	-0.434124
16	23690000	23695000	24205000	24210000	0.0006359	0.000446331	-0.0745407
16	23690000	23695000	24210000	24215000	0.000279434	0.000143383	-0.0536436
16	23690000	23695000	24215000	24220000	0.000969404	0.000191346	-0.30433
16	23690000	23695000	24220000	24225000	0.000551438	0.000414336	-0.0540542
16	23690000	23695000	24225000	24230000	0.000448664	0.000228054	-0.0866614
16	23690000	23695000	24230000	24235000	0.000341432	0.000421859	0.0308856
16	23690000	23695000	24235000	24240000	0.000733888	0.000467086	-0.104698
16	23690000	23695000	24240000	24245000	0.000833521	0.000167642	-0.260527
16	23690000	23695000	24245000	24250000	0.000769214	0.000378209	-0.153196
16	23690000	23695000	24250000	24255000	0.00106196	0.000623045	-0.171903
16	23690000	23695000	24255000	24260000	0.000873081	0.000270492	-0.235814
16	23695000	23700000	23655000	23660000	0.0247951	0.026402	0.626947
16	23695000	23700000	23660000	23665000	0.0231821	0.0258271	1.0323
16	23695000	23700000	23665000	23670000	0.0245016	0.027091	1.0106
16	23695000	23700000	23670000	23675000	0.0267224	0.0321817	2.1312
16	23695000	23700000	23675000	23680000	0.0334021	0.0359832	1.00732
16	23695000	23700000	23680000	23685000	0.0368592	0.0436833	2.66411
16	23695000	23700000	23685000	23690000	0.0450504	0.058774	5.3582
16	23695000	23700000	23690000	23695000	0.0571297	0.08003	8.94147
16	23695000	23700000	23695000	23700000	0.0231511	0.0325265	3.66032
16	23695000	23700000	23700000	23705000	0.0568467	0.0761938	7.55399
16	23695000	23700000	23705000	23710000	0.0431536	0.0551452	4.6819
16	23695000	23700000	23710000	23715000	0.0358581	0.0440208	3.18677
16	23695000	23700000	23715000	23720000	0.0314168	0.0344293	1.17576
16	23695000	23700000	23720000	23725000	0.0239633	0.0290435	1.98315
16	23695000	23700000	23725000	23730000	0.0216598	0.0275573	2.30229
16	23695000	23700000	23730000	23735000	0.0217672	0.0200709	-0.66287
16	23695000	23700000	23735000	23740000	0.0182239	0.0189782	0.293999
16	23695000	23700000	23740000	23745000	0.0155539	0.0187626	1.25237
16	23695000	23700000	23755000	23760000	0.0146179	0.0149341	0.122927
16	23695000	23700000	23760000	23765000	0.0124686	0.0135697	0.429436
16	23695000	23700000	23765000	23770000	0.0139242	0.0123029	-0.633605
16	23695000	23700000	23770000	23775000	0.0106042	0.0125647	0.764986
16	23695000	23700000	23775000	23780000	0.0108737	0.0109558	0.0315269
16	23695000	23700000	23780000	23785000	0.0105498	0.0110122	0.180066
16	23695000	23700000	23785000	23790000	0.0101379	0.0103887	0.0973992
16	23695000	23700000	23790000	23795000	0.0100973	0.00913947	-0.374513
16	23695000	23700000	23795000	23800000	0.00980195	0.0101749	0.145115
16	23695000	23700000	23800000	23805000	0.010275	0.00761882	-1.0377
16	23695000	23700000	23805000	23810000	0.00918996	0.00729729	-0.739555
16	23695000	23700000	23810000	23815000	0.0101868	0.0082288	-0.765076
16	23695000	23700000	23815000	23820000	0.00959456	0.00858765	-0.39369
16	23695000	23700000	23820000	23825000	0.00972271	0.00758082	-0.836871
16	23695000	23700000	23825000	23830000	0.00793409	0.00727931	-0.256191
16	23695000	23700000	23830000	23835000	0.00929829	0.00740538	-0.739651
16	23695000	23700000	23835000	23840000	0.00825245	0.00801456	-0.0934101
16	23695000	23700000	23840000	23845000	0.00826586	0.0071711	-0.427994
16	23695000	23700000	23845000	23850000	0.00795706	0.00660456	-0.528633
16	23695000	23700000	23850000	23855000	0.00852332	0.00673309	-0.699559
16	23695000	23700000	23855000	23860000	0.011958	0.00928026	-1.04611
16	23695000	23700000	23860000	23865000	0.0099483	0.00588824	-1.58587
16	23695000	23700000	23865000	23870000	0.010017	0.00619319	-1.49363
16	23695000	23700000	23870000	23875000	0.00821143	0.00572503	-0.971395
16	23695000	23700000	23875000	23880000	0.00839571	0.00633613	-0.804731
16	23695000	23700000	23880000	23885000	0.0103849	0.00617981	-1.6425
16	23695000	23700000	23885000	23890000	0.00966468	0.00632792	-1.30344
16	23695000	23700000	23890000	23895000	0.009254	0.00471026	-1.77473
16	23695000	23700000	23895000	23900000	0.00825687	0.005232	-1.18165
16	23695000	23700000	23900000	23905000	0.00786291	0.00471008	-1.23162
16	23695000	23700000	23905000	23910000	0.0102459	0.00448131	-2.25144
16	23695000	23700000	23910000	23915000	0.00917827	0.00529668	-1.51618
16	23695000	23700000	23915000	23920000	0.00776393	0.00509493	-1.04269
16	23695000	23700000	23920000	23925000	0.00676225	0.00409039	-1.04381
16	23695000	23700000	23925000	23930000	0.00661573	0.00277511	-1.50018
16	23695000	23700000	23930000	23935000	0.007391	0.00468918	-1.05551
16	23695000	23700000	23935000	23940000	0.00617709	0.00396411	-0.864632
16	23695000	23700000	23940000	23945000	0.00625134	0.00293154	-1.29681
16	23695000	23700000	23945000	23950000	0.00455381	0.00239693	-0.842727
16	23695000	23700000	23950000	23955000	0.0042553	0.00255115	-0.665945
16	23695000	23700000	23955000	23960000	0.0053458	0.0022437	-1.21181
16	23695000	23700000	23960000	23965000	0.00511204	0.00114888	-1.54803
16	23695000	23700000	23965000	23970000	0.00382099	0.00213335	-0.659499
16	23695000	23700000	23970000	23975000	0.00190842	0.00140246	-0.198083
16	23695000	23700000	23975000	23980000	0.00248483	0.0010411	-0.564259
16	23695000	23700000	23980000	23985000	0.00155176	0.000722104	-0.324476
16	23695000	23700000	23985000	23990000	0.000790416	0.000228054	-0.220107
16	23695000	23700000	23990000	23995000	0.000897987	0.000329038	-0.222679
16	23695000	23700000	23995000	24000000	0.000490069	0.000551084	0.0233058
16	23695000	23700000	24000000	24005000	0.00145383	0.000229417	-0.478621
16	23695000	23700000	24005000	24010000	0.00151602	0.000200175	-0.514323
16	23695000	23700000	24010000	24015000	0.00133014	0.000146968	-0.462515
16	23695000	23700000	24015000	24020000	0.00121466	0.000523775	-0.270293
16	23695000	23700000	24020000	24025000	0.00081262	0.000307177	-0.197881
16	23695000	23700000	24025000	24030000	0.00123487	0.000404451	-0.324778
16	23695000	23700000	24030000	24035000	0.00131064	0.000336489	-0.380899
16	23695000	23700000	24035000	24040000	0.00148947	0.000478393	-0.395319
16	23695000	23700000	24040000	24045000	0.00131271	0.000309375	-0.392295
16	23695000	23700000	24045000	24050000	0.000982425	0.000533667	-0.175748
16	23695000	23700000	24050000	24055000	0.00110372	0.000605873	-0.194916
16	23695000	23700000	24055000	24060000	0.00127152	0.000539102	-0.286509
16	23695000	23700000	24060000	24065000	0.000780585	0.000548979	-0.0909551
16	23695000	23700000	24065000	24070000	0.000844564	0.000455661	-0.152376
16	23695000	23700000	24070000	24075000	0.000494743	0.000326748	-0.0661165
16	23695000	23700000	24075000	24080000	0.00134117	0.000348247	-0.388231
16	23695000	23700000	24080000	24085000	0.0009897	0.000182285	-0.315794
16	23695000	23700000	24085000	24090000	0.000935781	0.000443932	-0.192573
16	23695000	23700000	24090000	24095000	0.0005675	0.000411561	-0.0614091
16	23695000	23700000	24095000	24100000	0.00101571	0.000352131	-0.259631
16	23695000	23700000	24100000	24105000	0.000876743	0.000218819	-0.257421
16	23695000	23700000	24105000	24110000	0.000950191	0.000415334	-0.209367
16	23695000	23700000	24110000	24115000	0.00107723	0.000506109	-0.223527
16	23695000	23700000	24115000	24120000	0.00121063	0.000539543	-0.262561
16	23695000	23700000	24120000	24125000	0.000913857	0.000371477	-0.212304
16	23695000	23700000	24125000	24130000	0.000612247	0.000356731	-0.100291
16	23695000	23700000	24130000	24135000	0.000826108	0.000675578	-0.0592971
16	23695000	23700000	24135000	24140000	0.000909953	0.000529761	-0.148974
16	23695000	23700000	24140000	24145000	0.000946558	0.000279582	-0.260956
16	23695000	23700000	24145000	24150000	0.000627689	0.000505262	-0.0483237
16	23695000	23700000	24150000	24155000	0.000629891	0.000350587	-0.10958
16	23695000	23700000	24155000	24160000	0.000851115	0.00040681	-0.174008
16	23695000	23700000	24160000	24165000	0.00062549	0.000103452	-0.204361
16	23695000	23700000	24165000	24170000	0.000961767	0.000234631	-0.284447
16	23695000	23700000	24170000	24175000	0.000644101	0.000262841	-0.149391
16	23695000	23700000	24175000	24180000	0.000705025	0.000160451	-0.213161
16	23695000	23700000	24180000	24185000	0.00102209	9.46233e-05	-0.362671
16	23695000	23700000	24185000	24190000	0.00109369	0.000142249	-0.372034
16	23695000	23700000	24190000	24195000	0.000655249	0.000288861	-0.143584
16	23695000	23700000	24195000	24200000	0.000929004	0.000264252	-0.260087
16	23695000	23700000	24200000	24205000	0.000602868	0.000193866	-0.160223
16	23695000	23700000	24205000	24210000	0.000537871	0.000425029	-0.0445811
16	23695000	23700000	24210000	24215000	0.00094543	5.20152e-05	-0.349374
16	23695000	23700000	24215000	24220000	0.000542623	0.000104122	-0.171742
16	23695000	23700000	24220000	24225000	0.000947436	6.4418e-05	-0.345314
16	23695000	23700000	24225000	24230000	0.000474374	0.00039711	-0.0306886
16	23695000	23700000	24230000	24235000	0.000938593	0.00059029	-0.136522
16	23695000	23700000	24235000	24240000	0.00120702	0.000435715	-0.301694
16	23695000	23700000	24240000	24245000	0.000881284	0.000273671	-0.237776
16	23695000	23700000	24245000	24250000	0.00104566	0.000257256	-0.308371
16	23695000	23700000	24250000	24255000	0.00095007	0.000226022	-0.283241
16	23700000	23705000	23655000	23660000	0.0181425	0.0279267	3.81997
16	23700000	23705000	23660000	23665000	0.0183222	0.0220444	1.4529
16	23700000	23705000	23665000	23670000	0.0200516	0.0228153	1.07862
16	23700000	23705000	23670000	23675000	0.0231267	0.0262389	1.21473
16	23700000	23705000	23675000	23680000	0.0255006	0.0283617	1.11668
16	23700000	23705000	23680000	23685000	0.0284449	0.0334836	1.96696
16	23700000	23705000	23685000	23690000	0.0362409	0.0391686	1.14266
16	23700000	23705000	23690000	23695000	0.0442153	0.0522657	3.14294
16	23700000	23705000	23695000	23700000	0.0568467	0.0761938	7.55399
16	23700000	23705000	23700000	23705000	0.0261045	0.0372871	4.36598
16	23700000	23705000	23705000	23710000	0.062832	0.0823259	7.61132
16	23700000	23705000	23710000	23715000	0.0447441	0.0581812	5.2463
16	23700000	23705000	23715000	23720000	0.0389659	0.0434801	1.76215
16	23700000	23705000	23720000	23725000	0.029647	0.0360369	2.49458
16	23700000	23705000	23725000	23730000	0.0255447	0.0309448	2.10808
16	23700000	23705000	23730000	23735000	0.0214656	0.0254184	1.54296
16	23700000	23705000	23735000	23740000	0.0195063	0.0215101	0.781892
16	23700000	23705000	23740000	23745000	0.0190277	0.0199158	0.346244
16	23700000	23705000	23755000	23760000	0.0160139	0.0146495	-0.533312
16	23700000	23705000	23760000	23765000	0.0143164	0.0143282	0.00407965
16	23700000	23705000	23765000	23770000	0.0142336	0.0119832	-0.879245
16	23700000	23705000	23770000	23775000	0.0137639	0.0114756	-0.894047
16	23700000	23705000	23775000	23780000	0.0125487	0.0125622	0.00474788
16	23700000	23705000	23780000	23785000	0.0117778	0.0104651	-0.513111
16	23700000	23705000	23785000	23790000	0.0115295	0.00976299	-0.690307
16	23700000	23705000	23790000	23795000	0.010057	0.0101997	0.0551769
16	23700000	23705000	23795000	23800000	0.0100973	0.00980927	-0.112993
16	23700000	23705000	23800000	23805000	0.0105338	0.00998444	-0.215018
16	23700000	23705000	23805000	23810000	0.0102418	0.00853008	-0.668888
16	23700000	23705000	23810000	23815000	0.0102542	0.00878593	-0.573834
16	23700000	23705000	23815000	23820000	0.00843597	0.00703949	-0.545809
16	23700000	23705000	23820000	23825000	0.00928025	0.00757908	-0.664783
16	23700000	23705000	23825000	23830000	0.00920407	0.00749173	-0.669143
16	23700000	23705000	23830000	23835000	0.0100139	0.00709002	-1.1422
16	23700000	23705000	23835000	23840000	0.00883162	0.00728035	-0.606248
16	23700000	23705000	23840000	23845000	0.00855445	0.00609457	-0.961036
16	23700000	23705000	23845000	23850000	0.00692441	0.00555385	-0.535685
16	23700000	23705000	23850000	23855000	0.0085652	0.00612246	-0.954343
16	23700000	23705000	23855000	23860000	0.00736637	0.00647869	-0.347135
16	23700000	23705000	23860000	23865000	0.00862102	0.00812108	-0.195734
16	23700000	23705000	23865000	23870000	0.00754602	0.00676731	-0.304586
16	23700000	23705000	23870000	23875000	0.00875493	0.0075323	-0.477926
16	23700000	23705000	23875000	23880000	0.00877589	0.00644177	-0.911931
16	23700000	23705000	23880000	23885000	0.00852298	0.00650917	-0.786857
16	23700000	23705000	23885000	23890000	0.0092197	0.00598516	-1.26352
16	23700000	23705000	23890000	23895000	0.00891447	0.00556819	-1.30715
16	23700000	23705000	23895000	23900000	0.00888269	0.00567548	-1.25285
16	23700000	23705000	23900000	23905000	0.00885787	0.0055899	-1.27658
16	23700000	23705000	23905000	23910000	0.010262	0.00477504	-2.14303
16	23700000	23705000	23910000	23915000	0.00683663	0.00432901	-0.979679
16	23700000	23705000	23915000	23920000	0.00907654	0.00453324	-1.77456
16	23700000	23705000	23920000	23925000	0.00821484	0.00484581	-1.31604
16	23700000	23705000	23925000	23930000	0.0078143	0.00408995	-1.45478
16	23700000	23705000	23930000	23935000	0.00654295	0.00378077	-1.07908
16	23700000	23705000	23935000	23940000	0.00631153	0.00451524	-0.701923
16	23700000	23705000	23940000	23945000	0.00637532	0.00334891	-1.18225
16	23700000	23705000	23945000	23950000	0.00530838	0.00292833	-0.929865
16	23700000	23705000	23950000	23955000	0.00423449	0.0023153	-0.749912
16	23700000	23705000	23955000	23960000	0.0043949	0.00253382	-0.727221
16	23700000	23705000	23960000	23965000	0.00508704	0.00200513	-1.20392
16	23700000	23705000	23965000	23970000	0.00485576	0.00105129	-1.48606
16	23700000	23705000	23970000	23975000	0.00235601	0.000848536	-0.589148
16	23700000	23705000	23975000	23980000	0.00378471	0.000646049	-1.22608
16	23700000	23705000	23980000	23985000	0.00159319	0.000756168	-0.327353
16	23700000	23705000	23985000	23990000	0.00161524	0.000583763	-0.403282
16	23700000	23705000	23990000	23995000	0.000638282	0.00017228	-0.182481
16	23700000	23705000	23995000	24000000	0.000580562	0.00033663	-0.0957679
16	23700000	23705000	24000000	24005000	0.000956826	0.000416414	-0.211536
16	23700000	23705000	24005000	24010000	0.00120191	0.000419235	-0.306134
16	23700000	23705000	24010000	24015000	0.00136145	0.000376203	-0.385232
16	23700000	23705000	24015000	24020000	0.00129506	0.000274242	-0.399122
16	23700000	23705000	24020000	24025000	0.000673871	0.000557558	-0.0459364
16	23700000	23705000	24025000	24030000	0.000774475	0.000376471	-0.155929
16	23700000	23705000	24030000	24035000	0.00106468	0.000645997	-0.164002
16	23700000	23705000	24035000	24040000	0.00105871	0.000417467	-0.250906
16	23700000	23705000	24040000	24045000	0.000933063	0.000388763	-0.213054
16	23700000	23705000	24045000	24050000	0.000825264	0.000372561	-0.177288
16	23700000	23705000	24050000	24055000	0.00145136	0.000387722	-0.41584
16	23700000	23705000	24055000	24060000	0.00102167	0.000489262	-0.208411
16	23700000	23705000	24060000	24065000	0.000970959	0.000298084	-0.263259
16	23700000	23705000	24065000	24070000	0.00096973	0.000596444	-0.146278
16	23700000	23705000	24070000	24075000	0.000747276	0.000456216	-0.11417
16	23700000	23705000	24075000	24080000	0.000953296	0.000425455	-0.206627
16	23700000	23705000	24080000	24085000	0.000814546	0.00031814	-0.194353
16	23700000	23705000	24085000	24090000	0.000842518	0.000426134	-0.163106
16	23700000	23705000	24090000	24095000	0.000896388	0.000164181	-0.286426
16	23700000	23705000	24095000	24100000	0.00124338	0.000351183	-0.348898
16	23700000	23705000	24100000	24105000	0.000712208	0.000381902	-0.129495
16	23700000	23705000	24105000	24110000	0.00120605	0.000289951	-0.358232
16	23700000	23705000	24110000	24115000	0.000855768	0.000314064	-0.21204
16	23700000	23705000	24115000	24120000	0.000908313	0.000544069	-0.142747
16	23700000	23705000	24120000	24125000	0.00106292	0.000363067	-0.273793
16	23700000	23705000	24125000	24130000	0.00125719	0.000498078	-0.296931
16	23700000	23705000	24130000	24135000	0.000967138	0.00029477	-0.263061
16	23700000	23705000	24135000	24140000	0.000970181	0.000665702	-0.11941
16	23700000	23705000	24140000	24145000	0.000931578	0.000243976	-0.26901
16	23700000	23705000	24145000	24150000	0.000617755	0.00020576	-0.161392
16	23700000	23705000	24150000	24155000	0.000732635	3.49643e-05	-0.272941
16	23700000	23705000	24155000	24160000	0.000604966	0.000248501	-0.13971
16	23700000	23705000	24160000	24165000	0.000611316	0.000144443	-0.182821
16	23700000	23705000	24165000	24170000	0.000455744	0.000262079	-0.0761402
16	23700000	23705000	24170000	24175000	0.000739559	0.000152911	-0.22959
16	23700000	23705000	24175000	24180000	0.000689048	0.000392046	-0.116491
16	23700000	23705000	24180000	24185000	0.00103239	0.000165145	-0.339155
16	23700000	23705000	24185000	24190000	0.000666334	0.000248265	-0.163764
16	23700000	23705000	24190000	24195000	0.00051232	0.000120995	-0.153321
16	23700000	23705000	24195000	24200000	0.000880438	0.00025827	-0.243459
16	23700000	23705000	24200000	24205000	0.000701204	0.000203011	-0.19505
16	23700000	23705000	24205000	24210000	0.000477893	0.000169554	-0.120918
16	23700000	23705000	24210000	24215000	0.000714004	0.000326813	-0.151707
16	23700000	23705000	24215000	24220000	0.000728529	0.000254411	-0.18565
16	23700000	23705000	24220000	24225000	0.000725232	0.000224856	-0.195903
16	23700000	23705000	24225000	24230000	0.000505772	0.000277229	-0.0897592
16	23700000	23705000	24230000	24235000	0.000461869	0.000320515	-0.0557143
16	23700000	23705000	24235000	24240000	0.000857941	0.00015209	-0.276136
16	23700000	23705000	24240000	24245000	0.000391506	0.000191054	-0.0787905
16	23700000	23705000	24245000	24250000	0.000701957	0.000251432	-0.176437
16	23700000	23705000	24250000	24255000	0.00104365	0.000315579	-0.284811
16	23700000	23705000	24255000	24260000	0.00098421	0.000205511	-0.304581
16	23705000	23710000	23655000	23660000	0.0204483	0.0152545	-2.02858
16	23705000	23710000	23660000	23665000	0.0171802	0.0182893	0.432575
16	23705000	23710000	23665000	23670000	0.0196046	0.0234945	1.51839
16	23705000	23710000	23670000	23675000	0.0194636	0.0228954	1.3395
16	23705000	23710000	23675000	23680000	0.0212672	0.0263797	1.9958
16	23705000	23710000	23680000	23685000	0.028204	0.0299759	0.691336
16	23705000	23710000	23685000	23690000	0.0295467	0.0330955	1.38519
16	23705000	23710000	23690000	23695000	0.0365124	0.0419841	2.13605
16	23705000	23710000	23695000	23700000	0.0431536	0.0551452	4.6819
16	23705000	23710000	23700000	23705000	0.062832	0.0823259	7.61132
16	23705000	23710000	23705000	23710000	0.0242749	0.0367017	4.85182
16	23705000	23710000	23710000	23715000	0.0589641	0.0813513	8.7411
16	23705000	23710000	23715000	23720000	0.0484444	0.0655149	6.66508
16	23705000	23710000	23720000	23725000	0.0363165	0.0405906	1.66837
16	23705000	23710000	23725000	23730000	0.0305362	0.035116	1.78776
16	23705000	23710000	23730000	23735000	0.0225671	0.0274882	1.92103
16	23705000	23710000	23735000	23740000	0.0216671	0.0256676	1.56159
16	23705000	23710000	23740000	23745000	0.0210151	0.0219049	0.346915
16	23705000	23710000	23755000	23760000	0.0147895	0.0170932	0.898994
16	23705000	23710000	23760000	23765000	0.0145672	0.0158851	0.514098
16	23705000	23710000	23765000	23770000	0.0146747	0.0129723	-0.665252
16	23705000	23710000	23770000	23775000	0.0142205	0.0126087	-0.629867
16	23705000	23710000	23775000	23780000	0.0117048	0.0130428	0.521939
16	23705000	23710000	23780000	23785000	0.0123255	0.012351	0.00944378
16	23705000	23710000	23785000	23790000	0.0123181	0.00877072	-1.38566
16	23705000	23710000	23790000	23795000	0.0118719	0.0101062	-0.690008
16	23705000	23710000	23795000	23800000	0.00970911	0.00923817	-0.18441
16	23705000	23710000	23800000	23805000	0.011235	0.00914467	-0.816725
16	23705000	23710000	23805000	23810000	0.0103391	0.00938986	-0.371178
16	23705000	23710000	23810000	23815000	0.00873688	0.00698972	-0.682739
16	23705000	23710000	23815000	23820000	0.00861769	0.00826456	-0.138407
16	23705000	23710000	23820000	23825000	0.00833008	0.00734776	-0.38409
16	23705000	23710000	23825000	23830000	0.00900717	0.00740673	-0.625449
16	23705000	23710000	23830000	23835000	0.00806521	0.00711911	-0.369944
16	23705000	23710000	23835000	23840000	0.00812484	0.00714778	-0.382035
16	23705000	23710000	23840000	23845000	0.00672137	0.00601467	-0.276465
16	23705000	23710000	23845000	23850000	0.00894883	0.00782834	-0.438041
16	23705000	23710000	23850000	23855000	0.00707357	0.00615551	-0.358994
16	23705000	23710000	23855000	23860000	0.0102452	0.00588303	-1.70383
16	23705000	23710000	23860000	23865000	0.0101898	0.00595976	-1.65225
16	23705000	23710000	23865000	23870000	0.00950249	0.00765075	-0.723576
16	23705000	23710000	23870000	23875000	0.0101265	0.00469227	-2.12245
16	23705000	23710000	23875000	23880000	0.00829424	0.00565752	-1.03009
16	23705000	23710000	23880000	23885000	0.00775502	0.00632308	-0.559651
16	23705000	23710000	23885000	23890000	0.00839427	0.00610511	-0.894373
16	23705000	23710000	23890000	23895000	0.00896224	0.00549419	-1.3547
16	23705000	23710000	23895000	23900000	0.00860376	0.00541665	-1.245
16	23705000	23710000	23900000	23905000	0.0101397	0.00493049	-2.03456
16	23705000	23710000	23905000	23910000	0.0102021	0.00449703	-2.22819
16	23705000	23710000	23910000	23915000	0.00822595	0.00391209	-1.68497
16	23705000	23710000	23915000	23920000	0.00859332	0.00403363	-1.78096
16	23705000	23710000	23920000	23925000	0.00689494	0.00347549	-1.33572
16	23705000	23710000	23925000	23930000	0.00670627	0.00438052	-0.908665
16	23705000	23710000	23930000	23935000	0.00667252	0.00370369	-1.15977
16	23705000	23710000	23935000	23940000	0.00586365	0.00304201	-1.10229
16	23705000	23710000	23940000	23945000	0.00571581	0.00508134	-0.248264
16	23705000	23710000	23945000	23950000	0.00617154	0.00291234	-1.27315
16	23705000	23710000	23950000	23955000	0.00397723	0.00329048	-0.268675
16	23705000	23710000	23955000	23960000	0.00443963	0.00214639	-0.895969
16	23705000	23710000	23960000	23965000	0.0044367	0.00153015	-1.13545
16	23705000	23710000	23965000	23970000	0.00351719	0.00154821	-0.769352
16	23705000	23710000	23970000	23975000	0.00398988	0.000943774	-1.18994
16	23705000	23710000	23975000	23980000	0.00290307	0.00051896	-0.93145
16	23705000	23710000	23980000	23985000	0.00141007	0.000485933	-0.361368
16	23705000	23710000	23985000	23990000	0.000923456	0.000255778	-0.26123
16	23705000	23710000	23990000	23995000	0.000466281	9.22597e-05	-0.146565
16	23705000	23710000	23995000	24000000	0.000667981	0.000386299	-0.110509
16	23705000	23710000	24000000	24005000	0.00106945	0.000514612	-0.217168
16	23705000	23710000	24005000	24010000	0.00115809	0.000449019	-0.277392
16	23705000	23710000	24010000	24015000	0.000621608	0.000879118	0.100032
16	23705000	23710000	24015000	24020000	0.00106433	0.000146862	-0.358767
16	23705000	23710000	24020000	24025000	0.00087028	0.000482328	-0.152004
16	23705000	23710000	24025000	24030000	0.00101839	0.000756031	-0.102964
16	23705000	23710000	24030000	24035000	0.00131249	0.000471744	-0.328809
16	23705000	23710000	24035000	24040000	0.00118648	0.00053655	-0.254301
16	23705000	23710000	24040000	24045000	0.00121078	0.000277588	-0.364907
16	23705000	23710000	24045000	24050000	0.00125213	0.000498786	-0.294679
16	23705000	23710000	24050000	24055000	0.000902647	0.000339764	-0.22031
16	23705000	23710000	24055000	24060000	0.00142095	0.000544175	-0.342876
16	23705000	23710000	24060000	24065000	0.000835973	0.000547304	-0.113236
16	23705000	23710000	24065000	24070000	0.000834915	0.000447172	-0.151922
16	23705000	23710000	24070000	24075000	0.000578016	0.000427549	-0.0592725
16	23705000	23710000	24075000	24080000	0.0010073	0.000390583	-0.241332
16	23705000	23710000	24080000	24085000	0.000669427	0.000357778	-0.12221
16	23705000	23710000	24085000	24090000	0.0010204	0.00024895	-0.301751
16	23705000	23710000	24090000	24095000	0.000957694	0.000263768	-0.271479
16	23705000	23710000	24095000	24100000	0.00105482	0.000733457	-0.126004
16	23705000	23710000	24100000	24105000	0.000877982	0.00049084	-0.151688
16	23705000	23710000	24105000	24110000	0.00118942	0.000332732	-0.335032
16	23705000	23710000	24110000	24115000	0.000814353	0.000315353	-0.195365
16	23705000	23710000	24115000	24120000	0.000785778	0.000336185	-0.176073
16	23705000	23710000	24120000	24125000	0.000873551	0.000833273	-0.0162467
16	23705000	23710000	24125000	24130000	0.00111268	0.000266732	-0.330842
16	23705000	23710000	24130000	24135000	0.00102193	0.00028414	-0.288606
16	23705000	23710000	24135000	24140000	0.000531556	0.000356498	-0.0688749
16	23705000	23710000	24140000	24145000	0.00153122	0.000313571	-0.475978
16	23705000	23710000	24145000	24150000	0.000902571	0.000283343	-0.242311
16	23705000	23710000	24150000	24155000	0.000602109	0.000337035	-0.104024
16	23705000	23710000	24155000	24160000	0.000530332	5.70332e-05	-0.18533
16	23705000	23710000	24160000	24165000	0.000456731	0.000193381	-0.103351
16	23705000	23710000	24165000	24170000	0.000624249	0.000421047	-0.0798639
16	23705000	23710000	24170000	24175000	0.000347314	0.000294794	-0.0210268
16	23705000	23710000	24175000	24180000	0.000411846	0.000179956	-0.0910659
16	23705000	23710000	24180000	24185000	0.000439941	0.00015919	-0.110145
16	23705000	23710000	24185000	24190000	0.0009127	0.000239312	-0.263459
16	23705000	23710000	24190000	24195000	0.00061243	0.000323977	-0.113152
16	23705000	23710000	24195000	24200000	0.000506506	0.000177826	-0.12886
16	23705000	23710000	24200000	24205000	0.000640309	0.000326151	-0.12319
16	23705000	23710000	24205000	24210000	0.000549853	0.000272399	-0.108858
16	23705000	23710000	24210000	24215000	0.000345175	0.000175016	-0.066962
16	23705000	23710000	24215000	24220000	0.000493076	0.000175169	-0.124653
16	23705000	23710000	24220000	24225000	0.000340586	0.000433495	0.0357593
16	23705000	23710000	24225000	24230000	0.00110844	0.000278366	-0.32464
16	23705000	23710000	24235000	24240000	0.000604364	0.000244342	-0.141098
16	23705000	23710000	24240000	24245000	0.000514809	0.000204627	-0.121637
16	23705000	23710000	24245000	24250000	0.000542962	0.000115412	-0.167466
16	23705000	23710000	24250000	24255000	0.000706352	8.44997e-05	-0.243336
16	23705000	23710000	24255000	24260000	0.00107849	0.000110056	-0.378665
16	23710000	23715000	23655000	23660000	0.0113913	0.0216978	4.0239
16	23710000	23715000	23660000	23665000	0.0173648	0.0176813	0.123071
16	23710000	23715000	23665000	23670000	0.0181845	0.0181874	0.00057929
16	23710000	23715000	23670000	23675000	0.0216693	0.019404	-0.885058
16	23710000	23715000	23675000	23680000	0.0204487	0.0228849	0.950766
16	23710000	23715000	23680000	23685000	0.0213709	0.0247725	1.32771
16	23710000	23715000	23685000	23690000	0.0253572	0.0274522	0.81753
16	23710000	23715000	23690000	23695000	0.0305751	0.0336044	1.18236
16	23710000	23715000	23695000	23700000	0.0358581	0.0440208	3.18677
16	23710000	23715000	23700000	23705000	0.0447441	0.0581812	5.2463
16	23710000	23715000	23705000	23710000	0.0589641	0.0813513	8.7411
16	23710000	23715000	23710000	23715000	0.0255701	0.0363937	4.22582
16	23710000	23715000	23715000	23720000	0.0605603	0.0795592	7.41805
16	23710000	23715000	23720000	23725000	0.0417864	0.0519213	3.95687
16	23710000	23715000	23725000	23730000	0.0390624	0.0451198	2.36473
16	23710000	23715000	23730000	23735000	0.0289864	0.0333936	1.7204
16	23710000	23715000	23735000	23740000	0.0268537	0.0276269	0.301376
16	23710000	23715000	23740000	23745000	0.0231999	0.0245495	0.526483
16	23710000	23715000	23755000	23760000	0.0168701	0.0166593	-0.0828535
16	23710000	23715000	23760000	23765000	0.0154903	0.0154297	-0.0241895
16	23710000	23715000	23765000	23770000	0.0147408	0.0149846	0.0946782
16	23710000	23715000	23770000	23775000	0.0132832	0.0128637	-0.164304
16	23710000	23715000	23775000	23780000	0.0131116	0.0124493	-0.259128
16	23710000	23715000	23780000	23785000	0.0119081	0.0112712	-0.249215
16	23710000	23715000	23785000	23790000	0.011395	0.0112233	-0.0675541
16	23710000	23715000	23790000	23795000	0.0118691	0.0110913	-0.304217
16	23710000	23715000	23795000	23800000	0.0110126	0.0104027	-0.238678
16	23710000	23715000	23800000	23805000	0.0110123	0.00860932	-0.938834
16	23710000	23715000	23805000	23810000	0.0104364	0.00914091	-0.506355
16	23710000	23715000	23810000	23815000	0.0105603	0.00868325	-0.733467
16	23710000	23715000	23815000	23820000	0.00943299	0.00810763	-0.518038
16	23710000	23715000	23820000	23825000	0.00948188	0.0080376	-0.564473
16	23710000	23715000	23825000	23830000	0.00844401	0.00750487	-0.367228
16	23710000	23715000	23830000	23835000	0.008721	0.00649527	-0.869608
16	23710000	23715000	23835000	23840000	0.00869023	0.00714701	-0.603106
16	23710000	23715000	23840000	23845000	0.00856938	0.00768062	-0.347557
16	23710000	23715000	23845000	23850000	0.00843234	0.0064879	-0.75977
16	23710000	23715000	23850000	23855000	0.00782153	0.00706498	-0.295933
16	23710000	23715000	23855000	23860000	0.00876283	0.00820703	-0.217544
16	23710000	23715000	23860000	23865000	0.00788405	0.00722176	-0.259126
16	23710000	23715000	23865000	23870000	0.00916323	0.00654193	-1.02407
16	23710000	23715000	23870000	23875000	0.00752167	0.00746461	-0.022802
16	23710000	23715000	23875000	23880000	0.00925	0.00656901	-1.04737
16	23710000	23715000	23880000	23885000	0.00873319	0.00588062	-1.11437
16	23710000	23715000	23885000	23890000	0.00893868	0.00572817	-1.25414
16	23710000	23715000	23890000	23895000	0.0107426	0.00589037	-1.89518
16	23710000	23715000	23895000	23900000	0.00916633	0.00604864	-1.21789
16	23710000	23715000	23900000	23905000	0.00832535	0.00487889	-1.34627
16	23710000	23715000	23905000	23910000	0.00882393	0.00553033	-1.28658
16	23710000	23715000	23910000	23915000	0.00931046	0.00434298	-1.94019
16	23710000	23715000	23915000	23920000	0.00797857	0.00502354	-1.15438
16	23710000	23715000	23920000	23925000	0.00825106	0.00420198	-1.58158
16	23710000	23715000	23925000	23930000	0.00765475	0.00487806	-1.08474
16	23710000	23715000	23930000	23935000	0.00746337	0.00350767	-1.54512
16	23710000	23715000	23935000	23940000	0.00670052	0.00377219	-1.14396
16	23710000	23715000	23940000	23945000	0.00691864	0.00361382	-1.29097
16	23710000	23715000	23945000	23950000	0.00590128	0.00315997	-1.07093
16	23710000	23715000	23950000	23955000	0.0052753	0.00259454	-1.04728
16	23710000	23715000	23955000	23960000	0.00473218	0.00216254	-1.0039
16	23710000	23715000	23960000	23965000	0.00418268	0.00198794	-0.857508
16	23710000	23715000	23965000	23970000	0.00314835	0.00148896	-0.648467
16	23710000	23715000	23970000	23975000	0.00302167	0.00105653	-0.767855
16	23710000	23715000	23975000	23980000	0.00308044	0.00117645	-0.743979
16	23710000	23715000	23980000	23985000	0.00189521	0.000611987	-0.501584
16	23710000	23715000	23985000	23990000	0.000914553	0.000128851	-0.307315
16	23710000	23715000	23990000	23995000	0.000519509	0.000185908	-0.130782
16	23710000	23715000	23995000	24000000	0.000283518	0.000350285	0.0255518
16	23710000	23715000	24000000	24005000	0.000654173	0.000388864	-0.104115
16	23710000	23715000	24005000	24010000	0.000978257	0.000452398	-0.205853
16	23710000	23715000	24010000	24015000	0.00116967	0.000498225	-0.2627
16	23710000	23715000	24015000	24020000	0.000878394	0.000221951	-0.256843
16	23710000	23715000	24020000	24025000	0.00109695	0.000416535	-0.266203
16	23710000	23715000	24025000	24030000	0.00117667	0.000228516	-0.370748
16	23710000	23715000	24030000	24035000	0.00102904	0.000237647	-0.309537
16	23710000	23715000	24035000	24040000	0.00109671	0.000405441	-0.270441
16	23710000	23715000	24040000	24045000	0.0010792	0.000419515	-0.258108
16	23710000	23715000	24045000	24050000	0.000826704	0.000351778	-0.185965
16	23710000	23715000	24050000	24055000	0.00114936	0.000513481	-0.248812
16	23710000	23715000	24055000	24060000	0.00105544	0.000395973	-0.258022
16	23710000	23715000	24060000	24065000	0.00116661	0.000448031	-0.281103
16	23710000	23715000	24065000	24070000	0.00093962	0.000225269	-0.279454
16	23710000	23715000	24070000	24075000	0.000751332	0.00061538	-0.0536046
16	23710000	23715000	24075000	24080000	0.000609639	0.000491903	-0.0464921
16	23710000	23715000	24080000	24085000	0.00117527	0.000411967	-0.298569
16	23710000	23715000	24085000	24090000	0.000794015	0.000344882	-0.175894
16	23710000	23715000	24090000	24095000	0.000875503	0.000498286	-0.147812
16	23710000	23715000	24095000	24100000	0.000718199	0.000426333	-0.114485
16	23710000	23715000	24100000	24105000	0.0010869	0.0003709	-0.280097
16	23710000	23715000	24105000	24110000	0.00054971	0.000268189	-0.110446
16	23710000	23715000	24110000	24115000	0.000879821	0.000317726	-0.220002
16	23710000	23715000	24115000	24120000	0.000972753	0.000406458	-0.221642
16	23710000	23715000	24120000	24125000	0.000720942	0.000377795	-0.134509
16	23710000	23715000	24125000	24130000	0.00102325	0.000268739	-0.295134
16	23710000	23715000	24130000	24135000	0.000702831	0.000166996	-0.209749
16	23710000	23715000	24135000	24140000	0.000592235	0.000419044	-0.0681459
16	23710000	23715000	24140000	24145000	0.00105309	0.000157965	-0.350043
16	23710000	23715000	24145000	24150000	0.000670402	0.000285475	-0.150823
16	23710000	23715000	24150000	24155000	0.000629433	0.000282976	-0.135801
16	23710000	23715000	24155000	24160000	0.000590871	0.000287312	-0.119051
16	23710000	23715000	24160000	24165000	0.000655876	0.000116902	-0.210974
16	23710000	23715000	24165000	24170000	0.000587319	0.000238622	-0.136676
16	23710000	23715000	24170000	24175000	0.000630604	0.00024751	-0.150107
16	23710000	23715000	24175000	24180000	0.000764767	0.000181311	-0.228343
16	23710000	23715000	24180000	24185000	0.000809157	0.000320775	-0.191219
16	23710000	23715000	24185000	24190000	0.000858706	0.000241113	-0.241673
16	23710000	23715000	24190000	24195000	0.000871881	0.000163208	-0.277237
16	23710000	23715000	24195000	24200000	0.000465793	0.000388189	-0.0308215
16	23710000	23715000	24200000	24205000	0.00069755	0.000383373	-0.123197
16	23710000	23715000	24205000	24210000	0.000544552	0.000137224	-0.15957
16	23710000	23715000	24210000	24215000	0.000478587	0.000382054	-0.0382126
16	23710000	23715000	24215000	24220000	0.000697603	0.000205902	-0.192515
16	23710000	23715000	24220000	24225000	0.000590279	0.000254775	-0.131525
16	23710000	23715000	24225000	24230000	0.000617485	0.000224369	-0.154021
16	23710000	23715000	24230000	24235000	0.000459462	0.000518803	0.0226518
16	23710000	23715000	24235000	24240000	0.000648416	0.00012309	-0.205645
16	23710000	23715000	24240000	24245000	0.000764769	0.000360792	-0.158262
16	23710000	23715000	24245000	24250000	0.000672159	0.000377911	-0.115415
16	23710000	23715000	24250000	24255000	0.000999347	0.000297975	-0.274386
16	23710000	23715000	24255000	24260000	0.00073431	0.000221768	-0.200654
16	23715000	23720000	23655000	23660000	0.0246809	0.0171847	-2.92759
16	23715000	23720000	23660000	23665000	0.0152646	0.0167594	0.58313
16	23715000	23720000	23665000	23670000	0.0174897	0.0173732	-0.0459828
16	23715000	23720000	23670000	23675000	0.0202714	0.0187712	-0.586337
16	23715000	23720000	23675000	23680000	0.0159498	0.0209224	1.94116
16	23715000	23720000	23680000	23685000	0.020758	0.0207158	-0.017002
16	23715000	23720000	23685000	23690000	0.022115	0.024793	1.04518
16	23715000	23720000	23690000	23695000	0.02406	0.0306876	2.58739
16	23715000	23720000	23695000	23700000	0.0314168	0.0344293	1.17576
16	23715000	23720000	23700000	23705000	0.0389659	0.0434801	1.76215
16	23715000	23720000	23705000	23710000	0.0484444	0.0655149	6.66508
16	23715000	23720000	23710000	23715000	0.0605603	0.0795592	7.41805
16	23715000	23720000	23715000	23720000	0.0239831	0.035083	4.3337
16	23715000	23720000	23720000	23725000	0.0547863	0.081228	10.3243
16	23715000	23720000	23725000	23730000	0.0491424	0.0643682	5.94476
16	23715000	23720000	23730000	23735000	0.0342502	0.0386336	1.71106
16	23715000	23720000	23735000	23740000	0.0300606	0.0349022	1.89001
16	23715000	23720000	23740000	23745000	0.0248108	0.0295904	1.86577
16	23715000	23720000	23755000	23760000	0.0162114	0.016724	0.199647
16	23715000	23720000	23760000	23765000	0.0177756	0.0162937	-0.579164
16	23715000	23720000	23765000	23770000	0.0148348	0.0159996	0.454292
16	23715000	23720000	23770000	23775000	0.0151578	0.0149933	-0.0647508
16	23715000	23720000	23775000	23780000	0.014029	0.0148263	0.310787
16	23715000	23720000	23780000	23785000	0.012197	0.0125216	0.126218
16	23715000	23720000	23785000	23790000	0.0105731	0.0112388	0.259395
16	23715000	23720000	23790000	23795000	0.0118935	0.010138	-0.686016
16	23715000	23720000	23795000	23800000	0.0104739	0.00916816	-0.510383
16	23715000	23720000	23800000	23805000	0.0124194	0.0102079	-0.864018
16	23715000	23720000	23805000	23810000	0.0106279	0.00864028	-0.776621
16	23715000	23720000	23810000	23815000	0.0101776	0.00866411	-0.591488
16	23715000	23720000	23815000	23820000	0.00978696	0.00747079	-0.90492
16	23715000	23720000	23820000	23825000	0.00917757	0.00837603	-0.313502
16	23715000	23720000	23825000	23830000	0.00904705	0.00716398	-0.735809
16	23715000	23720000	23830000	23835000	0.00911022	0.00757436	-0.600231
16	23715000	23720000	23835000	23840000	0.008966	0.00702873	-0.756973
16	23715000	23720000	23840000	23845000	0.00727337	0.00565519	-0.632374
16	23715000	23720000	23845000	23850000	0.00880868	0.00483616	-1.55168
16	23715000	23720000	23850000	23855000	0.00795747	0.00661666	-0.524069
16	23715000	23720000	23855000	23860000	0.006745	0.00625923	-0.190196
16	23715000	23720000	23860000	23865000	0.0080712	0.00582674	-0.87692
16	23715000	23720000	23865000	23870000	0.00952045	0.00760447	-0.748658
16	23715000	23720000	23870000	23875000	0.00771952	0.00656886	-0.449823
16	23715000	23720000	23875000	23880000	0.0100732	0.0071204	-1.15352
16	23715000	23720000	23880000	23885000	0.00905826	0.00543369	-1.41582
16	23715000	23720000	23885000	23890000	0.00730102	0.00454686	-1.07594
16	23715000	23720000	23890000	23895000	0.00824176	0.00569564	-0.99471
16	23715000	23720000	23895000	23900000	0.00827173	0.00614723	-0.830078
16	23715000	23720000	23900000	23905000	0.0105797	0.00477741	-2.26618
16	23715000	23720000	23905000	23910000	0.00689572	0.00436244	-0.989699
16	23715000	23720000	23910000	23915000	0.00721851	0.00516428	-0.802639
16	23715000	23720000	23915000	23920000	0.00777901	0.00405315	-1.45537
16	23715000	23720000	23920000	23925000	0.00787627	0.00562057	-0.881312
16	23715000	23720000	23925000	23930000	0.00799638	0.00269826	-2.06929
16	23715000	23720000	23930000	23935000	0.00625341	0.00425577	-0.780546
16	23715000	23720000	23935000	23940000	0.00793284	0.00473032	-1.25102
16	23715000	23720000	23940000	23945000	0.00624187	0.00159008	-1.81692
16	23715000	23720000	23945000	23950000	0.005284	0.00357528	-0.667727
16	23715000	23720000	23950000	23955000	0.00617202	0.00304426	-1.22183
16	23715000	23720000	23955000	23960000	0.00420382	0.00244114	-0.6888
16	23715000	23720000	23960000	23965000	0.00326599	0.00128526	-0.773938
16	23715000	23720000	23965000	23970000	0.00321889	0.00134772	-0.731159
16	23715000	23720000	23970000	23975000	0.00279231	0.000780986	-0.78589
16	23715000	23720000	23975000	23980000	0.00314642	0.000966256	-0.851814
16	23715000	23720000	23980000	23985000	0.0013546	0.000344671	-0.394868
16	23715000	23720000	23985000	23990000	0.000716528	0.000272134	-0.174043
16	23715000	23720000	23995000	24000000	0.00118468	8.22003e-05	-0.43101
16	23715000	23720000	24000000	24005000	0.000846076	0.000328512	-0.202614
16	23715000	23720000	24005000	24010000	0.000845725	0.00017915	-0.260799
16	23715000	23720000	24010000	24015000	0.00109325	0.000292292	-0.313274
16	23715000	23720000	24015000	24020000	0.000550558	0.000312507	-0.0934717
16	23715000	23720000	24020000	24025000	0.00114591	0.000439862	-0.276212
16	23715000	23720000	24025000	24030000	0.00087799	0.000482626	-0.154898
16	23715000	23720000	24030000	24035000	0.00101839	0.000301146	-0.280583
16	23715000	23720000	24035000	24040000	0.00122749	0.00028543	-0.368367
16	23715000	23720000	24040000	24045000	0.000835085	0.000443008	-0.153615
16	23715000	23720000	24045000	24050000	0.0010795	0.000742955	-0.131931
16	23715000	23720000	24050000	24055000	0.00113395	0.000361491	-0.302145
16	23715000	23720000	24055000	24060000	0.000801849	0.000385983	-0.162904
16	23715000	23720000	24060000	24065000	0.00110074	0.000363939	-0.288219
16	23715000	23720000	24065000	24070000	0.000942294	0.000271867	-0.262303
16	23715000	23720000	24070000	24075000	0.000597992	0.000324921	-0.107146
16	23715000	23720000	24075000	24080000	0.000810534	0.00041556	-0.154746
16	23715000	23720000	24080000	24085000	0.000944403	0.000217519	-0.284348
16	23715000	23720000	24085000	24090000	0.000829453	0.000463522	-0.143406
16	23715000	23720000	24090000	24095000	0.000762148	0.000210476	-0.215932
16	23715000	23720000	24095000	24100000	0.00109128	0.000420194	-0.262559
16	23715000	23720000	24100000	24105000	0.0012111	0.000130557	-0.422443
16	23715000	23720000	24105000	24110000	0.000902384	0.000424811	-0.186999
16	23715000	23720000	24110000	24115000	0.000459544	0.000268415	-0.0751498
16	23715000	23720000	24115000	24120000	0.00105681	0.000500757	-0.217645
16	23715000	23720000	24120000	24125000	0.00120499	0.000265968	-0.367182
16	23715000	23720000	24125000	24130000	0.00115114	0.000354735	-0.311494
16	23715000	23720000	24130000	24135000	0.000646095	0.000251925	-0.154432
16	23715000	23720000	24140000	24145000	0.00070406	0.000500434	-0.08003
16	23715000	23720000	24145000	24150000	0.000641962	0.000251218	-0.153095
16	23715000	23720000	24150000	24155000	0.000276852	0.000239058	-0.0152768
16	23715000	23720000	24155000	24160000	0.000411495	0.000303401	-0.0427267
16	23715000	23720000	24160000	24165000	0.000425264	0.000246896	-0.0701672
16	23715000	23720000	24165000	24170000	0.000516658	0.000335979	-0.0710695
16	23715000	23720000	24170000	24175000	0.000718634	0.000261371	-0.179068
16	23715000	23720000	24175000	24180000	0.000532599	0.000287196	-0.0963426
16	23715000	23720000	24180000	24185000	0.000455146	0.000338739	-0.045973
16	23715000	23720000	24185000	24190000	0.000566546	0.000169744	-0.15546
16	23715000	23720000	24190000	24195000	0.000950394	0.000275756	-0.263947
16	23715000	23720000	24195000	24200000	0.000748587	0.000126132	-0.243571
16	23715000	23720000	24200000	24205000	0.000264975	0.000289173	0.0089294
16	23715000	23720000	24205000	24210000	0.000812651	0.000144909	-0.261255
16	23715000	23720000	24210000	24215000	0.000928472	0.000186207	-0.290354
16	23715000	23720000	24215000	24220000	0.000510116	0.000186371	-0.126933
16	23715000	23720000	24220000	24225000	0.000528535	0.000384346	-0.056821
16	23715000	23720000	24225000	24230000	0.000860058	0.000473867	-0.151317
16	23715000	23720000	24230000	24235000	0.000698135	0.000547856	-0.0591993
16	23715000	23720000	24235000	24240000	0.000937876	8.66557e-05	-0.332898
16	23715000	23720000	24240000	24245000	0.000399451	0.000108856	-0.113989
16	23715000	23720000	24245000	24250000	0.000561726	0.000184188	-0.147938
16	23715000	23720000	24255000	24260000	0.00013947	0.000234187	0.0364653
16	23720000	23725000	23655000	23660000	0.0180167	0.0193192	0.508049
16	23720000	23725000	23660000	23665000	0.0154237	0.0169223	0.584657
16	23720000	23725000	23665000	23670000	0.0139101	0.0152208	0.511263
16	23720000	23725000	23670000	23675000	0.0152526	0.0171455	0.738635
16	23720000	23725000	23675000	23680000	0.0171483	0.0180231	0.341034
16	23720000	23725000	23680000	23685000	0.0199265	0.0202607	0.129952
16	23720000	23725000	23685000	23690000	0.0212255	0.0207948	-0.168677
16	23720000	23725000	23690000	23695000	0.0236268	0.0241849	0.217411
16	23720000	23725000	23695000	23700000	0.0239633	0.0290435	1.98315
16	23720000	23725000	23700000	23705000	0.029647	0.0360369	2.49458
16	23720000	23725000	23705000	23710000	0.0363165	0.0405906	1.66837
16	23720000	23725000	23710000	23715000	0.0417864	0.0519213	3.95687
16	23720000	23725000	23715000	23720000	0.0547863	0.081228	10.3243
16	23720000	23725000	23720000	23725000	0.0256186	0.0388297	5.15807
16	23720000	23725000	23725000	23730000	0.059399	0.0826092	9.06245
16	23720000	23725000	23730000	23735000	0.0405483	0.0544271	5.4188
16	23720000	23725000	23735000	23740000	0.033508	0.0413732	3.07062
16	23720000	23725000	23740000	23745000	0.0321641	0.0362865	1.60915
16	23720000	23725000	23755000	23760000	0.0202342	0.0223525	0.826624
16	23720000	23725000	23760000	23765000	0.0159686	0.0195889	1.41311
16	23720000	23725000	23765000	23770000	0.0142627	0.0164744	0.863058
16	23720000	23725000	23770000	23775000	0.0162437	0.017357	0.434183
16	23720000	23725000	23775000	23780000	0.0149608	0.0145224	-0.171724
16	23720000	23725000	23780000	23785000	0.0126253	0.0128932	0.104089
16	23720000	23725000	23785000	23790000	0.0126319	0.0121054	-0.206112
16	23720000	23725000	23790000	23795000	0.0116058	0.0117576	0.0587627
16	23720000	23725000	23795000	23800000	0.0124361	0.0111184	-0.515027
16	23720000	23725000	23800000	23805000	0.0119566	0.00996343	-0.778795
16	23720000	23725000	23805000	23810000	0.0106635	0.00968049	-0.384345
16	23720000	23725000	23810000	23815000	0.0108788	0.00876626	-0.82543
16	23720000	23725000	23815000	23820000	0.00982935	0.00802712	-0.704244
16	23720000	23725000	23820000	23825000	0.00855379	0.00717285	-0.539738
16	23720000	23725000	23825000	23830000	0.00852234	0.00835146	-0.0672439
16	23720000	23725000	23830000	23835000	0.00991203	0.00718237	-1.06638
16	23720000	23725000	23835000	23840000	0.00786832	0.00892118	0.410593
16	23720000	23725000	23840000	23845000	0.0101572	0.00752877	-1.02687
16	23720000	23725000	23845000	23850000	0.00846714	0.00740674	-0.414576
16	23720000	23725000	23850000	23855000	0.00852387	0.00605906	-0.962961
16	23720000	23725000	23855000	23860000	0.0145572	0.00465975	-3.86522
16	23720000	23725000	23860000	23865000	0.00951484	0.0076897	-0.713187
16	23720000	23725000	23865000	23870000	0.0103919	0.00574821	-1.81375
16	23720000	23725000	23870000	23875000	0.0115153	0.00785997	-1.42784
16	23720000	23725000	23875000	23880000	0.00961499	0.008073	-0.602624
16	23720000	23725000	23880000	23885000	0.0081649	0.0059189	-0.877522
16	23720000	23725000	23885000	23890000	0.00956168	0.0047862	-1.86522
16	23720000	23725000	23890000	23895000	0.0103979	0.0062639	-1.61473
16	23720000	23725000	23895000	23900000	0.0106269	0.00566196	-1.93919
16	23720000	23725000	23900000	23905000	0.0101988	0.00552191	-1.82672
16	23720000	23725000	23905000	23910000	0.00925467	0.00520007	-1.58374
16	23720000	23725000	23910000	23915000	0.00803557	0.0048827	-1.23163
16	23720000	23725000	23915000	23920000	0.00757145	0.00398556	-1.40071
16	23720000	23725000	23920000	23925000	0.00752776	0.00416427	-1.31387
16	23720000	23725000	23925000	23930000	0.00564319	0.00464005	-0.392219
16	23720000	23725000	23930000	23935000	0.00663988	0.00332827	-1.29362
16	23720000	23725000	23935000	23940000	0.00829385	0.00438086	-1.52844
16	23720000	23725000	23940000	23945000	0.00642288	0.00279796	-1.41595
16	23720000	23725000	23945000	23950000	0.00586974	0.00419412	-0.654802
16	23720000	23725000	23950000	23955000	0.00522377	0.00294623	-0.889839
16	23720000	23725000	23955000	23960000	0.00338995	0.00318699	-0.0797663
16	23720000	23725000	23960000	23965000	0.00431441	0.00143234	-1.12589
16	23720000	23725000	23965000	23970000	0.00335806	0.00171275	-0.642968
16	23720000	23725000	23970000	23975000	0.00345249	0.000981607	-0.965334
16	23720000	23725000	23975000	23980000	0.00266906	0.000850128	-0.710765
16	23720000	23725000	23980000	23985000	0.00203721	0.000530683	-0.588777
16	23720000	23725000	23985000	23990000	0.000742892	0.000239428	-0.197108
16	23720000	23725000	23990000	23995000	0.000214348	0.000431812	0.0843946
16	23720000	23725000	23995000	24000000	0.000789606	0.000216964	-0.224121
16	23720000	23725000	24000000	24005000	0.000694054	0.000289031	-0.15867
16	23720000	23725000	24005000	24010000	0.00100211	0.000420317	-0.227693
16	23720000	23725000	24010000	24015000	0.00137161	0.000462895	-0.355347
16	23720000	23725000	24015000	24020000	0.000489271	0.000687373	0.0768346
16	23720000	23725000	24020000	24025000	0.00080013	0.000193499	-0.237393
16	23720000	23725000	24025000	24030000	0.000702228	0.000495393	-0.0812827
16	23720000	23725000	24030000	24035000	0.00100558	0.000176636	-0.3242
16	23720000	23725000	24035000	24040000	0.000872676	0.000188345	-0.267732
16	23720000	23725000	24040000	24045000	0.00148425	0.000389766	-0.427886
16	23720000	23725000	24045000	24050000	0.0017268	0.000747045	-0.383087
16	23720000	23725000	24050000	24055000	0.000711333	0.000318046	-0.154087
16	23720000	23725000	24055000	24060000	0.000950117	0.000282995	-0.261013
16	23720000	23725000	24060000	24065000	0.00083846	0.0006404	-0.0778563
16	23720000	23725000	24065000	24070000	0.00139566	0.000298992	-0.428741
16	23720000	23725000	24070000	24075000	0.000863564	0.000514568	-0.136793
16	23720000	23725000	24075000	24080000	0.000617405	0.000365616	-0.0988361
16	23720000	23725000	24080000	24085000	0.000951176	0.000382753	-0.222473
16	23720000	23725000	24085000	24090000	0.00113918	0.000233037	-0.354346
16	23720000	23725000	24090000	24095000	0.000541845	0.000185181	-0.139787
16	23720000	23725000	24095000	24100000	0.00078796	0.000264067	-0.205086
16	23720000	23725000	24100000	24105000	0.00107628	0.000344599	-0.286222
16	23720000	23725000	24105000	24110000	0.000947738	0.000436049	-0.20032
16	23720000	23725000	24110000	24115000	0.00142936	0.000413274	-0.397273
16	23720000	23725000	24115000	24120000	0.00108366	0.000566453	-0.202474
16	23720000	23725000	24120000	24125000	0.00133856	0.000312004	-0.401364
16	23720000	23725000	24125000	24130000	0.000949925	0.000436943	-0.200825
16	23720000	23725000	24130000	24135000	0.000939555	0.000265977	-0.263533
16	23720000	23725000	24135000	24140000	0.000977419	0.000222473	-0.295305
16	23720000	23725000	24140000	24145000	0.00132958	0.000220145	-0.433725
16	23720000	23725000	24145000	24150000	0.000985409	0.000309436	-0.264469
16	23720000	23725000	24150000	24155000	0.00116866	0.000315491	-0.333659
16	23720000	23725000	24155000	24160000	0.000670428	0.000266938	-0.158071
16	23720000	23725000	24160000	24165000	0.000671866	0.000144816	-0.206318
16	23720000	23725000	24165000	24170000	0.000573931	4.92667e-05	-0.205387
16	23720000	23725000	24170000	24175000	0.000851516	0.000275951	-0.225262
16	23720000	23725000	24175000	24180000	0.00123061	0.00025268	-0.382374
16	23720000	23725000	24180000	24185000	0.000866742	0.000397371	-0.183796
16	23720000	23725000	24185000	24190000	0.000335652	0.000672046	0.130833
16	23720000	23725000	24190000	24195000	0.000774214	0.000303268	-0.184411
16	23720000	23725000	24195000	24200000	0.000465678	5.54863e-05	-0.160688
16	23720000	23725000	24200000	24205000	0.000412087	0.000152651	-0.101822
16	23720000	23725000	24205000	24210000	0.000505531	0.000446227	-0.0236759
16	23720000	23725000	24210000	24215000	0.000761645	0.000163828	-0.233951
16	23720000	23725000	24215000	24220000	0.000712377	0.000163972	-0.214657
16	23720000	23725000	24220000	24225000	0.000704549	0.000135262	-0.222811
16	23720000	23725000	24225000	24230000	0.000445852	0.000156344	-0.113565
16	23720000	23725000	24230000	24235000	0.00100818	0.000275436	-0.286637
16	23720000	23725000	24235000	24240000	0.000555649	0.000304965	-0.0984046
16	23720000	23725000	24240000	24245000	0.00059164	0.00028732	-0.119348
16	23720000	23725000	24245000	24250000	0.000623995	0.000270086	-0.138711
16	23720000	23725000	24250000	24255000	0.000649416	0.000237295	-0.161442
16	23720000	23725000	24255000	24260000	0.000867609	0.000206041	-0.258844
16	23725000	23730000	23655000	23660000	0.0117399	0.0147594	1.1785
16	23725000	23730000	23660000	23665000	0.0149197	0.014218	-0.274537
16	23725000	23730000	23665000	23670000	0.0136325	0.0139325	0.116643
16	23725000	23730000	23670000	23675000	0.0160709	0.0170704	0.38976
16	23725000	23730000	23675000	23680000	0.0155124	0.0160434	0.20684
16	23725000	23730000	23680000	23685000	0.0195617	0.0194522	-0.0432658
16	23725000	23730000	23685000	23690000	0.0191688	0.0211429	0.770334
16	23725000	23730000	23690000	23695000	0.0197992	0.0228429	1.18796
16	23725000	23730000	23695000	23700000	0.0216598	0.0275573	2.30229
16	23725000	23730000	23700000	23705000	0.0255447	0.0309448	2.10808
16	23725000	23730000	23705000	23710000	0.0305362	0.035116	1.78776
16	23725000	23730000	23710000	23715000	0.0390624	0.0451198	2.36473
16	23725000	23730000	23715000	23720000	0.0491424	0.0643682	5.94476
16	23725000	23730000	23720000	23725000	0.059399	0.0826092	9.06245
16	23725000	23730000	23725000	23730000	0.0254627	0.0395754	5.51014
16	23725000	23730000	23730000	23735000	0.0551328	0.0714701	6.37877
16	23725000	23730000	23735000	23740000	0.0446225	0.0576647	5.09213
16	23725000	23730000	23740000	23745000	0.038082	0.0463173	3.21515
16	23725000	23730000	23755000	23760000	0.0208811	0.0250154	1.61382
16	23725000	23730000	23760000	23765000	0.022425	0.0214438	-0.383655
16	23725000	23730000	23765000	23770000	0.0183221	0.0191067	0.305871
16	23725000	23730000	23770000	23775000	0.0187674	0.0151725	-1.40424
16	23725000	23730000	23775000	23780000	0.0161562	0.016671	0.200516
16	23725000	23730000	23780000	23785000	0.0149659	0.0127009	-0.884927
16	23725000	23730000	23785000	23790000	0.0122569	0.0146803	0.945755
16	23725000	23730000	23790000	23795000	0.0130897	0.0127116	-0.148141
16	23725000	23730000	23795000	23800000	0.0128229	0.0106659	-0.84274
16	23725000	23730000	23800000	23805000	0.0106032	0.0085578	-0.799211
16	23725000	23730000	23805000	23810000	0.0105021	0.0110495	0.213216
16	23725000	23730000	23810000	23815000	0.0102917	0.00827304	-0.788761
16	23725000	23730000	23815000	23820000	0.00975713	0.00877794	-0.382867
16	23725000	23730000	23820000	23825000	0.0095828	0.00914052	-0.173218
16	23725000	23730000	23825000	23830000	0.0089511	0.00846933	-0.188635
16	23725000	23730000	23830000	23835000	0.00996291	0.00872489	-0.483932
16	23725000	23730000	23835000	23840000	0.00767675	0.00817322	0.193341
16	23725000	23730000	23840000	23845000	0.00859228	0.00588714	-1.0568
16	23725000	23730000	23845000	23850000	0.00897863	0.00553818	-1.34392
16	23725000	23730000	23850000	23855000	0.0088545	0.00644694	-0.940607
16	23725000	23730000	23855000	23860000	0.0110002	0.0056921	-2.07319
16	23725000	23730000	23860000	23865000	0.00877538	0.0056105	-1.23632
16	23725000	23730000	23865000	23870000	0.00758047	0.00779206	0.0820996
16	23725000	23730000	23870000	23875000	0.00839302	0.00621262	-0.851908
16	23725000	23730000	23875000	23880000	0.010009	0.00654199	-1.35428
16	23725000	23730000	23880000	23885000	0.00960234	0.00588257	-1.45299
16	23725000	23730000	23885000	23890000	0.00811557	0.00708837	-0.40161
16	23725000	23730000	23890000	23895000	0.00903082	0.00579295	-1.26482
16	23725000	23730000	23895000	23900000	0.0111196	0.00506617	-2.36421
16	23725000	23730000	23900000	23905000	0.00963846	0.00545197	-1.63523
16	23725000	23730000	23905000	23910000	0.00803287	0.00345528	-1.78795
16	23725000	23730000	23910000	23915000	0.00831299	0.00434589	-1.54957
16	23725000	23730000	23915000	23920000	0.00751796	0.00281863	-1.83548
16	23725000	23730000	23920000	23925000	0.00664475	0.00645638	-0.0740706
16	23725000	23730000	23925000	23930000	0.00559359	0.00267685	-1.13943
16	23725000	23730000	23930000	23935000	0.0057946	0.00437186	-0.556064
16	23725000	23730000	23935000	23940000	0.00665897	0.00226406	-1.71661
16	23725000	23730000	23940000	23945000	0.00531307	0.00231361	-1.17173
16	23725000	23730000	23945000	23950000	0.00691196	0.00433511	-1.00671
16	23725000	23730000	23950000	23955000	0.00643091	0.00263001	-1.48467
16	23725000	23730000	23955000	23960000	0.00533236	0.00257801	-1.07602
16	23725000	23730000	23960000	23965000	0.00445066	0.00171425	-1.06901
16	23725000	23730000	23965000	23970000	0.00452682	0.000817074	-1.44908
16	23725000	23730000	23970000	23975000	0.00381142	0.00131899	-0.973747
16	23725000	23730000	23975000	23980000	0.00353755	0.00112977	-0.940696
16	23725000	23730000	23980000	23985000	0.00118955	0.000626883	-0.220227
16	23725000	23730000	23985000	23990000	0.00102249	0.000412462	-0.23872
16	23725000	23730000	23990000	23995000	0.000458923	0.000267797	-0.0751489
16	23725000	23730000	23995000	24000000	0.00122096	0.000373762	-0.331327
16	23725000	23730000	24000000	24005000	0.000990654	0.000298747	-0.270691
16	23725000	23730000	24005000	24010000	0.000737525	0.000543058	-0.0764531
16	23725000	23730000	24010000	24015000	0.00110124	0.000425294	-0.264457
16	23725000	23730000	24015000	24020000	0.00174589	0.000568384	-0.460306
16	23725000	23730000	24020000	24025000	0.00132375	0.000400007	-0.361217
16	23725000	23730000	24025000	24030000	0.000835267	0.000292598	-0.212417
16	23725000	23730000	24030000	24035000	0.000538241	0.000182574	-0.139398
16	23725000	23730000	24035000	24040000	0.00101206	0.000324461	-0.269007
16	23725000	23730000	24040000	24045000	0.00111223	0.000201434	-0.356161
16	23725000	23730000	24045000	24050000	0.00123237	0.000482598	-0.293284
16	23725000	23730000	24050000	24055000	0.00126915	0.000328737	-0.367724
16	23725000	23730000	24055000	24060000	0.00108068	0.000234007	-0.331122
16	23725000	23730000	24060000	24065000	0.00104717	0.00046335	-0.228487
16	23725000	23730000	24065000	24070000	0.000597628	0.000494468	-0.0408003
16	23725000	23730000	24070000	24075000	0.000924452	0.000472769	-0.176889
16	23725000	23730000	24075000	24080000	0.000991406	0.000188954	-0.313856
16	23725000	23730000	24080000	24085000	0.000898449	0.000445072	-0.177551
16	23725000	23730000	24085000	24090000	0.00107603	0.000240871	-0.326629
16	23725000	23730000	24090000	24095000	0.00058005	0.000319009	-0.102448
16	23725000	23730000	24095000	24100000	0.000713746	0.000272944	-0.172641
16	23725000	23730000	24100000	24105000	0.00158423	0.000356183	-0.48004
16	23725000	23730000	24105000	24110000	0.000936517	0.000321934	-0.240498
16	23725000	23730000	24110000	24115000	0.00116582	0.000549214	-0.241288
16	23725000	23730000	24115000	24120000	0.000309351	0.000195165	-0.0451057
16	23725000	23730000	24120000	24125000	0.00105082	0.000483738	-0.221951
16	23725000	23730000	24125000	24130000	0.000860455	0.000387113	-0.185347
16	23725000	23730000	24130000	24135000	0.000670534	0.000504017	-0.0655396
16	23725000	23730000	24135000	24140000	0.000915543	0.000344928	-0.223329
16	23725000	23730000	24140000	24145000	0.000502351	0.000455091	-0.0189729
16	23725000	23730000	24145000	24150000	0.000610725	0.000182765	-0.167626
16	23725000	23730000	24150000	24155000	0.000592607	0.000163048	-0.16825
16	23725000	23730000	24155000	24160000	0.000456717	0.000386276	-0.0280246
16	23725000	23730000	24160000	24165000	0.000943999	0.000261947	-0.266843
16	23725000	23730000	24165000	24170000	0.000675837	0.000254614	-0.164995
16	23725000	23730000	24170000	24175000	0.000683666	0.000237689	-0.174661
16	23725000	23730000	24175000	24180000	0.00121604	0.000261174	-0.373369
16	23725000	23730000	24180000	24185000	0.000247428	0.000205364	-0.0169438
16	23725000	23730000	24185000	24190000	0.000538978	0.000385909	-0.0602883
16	23725000	23730000	24190000	24195000	0.000602765	0.000188078	-0.162444
16	23725000	23730000	24195000	24200000	0.000213648	0.000172055	-0.0167603
16	23725000	23730000	24200000	24205000	0.000441143	0.000315566	-0.0495535
16	23725000	23730000	24205000	24210000	0.000541175	0.000263559	-0.108921
16	23725000	23730000	24210000	24215000	0.000543565	0.000282226	-0.102565
16	23725000	23730000	24215000	24220000	0.00062395	0.000338969	-0.111797
16	23725000	23730000	24220000	24225000	0.000419014	0.000279617	-0.0549497
16	23725000	23730000	24225000	24230000	0.000409104	0.000377065	-0.0130296
16	23725000	23730000	24230000	24235000	0.000747185	0.000142348	-0.236692
16	23725000	23730000	24235000	24240000	0.000693964	0.000315216	-0.14841
16	23725000	23730000	24240000	24245000	0.000633356	0.000296979	-0.131865
16	23725000	23730000	24245000	24250000	0.000601192	0.000334999	-0.104461
16	23725000	23730000	24250000	24255000	0.00059589	0.000245272	-0.137426
16	23725000	23730000	24255000	24260000	0.000663416	0.000212968	-0.176407
16	23730000	23735000	23655000	23660000	0.0169874	0.0156814	-0.510464
16	23730000	23735000	23660000	23665000	0.0140239	0.015396	0.535256
16	23730000	23735000	23665000	23670000	0.0141055	0.0142768	0.0663531
16	23730000	23735000	23670000	23675000	0.0146892	0.0149063	0.0842634
16	23730000	23735000	23675000	23680000	0.0153691	0.0133997	-0.769523
16	23730000	23735000	23680000	23685000	0.0175115	0.0164293	-0.423096
16	23730000	23735000	23685000	23690000	0.0168206	0.0190149	0.856302
16	23730000	23735000	23690000	23695000	0.0215148	0.019647	-0.729845
16	23730000	23735000	23695000	23700000	0.0217672	0.0200709	-0.66287
16	23730000	23735000	23700000	23705000	0.0214656	0.0254184	1.54296
16	23730000	23735000	23705000	23710000	0.0225671	0.0274882	1.92103
16	23730000	23735000	23710000	23715000	0.0289864	0.0333936	1.7204
16	23730000	23735000	23715000	23720000	0.0342502	0.0386336	1.71106
16	23730000	23735000	23720000	23725000	0.0405483	0.0544271	5.4188
16	23730000	23735000	23725000	23730000	0.0551328	0.0714701	6.37877
16	23730000	23735000	23730000	23735000	0.0208298	0.0326653	4.62095
16	23730000	23735000	23735000	23740000	0.0605294	0.0902334	11.5981
16	23730000	23735000	23740000	23745000	0.0474208	0.0661564	7.31527
16	23730000	23735000	23755000	23760000	0.026047	0.0308795	1.88644
16	23730000	23735000	23760000	23765000	0.0245757	0.0260428	0.572366
16	23730000	23735000	23765000	23770000	0.0192603	0.0215218	0.882554
16	23730000	23735000	23770000	23775000	0.0161524	0.0176349	0.578328
16	23730000	23735000	23775000	23780000	0.0178157	0.0165094	-0.510585
16	23730000	23735000	23780000	23785000	0.014531	0.0171125	1.0075
16	23730000	23735000	23785000	23790000	0.0146278	0.0149173	0.112511
16	23730000	23735000	23790000	23795000	0.0136628	0.0131559	-0.198451
16	23730000	23735000	23795000	23800000	0.0129715	0.0128561	-0.0455662
16	23730000	23735000	23800000	23805000	0.0111694	0.0105418	-0.245604
16	23730000	23735000	23805000	23810000	0.0119456	0.0100844	-0.727273
16	23730000	23735000	23810000	23815000	0.0119605	0.0105604	-0.547203
16	23730000	23735000	23815000	23820000	0.0116268	0.00982516	-0.704028
16	23730000	23735000	23820000	23825000	0.0116475	0.00943405	-0.864806
16	23730000	23735000	23825000	23830000	0.00962433	0.00931566	-0.121046
16	23730000	23735000	23830000	23835000	0.0101077	0.00895242	-0.451608
16	23730000	23735000	23835000	23840000	0.00933076	0.00883224	-0.195178
16	23730000	23735000	23840000	23845000	0.00991983	0.00849736	-0.555955
16	23730000	23735000	23845000	23850000	0.00997773	0.00791559	-0.80573
16	23730000	23735000	23850000	23855000	0.00788685	0.0068124	-0.420064
16	23730000	23735000	23855000	23860000	0.00928492	0.0090383	-0.096816
16	23730000	23735000	23860000	23865000	0.0090154	0.00844472	-0.223352
16	23730000	23735000	23865000	23870000	0.0102907	0.00753964	-1.07472
16	23730000	23735000	23870000	23875000	0.00765102	0.00739861	-0.0990785
16	23730000	23735000	23875000	23880000	0.00926072	0.00729179	-0.769336
16	23730000	23735000	23880000	23885000	0.00927714	0.00617267	-1.21273
16	23730000	23735000	23885000	23890000	0.01019	0.00596966	-1.64844
16	23730000	23735000	23890000	23895000	0.00924642	0.00691686	-0.910153
16	23730000	23735000	23895000	23900000	0.00977264	0.00691171	-1.11764
16	23730000	23735000	23900000	23905000	0.01016	0.00512883	-1.96507
16	23730000	23735000	23905000	23910000	0.00759392	0.00528331	-0.902748
16	23730000	23735000	23910000	23915000	0.00837614	0.00470249	-1.43498
16	23730000	23735000	23915000	23920000	0.00742443	0.00512831	-0.897092
16	23730000	23735000	23920000	23925000	0.00687354	0.00497465	-0.741984
16	23730000	23735000	23925000	23930000	0.00670812	0.00393318	-1.08406
16	23730000	23735000	23930000	23935000	0.00851431	0.00406842	-1.73652
16	23730000	23735000	23935000	23940000	0.0071944	0.00292096	-1.66918
16	23730000	23735000	23940000	23945000	0.00506495	0.00422859	-0.327095
16	23730000	23735000	23945000	23950000	0.00763745	0.00242359	-2.03639
16	23730000	23735000	23950000	23955000	0.00679695	0.00250017	-1.6783
16	23730000	23735000	23955000	23960000	0.00498096	0.00264848	-0.911289
16	23730000	23735000	23960000	23965000	0.00564774	0.00167548	-1.55158
16	23730000	23735000	23965000	23970000	0.00453118	0.00105414	-1.35821
16	23730000	23735000	23970000	23975000	0.00449223	0.00113445	-1.31164
16	23730000	23735000	23975000	23980000	0.00253575	0.00107967	-0.569077
16	23730000	23735000	23980000	23985000	0.0022491	0.000808769	-0.562931
16	23730000	23735000	23985000	23990000	0.00119677	0.000283805	-0.357006
16	23730000	23735000	23990000	23995000	0.00130154	0.00023033	-0.418796
16	23730000	23735000	23995000	24000000	0.000913245	0.000642941	-0.106066
16	23730000	23735000	24000000	24005000	0.00125427	0.000471076	-0.306335
16	23730000	23735000	24005000	24010000	0.000706278	0.000467081	-0.0939191
16	23730000	23735000	24010000	24015000	0.000793189	0.000548689	-0.0959898
16	23730000	23735000	24015000	24020000	0.00198059	0.000122216	-0.726165
16	23730000	23735000	24020000	24025000	0.00100955	0.000630747	-0.14843
16	23730000	23735000	24025000	24030000	0.00135364	0.00069207	-0.258846
16	23730000	23735000	24030000	24035000	0.00113396	0.000471092	-0.259353
16	23730000	23735000	24035000	24040000	0.00119857	0.000446507	-0.29418
16	23730000	23735000	24040000	24045000	0.00109437	0.000577508	-0.20234
16	23730000	23735000	24045000	24050000	0.00133146	0.00041508	-0.35834
16	23730000	23735000	24050000	24055000	0.000719876	0.000753986	0.0127999
16	23730000	23735000	24055000	24060000	0.0014938	0.000301902	-0.465926
16	23730000	23735000	24060000	24065000	0.00109097	0.000683185	-0.159748
16	23730000	23735000	24065000	24070000	0.00127118	0.000159484	-0.434609
16	23730000	23735000	24070000	24075000	0.000749088	0.000457455	-0.114394
16	23730000	23735000	24075000	24080000	0.000892601	0.000325036	-0.222138
16	23730000	23735000	24080000	24085000	0.00116483	0.000552939	-0.239445
16	23730000	23735000	24085000	24090000	0.000581277	0.00036255	-0.0859264
16	23730000	23735000	24090000	24095000	0.000587521	0.000274378	-0.122793
16	23730000	23735000	24095000	24100000	0.00131444	0.000657321	-0.257105
16	23730000	23735000	24100000	24105000	0.000466804	0.000408468	-0.0232978
16	23730000	23735000	24105000	24110000	0.000695626	0.000276893	-0.164023
16	23730000	23735000	24110000	24115000	0.000826586	0.000367403	-0.179818
16	23730000	23735000	24115000	24120000	0.00131601	0.000391674	-0.361448
16	23730000	23735000	24120000	24125000	0.000928896	0.00020803	-0.281998
16	23730000	23735000	24125000	24130000	0.000697231	0.000388446	-0.121092
16	23730000	23735000	24130000	24135000	0.00117723	0.000315274	-0.33709
16	23730000	23735000	24135000	24140000	0.00084785	0.000494451	-0.138512
16	23730000	23735000	24140000	24145000	0.000746272	0.000391421	-0.139079
16	23730000	23735000	24145000	24150000	0.000899769	0.000157195	-0.290475
16	23730000	23735000	24150000	24155000	0.000426838	0.000420711	-0.00291149
16	23730000	23735000	24155000	24160000	0.000898765	0.000284772	-0.240268
16	23730000	23735000	24160000	24165000	0.000764927	0.000128742	-0.248933
16	23730000	23735000	24165000	24170000	0.000696989	8.75969e-05	-0.238471
16	23730000	23735000	24170000	24175000	0.000646307	0.000122661	-0.204989
16	23730000	23735000	24175000	24180000	0.000821135	0.000748781	-0.0287716
16	23730000	23735000	24180000	24185000	0.000601476	0.000132475	-0.183652
16	23730000	23735000	24185000	24190000	0.000873473	0.000132767	-0.289745
16	23730000	23735000	24190000	24195000	0.000793688	0.000323529	-0.184104
16	23730000	23735000	24195000	24200000	0.000865601	0.000197311	-0.261469
16	23730000	23735000	24200000	24205000	0.000510657	0.000180944	-0.129263
16	23730000	23735000	24205000	24210000	0.000877034	0.000226685	-0.254463
16	23730000	23735000	24210000	24215000	0.00066068	0.000291289	-0.144756
16	23730000	23735000	24215000	24220000	0.000112353	0.000242954	0.0504771
16	23730000	23735000	24220000	24225000	0.00047534	0.000180373	-0.115696
16	23730000	23735000	24225000	24230000	0.000828747	0.000370642	-0.179397
16	23730000	23735000	24230000	24235000	0.000874535	0.000489729	-0.150776
16	23730000	23735000	24235000	24240000	0.000883649	0.000338895	-0.213231
16	23730000	23735000	24240000	24245000	0.00092378	0.000681146	-0.0952614
16	23730000	23735000	24245000	24250000	0.00113668	0.000336152	-0.313104
16	23730000	23735000	24250000	24255000	0.000724279	0.000351595	-0.146042
16	23730000	23735000	24255000	24260000	0.000752597	0.000641103	-0.0440544
16	23735000	23740000	23655000	23660000	0.0170867	0.0123979	-1.83136
16	23735000	23740000	23660000	23665000	0.0129533	0.0124644	-0.191415
16	23735000	23740000	23665000	23670000	0.012325	0.0152946	1.15906
16	23735000	23740000	23670000	23675000	0.0154903	0.0146383	-0.333199
16	23735000	23740000	23675000	23680000	0.0151829	0.0161569	0.379812
16	23735000	23740000	23680000	23685000	0.0156795	0.0166834	0.39146
16	23735000	23740000	23685000	23690000	0.0155737	0.0183742	1.09302
16	23735000	23740000	23690000	23695000	0.0169321	0.0167202	-0.083265
16	23735000	23740000	23695000	23700000	0.0182239	0.0189782	0.293999
16	23735000	23740000	23700000	23705000	0.0195063	0.0215101	0.781892
16	23735000	23740000	23705000	23710000	0.0216671	0.0256676	1.56159
16	23735000	23740000	23710000	23715000	0.0268537	0.0276269	0.301376
16	23735000	23740000	23715000	23720000	0.0300606	0.0349022	1.89001
16	23735000	23740000	23720000	23725000	0.033508	0.0413732	3.07062
16	23735000	23740000	23725000	23730000	0.0446225	0.0576647	5.09213
16	23735000	23740000	23730000	23735000	0.0605294	0.0902334	11.5981
16	23735000	23740000	23735000	23740000	0.0221684	0.0339069	4.58309
16	23735000	23740000	23740000	23745000	0.0618699	0.0856946	9.30239
16	23735000	23740000	23755000	23760000	0.0278635	0.0344957	2.58921
16	23735000	23740000	23760000	23765000	0.0255661	0.0306657	1.99071
16	23735000	23740000	23765000	23770000	0.0210575	0.0254959	1.73259
16	23735000	23740000	23770000	23775000	0.0221685	0.0236183	0.565608
16	23735000	23740000	23775000	23780000	0.0180468	0.020044	0.779347
16	23735000	23740000	23780000	23785000	0.0165878	0.0166777	0.0345969
16	23735000	23740000	23785000	23790000	0.0165239	0.0168062	0.109703
16	23735000	23740000	23790000	23795000	0.0151997	0.0151601	-0.0159902
16	23735000	23740000	23795000	23800000	0.0149054	0.0141584	-0.29222
16	23735000	23740000	23800000	23805000	0.0125471	0.0135324	0.384193
16	23735000	23740000	23805000	23810000	0.0128869	0.0114542	-0.559954
16	23735000	23740000	23810000	23815000	0.0121168	0.0132516	0.44259
16	23735000	23740000	23815000	23820000	0.0106214	0.00978755	-0.326107
16	23735000	23740000	23820000	23825000	0.0101875	0.00957198	-0.240849
16	23735000	23740000	23825000	23830000	0.0106749	0.0079853	-1.05073
16	23735000	23740000	23830000	23835000	0.00954388	0.00859756	-0.370032
16	23735000	23740000	23835000	23840000	0.00916239	0.00758142	-0.617848
16	23735000	23740000	23840000	23845000	0.00963293	0.00747276	-0.844006
16	23735000	23740000	23845000	23850000	0.0101512	0.00821869	-0.755117
16	23735000	23740000	23850000	23855000	0.00880242	0.00783262	-0.379202
16	23735000	23740000	23855000	23860000	0.0105574	0.00583573	-1.84419
16	23735000	23740000	23860000	23865000	0.00819072	0.00756671	-0.244181
16	23735000	23740000	23865000	23870000	0.0117742	0.00667625	-1.99113
16	23735000	23740000	23870000	23875000	0.00952674	0.00773425	-0.700439
16	23735000	23740000	23875000	23880000	0.0098733	0.00654575	-1.29984
16	23735000	23740000	23880000	23885000	0.0109062	0.00716828	-1.46009
16	23735000	23740000	23885000	23890000	0.0114647	0.00611551	-2.08922
16	23735000	23740000	23890000	23895000	0.0101092	0.00694228	-1.23712
16	23735000	23740000	23895000	23900000	0.0101541	0.00598717	-1.62759
16	23735000	23740000	23900000	23905000	0.00876556	0.00559578	-1.23823
16	23735000	23740000	23905000	23910000	0.00865833	0.00487323	-1.4785
16	23735000	23740000	23910000	23915000	0.00864541	0.00613921	-0.979123
16	23735000	23740000	23915000	23920000	0.00759687	0.0055731	-0.790748
16	23735000	23740000	23920000	23925000	0.00814116	0.00473792	-1.32939
16	23735000	23740000	23925000	23930000	0.00743317	0.00435347	-1.20306
16	23735000	23740000	23930000	23935000	0.00602334	0.00525369	-0.301045
16	23735000	23740000	23935000	23940000	0.00806236	0.00431079	-1.46541
16	23735000	23740000	23940000	23945000	0.00664508	0.00357917	-1.19768
16	23735000	23740000	23945000	23950000	0.00501006	0.00226987	-1.07049
16	23735000	23740000	23950000	23955000	0.00619265	0.00197666	-1.64675
16	23735000	23740000	23955000	23960000	0.00478963	0.00231793	-0.965653
16	23735000	23740000	23960000	23965000	0.00572837	0.00155779	-1.62902
16	23735000	23740000	23965000	23970000	0.00412833	0.00103714	-1.20755
16	23735000	23740000	23970000	23975000	0.0043998	0.00193181	-0.964204
16	23735000	23740000	23975000	23980000	0.00385719	0.00107554	-1.08668
16	23735000	23740000	23980000	23985000	0.00158077	0.000671394	-0.355605
16	23735000	23740000	23985000	23990000	0.00110714	0.000157066	-0.371498
16	23735000	23740000	23995000	24000000	0.00108167	0.000142329	-0.367305
16	23735000	23740000	24000000	24005000	0.000658227	0.00037921	-0.109468
16	23735000	23740000	24005000	24010000	0.000890979	0.000516993	-0.146551
16	23735000	23740000	24010000	24015000	0.0010298	0.000354271	-0.264297
16	23735000	23740000	24015000	24020000	0.0010827	0.000541103	-0.211999
16	23735000	23740000	24020000	24025000	0.00103476	0.000571211	-0.181524
16	23735000	23740000	24025000	24030000	0.00133196	0.000417831	-0.357461
16	23735000	23740000	24030000	24035000	0.000667571	0.000521431	-0.0575826
16	23735000	23740000	24035000	24040000	0.00117247	0.00049422	-0.265359
16	23735000	23740000	24040000	24045000	0.000492671	0.000575297	0.0317443
16	23735000	23740000	24045000	24050000	0.0014557	0.000183774	-0.497171
16	23735000	23740000	24050000	24055000	0.00106814	0.000365118	-0.27503
16	23735000	23740000	24055000	24060000	0.00101371	0.000334162	-0.265863
16	23735000	23740000	24060000	24065000	0.00139156	0.000567141	-0.322434
16	23735000	23740000	24065000	24070000	0.000595629	0.000294209	-0.118215
16	23735000	23740000	24070000	24075000	0.000692988	0.000900155	0.0803738
16	23735000	23740000	24075000	24080000	0.00117107	0.000449711	-0.282191
16	23735000	23740000	24080000	24085000	0.000795949	0.000329552	-0.182635
16	23735000	23740000	24085000	24090000	0.00114393	0.000286637	-0.33527
16	23735000	23740000	24090000	24095000	0.00115622	0.000546656	-0.238537
16	23735000	23740000	24095000	24100000	0.000919736	0.000467718	-0.17702
16	23735000	23740000	24100000	24105000	0.00102072	0.000565145	-0.178411
16	23735000	23740000	24105000	24110000	0.000829675	0.000429074	-0.156943
16	23735000	23740000	24110000	24115000	0.000516409	0.000406663	-0.043372
16	23735000	23740000	24115000	24120000	0.000685146	0.000371595	-0.122953
16	23735000	23740000	24120000	24125000	0.00118483	0.00023026	-0.373255
16	23735000	23740000	24125000	24130000	0.00117809	0.000675642	-0.19671
16	23735000	23740000	24130000	24135000	0.00138608	0.000436205	-0.371422
16	23735000	23740000	24135000	24140000	0.000579352	0.000109457	-0.184001
16	23735000	23740000	24140000	24145000	0.00126095	0.000505456	-0.295519
16	23735000	23740000	24145000	24150000	0.00054105	0.000347985	-0.0759062
16	23735000	23740000	24150000	24155000	0.000466666	0.000413926	-0.0211127
16	23735000	23740000	24155000	24160000	0.00063582	0.000210134	-0.166738
16	23735000	23740000	24160000	24165000	0.00059736	0.000284999	-0.122488
16	23735000	23740000	24165000	24170000	0.00119747	0.000436308	-0.297732
16	23735000	23740000	24170000	24175000	0.000504725	0.000407305	-0.0385591
16	23735000	23740000	24175000	24180000	0.000359103	0.000414397	0.0210719
16	23735000	23740000	24180000	24185000	0.0004932	0.000342138	-0.0595049
16	23735000	23740000	24185000	24190000	0.000795815	0.000367387	-0.167809
16	23735000	23740000	24190000	24195000	0.000467249	5.96835e-05	-0.159663
16	23735000	23740000	24195000	24200000	0.000946371	0.000272994	-0.263455
16	23735000	23740000	24200000	24205000	0.000837461	0.00020028	-0.249322
16	23735000	23740000	24205000	24210000	0.000479435	0.000188181	-0.114246
16	23735000	23740000	24210000	24215000	0.00138446	0.000376152	-0.394238
16	23735000	23740000	24215000	24220000	0.00042993	0.000107566	-0.126394
16	23735000	23740000	24220000	24225000	0.000816664	0.000133098	-0.267433
16	23735000	23740000	24225000	24230000	0.000664458	0.000205124	-0.179877
16	23735000	23740000	24230000	24235000	0.00088259	0.00027103	-0.239317
16	23735000	23740000	24235000	24240000	0.000702621	0.000225065	-0.186992
16	23735000	23740000	24240000	24245000	0.000785539	0.000376966	-0.160056
16	23735000	23740000	24245000	24250000	0.000650962	0.000265766	-0.150928
16	23735000	23740000	24250000	24255000	0.000615893	0.000466999	-0.0586583
16	23735000	23740000	24255000	24260000	0.000352638	0.000304119	-0.0194647
16	23740000	23745000	23655000	23660000	0.0197981	0.0194966	-0.118244
16	23740000	23745000	23660000	23665000	0.0149596	0.0109108	-1.58148
16	23740000	23745000	23665000	23670000	0.0141213	0.0136602	-0.180574
16	23740000	23745000	23670000	23675000	0.012254	0.0143874	0.832511
16	23740000	23745000	23675000	23680000	0.0142752	0.0157559	0.577662
16	23740000	23745000	23680000	23685000	0.0134398	0.0154955	0.80218
16	23740000	23745000	23685000	23690000	0.014554	0.0158429	0.502743
16	23740000	23745000	23690000	23695000	0.0162121	0.0160303	-0.0715167
16	23740000	23745000	23695000	23700000	0.0155539	0.0187626	1.25237
16	23740000	23745000	23700000	23705000	0.0190277	0.0199158	0.346244
16	23740000	23745000	23705000	23710000	0.0210151	0.0219049	0.346915
[truncated: 12,083 more rows]

## Sheet: 3B
Chr	Coordinate	DN3 insulation	DP insulation	ESC (untreated) insulation	ESC (CRISPRa Bcl6) insulation
16	23759000	0.311003	0.274272	0.268631	0.264746
16	23761000	0.297036	0.261711	0.253755	0.252884
16	23763000	0.276437	0.245083	0.23794	0.233656
16	23765000	0.278936	0.248996	0.244406	0.241854
16	23767000	0.283826	0.253239	0.252698	0.249733
16	23769000	0.291153	0.259147	0.259512	0.259055
16	23771000	0.293507	0.259922	0.263316	0.268067
16	23773000	0.292711	0.26012	0.264005	0.271548
16	23775000	0.295629	0.260177	0.27035	0.274233
16	23777000	0.298994	0.26168	0.277323	0.277859
16	23779000	0.300554	0.262921	0.282287	0.285985
16	23781000	0.303664	0.261765	0.287499	0.282893
16	23783000	0.307	0.255672	0.291054	0.281829
16	23785000	0.307589	0.248354	0.293074	0.284141
16	23787000	0.31264	0.248839	0.297033	0.285925
16	23789000	0.320304	0.250458	0.297319	0.28325
16	23791000	0.323973	0.245024	0.300798	0.282467
16	23793000	0.328177	0.243487	0.302828	0.282603
16	23795000	0.331042	0.242088	0.306347	0.285536
16	23797000	0.305459	0.218945	0.284424	0.26727
16	23799000	0.306825	0.21504	0.283728	0.26628
16	23801000	0.308136	0.208897	0.279009	0.262145
16	23803000	0.311084	0.199205	0.279704	0.260527
16	23805000	0.311426	0.194737	0.274685	0.253065
16	23807000	0.311663	0.193294	0.271208	0.244946
16	23809000	0.310172	0.188015	0.266953	0.240505
16	23811000	0.308033	0.183106	0.261118	0.231813
16	23813000	0.305967	0.176491	0.250406	0.223143
16	23815000	0.302733	0.169674	0.242478	0.210173
16	23817000	0.300554	0.160205	0.234335	0.200049
16	23819000	0.29771	0.152671	0.224809	0.191219
16	23823000	0.290909	0.141442	0.2097	0.175403
16	23825000	0.287714	0.143205	0.201457	0.168047
16	23827000	0.283648	0.141234	0.193231	0.158758
16	23829000	0.279506	0.135677	0.183534	0.149823
16	23831000	0.274018	0.133045	0.171704	0.136891
16	23833000	0.270495	0.124856	0.160027	0.128636
16	23835000	0.266317	0.117924	0.148563	0.120053
16	23837000	0.262753	0.112977	0.137736	0.108362
16	23839000	0.235166	0.0917598	0.110277	0.0834294
16	23841000	0.208109	0.0717227	0.0815199	0.0485347
16	23843000	0.198173	0.0644777	0.0694463	0.039169
16	23845000	0.181314	0.0493011	0.0569712	0.0251881
16	23847000	0.167752	0.0300668	0.0402888	0.00412611
16	23849000	0.180096	0.0310556	0.05097	0.0140914
16	23851000	0.185987	0.034235	0.0590032	0.0238703
16	23853000	0.192039	0.0318728	0.0643246	0.0232797
16	23855000	0.191506	0.0191846	0.0684939	0.021732
16	23863000	0.166493	-0.0225191	0.0459659	-0.006106
16	23865000	0.155996	-0.0190719	0.0367218	-0.0121336
16	23867000	0.145293	-0.0202395	0.028945	-0.0172824
16	23869000	0.132019	-0.030935	0.0144936	-0.0288001
16	23871000	0.114392	-0.044853	0.000484468	-0.0400248
16	23873000	0.0904661	-0.0593889	-0.0149123	-0.0610757
16	23875000	0.0844851	-0.0627654	-0.0337626	-0.0743422
16	23877000	0.0665483	-0.0746313	-0.0499112	-0.0896639
16	23879000	0.0423855	-0.0865326	-0.0651545	-0.104735
16	23881000	0.0195983	-0.10535	-0.0878581	-0.120129
16	23883000	-0.00542079	-0.123442	-0.109947	-0.139239
16	23885000	-0.0301449	-0.145549	-0.129158	-0.167823
16	23887000	-0.0590278	-0.170941	-0.144657	-0.189609
16	23889000	-0.0884638	-0.197473	-0.162801	-0.205963
16	23891000	-0.121677	-0.228768	-0.184293	-0.231998
16	23893000	-0.158184	-0.263134	-0.203097	-0.245827
16	23897000	-0.217628	-0.310159	-0.233778	-0.279421
16	23899000	-0.24356	-0.330684	-0.242142	-0.286511
16	23901000	-0.258471	-0.341952	-0.243116	-0.283303
16	23903000	-0.271222	-0.344851	-0.236123	-0.278554
16	23905000	-0.28386	-0.355441	-0.234663	-0.274372
16	23907000	-0.303819	-0.371697	-0.234129	-0.278825
16	23909000	-0.31985	-0.405526	-0.237661	-0.287024
16	23911000	-0.322872	-0.422294	-0.230856	-0.283183
16	23913000	-0.339621	-0.447503	-0.233295	-0.282262
16	23915000	-0.354556	-0.47698	-0.235666	-0.284555
16	23917000	-0.375272	-0.512223	-0.243578	-0.290964
16	23919000	-0.403248	-0.541081	-0.257875	-0.305462
16	23921000	-0.431758	-0.582019	-0.280886	-0.326573
16	23923000	-0.444627	-0.612125	-0.286386	-0.338963
16	23925000	-0.47599	-0.658933	-0.310526	-0.36172
16	23929000	-0.509516	-0.696766	-0.33162	-0.383724
16	23931000	-0.539316	-0.731561	-0.347182	-0.403404
16	23933000	-0.574783	-0.771764	-0.370321	-0.428702
16	23935000	-0.617697	-0.826216	-0.393974	-0.454172
16	23937000	-0.656835	-0.892587	-0.422576	-0.486192
16	23943000	-0.71399	-0.963202	-0.467511	-0.534103
16	23945000	-0.712045	-0.952202	-0.480171	-0.554848
16	23947000	-0.71845	-0.950138	-0.492784	-0.567356
16	23949000	-0.737939	-0.96866	-0.493799	-0.560156
16	23951000	-0.787386	-1.00656	-0.513691	-0.594578
16	23953000	-0.83723	-1.03216	-0.545262	-0.625871
16	23955000	-0.869266	-1.06035	-0.56933	-0.655339
16	23957000	-0.887298	-1.055	-0.586814	-0.666654
16	23959000	-0.914078	-1.06348	-0.600066	-0.687457
16	23961000	-0.926372	-1.06678	-0.596314	-0.680967
16	23963000	-0.926722	-1.0536	-0.596522	-0.677887
16	23965000	-0.939698	-1.05708	-0.591759	-0.666502
16	23967000	-0.970869	-1.05597	-0.604717	-0.676288
16	23969000	-0.991355	-1.03503	-0.607151	-0.65197
16	23971000	-1.00101	-1.02445	-0.606596	-0.642041
16	23973000	-1.02362	-1.0122	-0.603795	-0.639764
16	23975000	-1.05409	-1.0143	-0.601506	-0.63108
16	23977000	-1.08826	-1.04621	-0.60612	-0.639271
16	23979000	-1.11332	-1.06465	-0.613672	-0.645697
16	23981000	-1.15653	-1.09198	-0.621826	-0.663086
16	23983000	-1.19528	-1.11928	-0.62169	-0.673993
16	23985000	-1.21306	-1.13715	-0.618513	-0.682339
16	23987000	-1.18678	-1.11471	-0.602329	-0.665762
16	23989000	-1.14505	-1.07236	-0.588676	-0.663954
16	23991000	-1.0893	-1.01164	-0.55564	-0.644581
16	23993000	-1.03162	-0.940615	-0.519669	-0.627717
16	23995000	-0.952648	-0.855915	-0.486046	-0.603558
16	23997000	-0.870342	-0.766486	-0.452126	-0.575474
16	23999000	-0.768052	-0.663467	-0.393407	-0.512439
16	24001000	-0.689064	-0.581555	-0.357375	-0.474952
16	24003000	-0.641976	-0.531427	-0.344053	-0.459518
16	24005000	-0.571674	-0.460048	-0.312315	-0.430641
16	24007000	-0.501626	-0.38826	-0.280726	-0.396053
16	24009000	-0.440006	-0.322274	-0.250982	-0.365956
16	24011000	-0.384846	-0.258651	-0.225476	-0.335801
16	24013000	-0.3331	-0.203406	-0.203088	-0.309249
16	24015000	-0.282695	-0.150096	-0.181891	-0.284937
16	24017000	-0.236432	-0.106083	-0.160217	-0.264223
16	24019000	-0.189111	-0.0558344	-0.136256	-0.242594
16	24021000	-0.138152	-0.00405143	-0.110604	-0.208856
16	24023000	-0.0921701	0.0440325	-0.0854198	-0.175694
16	24025000	-0.048891	0.0899151	-0.0644161	-0.153402
16	24027000	-0.00926665	0.12982	-0.0434392	-0.130205
16	24029000	0.0291747	0.168669	-0.0225916	-0.109443
16	24031000	0.0647521	0.204863	-0.0012416	-0.0877215
16	24033000	0.0980875	0.2429	0.0178496	-0.0645927
16	24035000	0.124612	0.281704	0.0395503	-0.04215
16	24037000	0.159063	0.316393	0.0607292	-0.0193298
16	24039000	0.186658	0.348435	0.0789928	-0.00351207
16	24041000	0.201259	0.358323	0.0863702	0.00692036
16	24043000	0.238879	0.39652	0.118417	0.0359208
16	24045000	0.263746	0.422731	0.136311	0.0548988
16	24047000	0.28895	0.449528	0.157714	0.0735934
16	24049000	0.315845	0.474375	0.171213	0.0912882
16	24051000	0.345767	0.493514	0.191179	0.107536
16	24053000	0.372595	0.517899	0.208131	0.126555
16	24055000	0.396049	0.541499	0.224138	0.141654
16	24057000	0.418002	0.560043	0.23765	0.157197
16	24059000	0.435347	0.577146	0.248905	0.168811
16	24061000	0.453349	0.593282	0.261385	0.187322
16	24063000	0.46936	0.609138	0.27598	0.207759
16	24065000	0.481491	0.622088	0.286046	0.22092
16	24067000	0.491688	0.632276	0.294114	0.228411
16	24069000	0.503308	0.644878	0.306076	0.241183
16	24071000	0.515071	0.653119	0.313657	0.254241
16	24073000	0.525792	0.659589	0.319799	0.267536
16	24075000	0.533307	0.667717	0.326247	0.276809
16	24077000	0.545042	0.676146	0.333502	0.287056
16	24079000	0.553172	0.679927	0.339817	0.297284
16	24081000	0.563322	0.683397	0.346048	0.304234
16	24083000	0.572331	0.688885	0.349893	0.314422
16	24085000	0.580888	0.688814	0.351987	0.322625
16	24087000	0.583868	0.685089	0.354018	0.32728
16	24089000	0.584161	0.677339	0.355875	0.333578
16	24091000	0.579628	0.666805	0.35454	0.338243
16	24093000	0.573809	0.656162	0.351367	0.34389
16	24095000	0.567819	0.650152	0.350724	0.34595
16	24097000	0.564172	0.64373	0.348588	0.349098
16	24099000	0.559721	0.638735	0.347402	0.346785
16	24103000	0.554818	0.627513	0.346359	0.345767
16	24105000	0.552112	0.62564	0.345969	0.348645
16	24107000	0.55211	0.62351	0.344918	0.351831
16	24109000	0.550086	0.620313	0.347323	0.355249
16	24111000	0.546755	0.614893	0.348555	0.357932
16	24113000	0.542337	0.608591	0.346654	0.356654
16	24115000	0.539402	0.604872	0.347466	0.354322
16	24117000	0.535051	0.600426	0.348502	0.355355
16	24119000	0.52901	0.595407	0.348495	0.352797
16	24121000	0.522114	0.588911	0.345697	0.354195
16	24123000	0.517564	0.583041	0.34555	0.356783
16	24125000	0.511591	0.580101	0.345678	0.357431
16	24127000	0.505906	0.580367	0.343833	0.355458
16	24129000	0.499083	0.576899	0.340289	0.354095
16	24131000	0.489427	0.572151	0.337454	0.351268
16	24133000	0.480315	0.567777	0.332886	0.34828
16	24135000	0.469735	0.564868	0.326699	0.346589
16	24137000	0.464437	0.561157	0.322816	0.343136
16	24141000	0.459476	0.55746	0.318703	0.339673
16	24143000	0.458088	0.561114	0.321622	0.343982
16	24145000	0.456682	0.565346	0.324082	0.341594
16	24147000	0.454625	0.567443	0.324489	0.342
16	24149000	0.454487	0.568631	0.324078	0.344932
16	24151000	0.455884	0.570958	0.32353	0.347569
16	24153000	0.457737	0.573249	0.324864	0.348655
16	24155000	0.463369	0.582138	0.326462	0.351115
16	24157000	0.471912	0.594683	0.331443	0.359242

## Sheet: 3D
Chr	From1	To1	From2	To2	ESC untreated interaction score	ESC CRISPRa Bcl6 interaction score	Induced-untreated (z-score)
16	23655000	23660000	23660000	23665000	0.0740863	0.0956142	14.5014
16	23655000	23660000	23665000	23670000	0.0629874	0.0628916	-0.0649092
16	23655000	23660000	23670000	23675000	0.0376291	0.0400473	1.6286
16	23655000	23660000	23675000	23680000	0.0385058	0.0300393	-5.70366
16	23655000	23660000	23680000	23685000	0.0331149	0.0278297	-3.56068
16	23655000	23660000	23685000	23690000	0.0263627	0.0282136	1.24641
16	23655000	23660000	23690000	23695000	0.0221733	0.0213413	-0.560853
16	23655000	23660000	23695000	23700000	0.024095	0.0201566	-2.6534
16	23655000	23660000	23700000	23705000	0.019193	0.0174687	-1.1619
16	23655000	23660000	23705000	23710000	0.019062	0.0198829	0.552555
16	23655000	23660000	23710000	23715000	0.0153302	0.013821	-1.01707
16	23655000	23660000	23715000	23720000	0.0152251	0.0193919	2.80651
16	23655000	23660000	23720000	23725000	0.0164659	0.0170905	0.420349
16	23655000	23660000	23725000	23730000	0.0169366	0.0171091	0.115803
16	23655000	23660000	23730000	23735000	0.0167779	0.0139516	-1.90422
16	23655000	23660000	23735000	23740000	0.0156594	0.00947266	-4.16797
16	23655000	23660000	23740000	23745000	0.013829	0.0145467	0.48304
16	23655000	23660000	23755000	23760000	0.0117658	0.0120682	0.203314
16	23655000	23660000	23760000	23765000	0.00850079	0.0134113	3.30748
16	23655000	23660000	23765000	23770000	0.0140277	0.014807	0.52458
16	23655000	23660000	23770000	23775000	0.0111499	0.0117384	0.39604
16	23655000	23660000	23775000	23780000	0.0107284	0.0101357	-0.399694
16	23655000	23660000	23780000	23785000	0.0136851	0.00884099	-3.26349
16	23655000	23660000	23785000	23790000	0.00960804	0.0136881	2.74807
16	23655000	23660000	23790000	23795000	0.0085918	0.00879722	0.137989
16	23655000	23660000	23795000	23800000	0.0106269	0.0121265	1.00978
16	23655000	23660000	23800000	23805000	0.0101354	0.00881499	-0.889873
16	23655000	23660000	23805000	23810000	0.00865934	0.0100478	0.934906
16	23655000	23660000	23810000	23815000	0.010278	0.00729794	-2.00782
16	23655000	23660000	23815000	23820000	0.0120839	0.0106217	-0.985396
16	23655000	23660000	23820000	23825000	0.010775	0.00854104	-1.50522
16	23655000	23660000	23825000	23830000	0.0100892	0.00967754	-0.277718
16	23655000	23660000	23830000	23835000	0.00891844	0.00858544	-0.224716
16	23655000	23660000	23835000	23840000	0.00792745	0.0116095	2.47993
16	23655000	23660000	23840000	23845000	0.00975408	0.0105476	0.53417
16	23655000	23660000	23845000	23850000	0.00768119	0.0108975	2.16619
16	23655000	23660000	23850000	23855000	0.010508	0.0109025	0.265395
16	23655000	23660000	23855000	23860000	0.00986146	0.010574	0.479623
16	23655000	23660000	23860000	23865000	0.00992388	0.00766025	-1.52524
16	23655000	23660000	23865000	23870000	0.0106462	0.0134022	1.85616
16	23655000	23660000	23870000	23875000	0.00677177	0.0046464	-1.4321
16	23655000	23660000	23875000	23880000	0.0137701	0.00652091	-4.88364
16	23655000	23660000	23880000	23885000	0.00769099	0.00854735	0.576472
16	23655000	23660000	23885000	23890000	0.0103036	0.00992938	-0.252504
16	23655000	23660000	23890000	23895000	0.00935879	0.00574782	-2.43284
16	23655000	23660000	23895000	23900000	0.00906531	0.0109686	1.28175
16	23655000	23660000	23900000	23905000	0.00857963	0.0102031	1.09322
16	23655000	23660000	23905000	23910000	0.00701515	0.00808509	0.720344
16	23655000	23660000	23910000	23915000	0.00662534	0.00933419	1.82437
16	23655000	23660000	23915000	23920000	0.00754432	0.00624421	-0.876183
16	23655000	23660000	23920000	23925000	0.00954258	0.00843215	-0.748405
16	23655000	23660000	23925000	23930000	0.00723225	0.00798678	0.507877
16	23655000	23660000	23930000	23935000	0.00829936	0.0074787	-0.553214
16	23655000	23660000	23935000	23940000	0.00728313	0.00653588	-0.503764
16	23655000	23660000	23940000	23945000	0.0073485	0.00729902	-0.0337222
16	23655000	23660000	23945000	23950000	0.00569617	0.0093863	2.48538
16	23655000	23660000	23950000	23955000	0.00515943	0.00687995	1.15859
16	23655000	23660000	23955000	23960000	0.00580943	0.00594963	0.0940511
16	23655000	23660000	23960000	23965000	0.006904	0.00420722	-1.81702
16	23655000	23660000	23965000	23970000	0.00438027	0.00623673	1.25017
16	23655000	23660000	23970000	23975000	0.00488245	0.00712176	1.50807
16	23655000	23660000	23975000	23980000	0.00162868	0.00435963	1.83925
16	23655000	23660000	23980000	23985000	0.00567982	0.00252099	-2.12827
16	23655000	23660000	23985000	23990000	0.00288366	0.0031454	0.175922
16	23655000	23660000	23990000	23995000	0.0036307	0.0036907	0.040023
16	23655000	23660000	23995000	24000000	0.00156842	0.000636521	-0.628148
16	23655000	23660000	24000000	24005000	0.00328674	0.00155245	-1.16866
16	23655000	23660000	24005000	24010000	0.0019948	0.0029921	0.671417
16	23655000	23660000	24010000	24015000	0.00314845	0.0021946	-0.64293
16	23655000	23660000	24015000	24020000	0.00196658	0.00109832	-0.585278
16	23655000	23660000	24020000	24025000	0.00306835	0.00391139	0.567501
16	23655000	23660000	24025000	24030000	0.00126207	0.00187998	0.415851
16	23655000	23660000	24030000	24035000	0.00317278	0.00200495	-0.787072
16	23655000	23660000	24035000	24040000	0.00322603	0.00140414	-1.22767
16	23655000	23660000	24040000	24045000	0.003933	0.00318117	-0.506847
16	23655000	23660000	24045000	24050000	0.00156975	0.000826974	-0.500747
16	23655000	23660000	24050000	24055000	0.00254738	0.00250987	-0.0256571
16	23655000	23660000	24055000	24060000	0.00156415	0.00373789	1.4639
16	23655000	23660000	24060000	24065000	0.00163954	0.00296801	0.894498
16	23655000	23660000	24065000	24070000	0.00214192	0.00135577	-0.529964
16	23655000	23660000	24070000	24075000	0.00260303	0.00301495	0.277084
16	23655000	23660000	24075000	24080000	0.00105839	0.00314266	1.40363
16	23655000	23660000	24080000	24085000	0.00299996	0.00268447	-0.212914
16	23655000	23660000	24085000	24090000	0.00240012	0.00191483	-0.327299
16	23655000	23660000	24090000	24095000	0.00240331	0.000521804	-1.26782
16	23655000	23660000	24095000	24100000	0.00355275	0.0036685	0.0775825
16	23655000	23660000	24100000	24105000	0.00280321	0.00406791	0.851541
16	23655000	23660000	24105000	24110000	0.0034987	0.000495474	-2.02345
16	23655000	23660000	24110000	24115000	0.00191831	0.00144317	-0.320465
16	23655000	23660000	24115000	24120000	0.00164785	0.00200858	0.242608
16	23655000	23660000	24120000	24125000	0.00184815	0.00274182	0.601605
16	23655000	23660000	24125000	24130000	0.00139308	0.0030187	1.09467
16	23655000	23660000	24130000	24135000	0.00343348	0.00216238	-0.856636
16	23655000	23660000	24140000	24145000	0.00385118	0.00251331	-0.901615
16	23655000	23660000	24145000	24150000	0.000733978	0.00301366	1.53526
16	23655000	23660000	24150000	24155000	0.0023653	0.00269118	0.219128
16	23655000	23660000	24155000	24160000	0.000874308	0.000906456	0.0212626
16	23655000	23660000	24160000	24165000	0.00136515	0.00354348	1.46699
16	23655000	23660000	24165000	24170000	0.00338873	0.000840434	-1.71699
16	23655000	23660000	24170000	24175000	0.00182701	0.00389924	1.39552
16	23655000	23660000	24175000	24180000	0.00281212	0.00142764	-0.933013
16	23655000	23660000	24180000	24185000	0.00267408	0.00236409	-0.209215
16	23655000	23660000	24185000	24190000	0.00231424	0.00135278	-0.648056
16	23655000	23660000	24190000	24195000	0.00252004	0.00207441	-0.300579
16	23655000	23660000	24195000	24200000	0.00221878	0.00182096	-0.268378
16	23655000	23660000	24200000	24205000	0.00233127	0.00133975	-0.668304
16	23655000	23660000	24205000	24210000	0.00337941	0.00333095	-0.033038
16	23655000	23660000	24210000	24215000	0.00167506	0.000978124	-0.469866
16	23655000	23660000	24215000	24220000	0.0037029	0.0049549	0.842986
16	23655000	23660000	24220000	24225000	0.00230088	0.000672015	-1.09764
16	23655000	23660000	24225000	24230000	0.00227429	0.000937604	-0.900823
16	23655000	23660000	24230000	24235000	0.0028617	0.00243444	-0.288202
16	23655000	23660000	24235000	24240000	0.000868686	0.00126392	0.265847
16	23655000	23660000	24240000	24245000	0.00227994	0.0016102	-0.451549
16	23655000	23660000	24245000	24250000	0.00212946	0.00089884	-0.829374
16	23655000	23660000	24250000	24255000	0.00259351	0.00225802	-0.226389
16	23655000	23660000	24255000	24260000	0.00189785	0.00461431	1.82948
16	23660000	23665000	23655000	23660000	0.0740863	0.0956142	14.5014
16	23660000	23665000	23660000	23665000	0.0298785	0.0315461	1.12292
16	23660000	23665000	23665000	23670000	0.0598514	0.066775	4.66352
16	23660000	23665000	23670000	23675000	0.0442991	0.0457788	0.996342
16	23660000	23665000	23675000	23680000	0.0352048	0.0377955	1.7448
16	23660000	23665000	23680000	23685000	0.0315651	0.0323219	0.509371
16	23660000	23665000	23685000	23690000	0.0265927	0.0250987	-1.00678
16	23660000	23665000	23690000	23695000	0.0240702	0.0229294	-0.768809
16	23660000	23665000	23695000	23700000	0.0216268	0.0190474	-1.73791
16	23660000	23665000	23700000	23705000	0.0200995	0.0185363	-1.05344
16	23660000	23665000	23705000	23710000	0.0204562	0.0176341	-1.90144
16	23660000	23665000	23710000	23715000	0.0163643	0.0150596	-0.879281
16	23660000	23665000	23715000	23720000	0.0180622	0.0152759	-1.87736
16	23660000	23665000	23720000	23725000	0.0141147	0.0131005	-0.683606
16	23660000	23665000	23725000	23730000	0.0150531	0.0127107	-1.57827
16	23660000	23665000	23730000	23735000	0.0136599	0.0137693	0.0732817
16	23660000	23665000	23735000	23740000	0.0130131	0.012111	-0.608068
16	23660000	23665000	23740000	23745000	0.0132329	0.0135158	0.19022
16	23660000	23665000	23755000	23760000	0.0120961	0.0118334	-0.177346
16	23660000	23665000	23760000	23765000	0.0113165	0.0116396	0.217312
16	23660000	23665000	23765000	23770000	0.0109978	0.0100751	-0.621959
16	23660000	23665000	23770000	23775000	0.011788	0.0112474	-0.364563
16	23660000	23665000	23775000	23780000	0.00915062	0.0100401	0.598754
16	23660000	23665000	23780000	23785000	0.00965626	0.0100281	0.250059
16	23660000	23665000	23785000	23790000	0.00891596	0.00890268	-0.00933405
16	23660000	23665000	23790000	23795000	0.00949952	0.00854534	-0.643156
16	23660000	23665000	23795000	23800000	0.00993588	0.00870646	-0.828563
16	23660000	23665000	23800000	23805000	0.00912559	0.00993418	0.544295
16	23660000	23665000	23805000	23810000	0.00865364	0.00947154	0.550565
16	23660000	23665000	23810000	23815000	0.00899141	0.00902893	0.0248874
16	23660000	23665000	23815000	23820000	0.008555	0.0095699	0.683276
16	23660000	23665000	23820000	23825000	0.0089525	0.00890694	-0.031083
16	23660000	23665000	23825000	23830000	0.00868634	0.00946858	0.526541
16	23660000	23665000	23830000	23835000	0.00900011	0.00819032	-0.545895
16	23660000	23665000	23835000	23840000	0.00995026	0.00827395	-1.1296
16	23660000	23665000	23840000	23845000	0.00861788	0.00899491	0.25359
16	23660000	23665000	23845000	23850000	0.00917213	0.00828428	-0.598472
16	23660000	23665000	23850000	23855000	0.00888108	0.00828811	-0.399835
16	23660000	23665000	23855000	23860000	0.011954	0.00837334	-2.41244
16	23660000	23665000	23860000	23865000	0.00861828	0.00897763	0.241678
16	23660000	23665000	23865000	23870000	0.0099852	0.0085712	-0.952904
16	23660000	23665000	23870000	23875000	0.00850625	0.00863426	0.0858342
16	23660000	23665000	23875000	23880000	0.00896886	0.0100246	0.710758
16	23660000	23665000	23880000	23885000	0.00876639	0.0087719	0.00332042
16	23660000	23665000	23885000	23890000	0.00947237	0.00855477	-0.618517
16	23660000	23665000	23890000	23895000	0.0100283	0.00861762	-0.950678
16	23660000	23665000	23895000	23900000	0.00961717	0.00892353	-0.46765
16	23660000	23665000	23900000	23905000	0.00774722	0.00783246	0.0570213
16	23660000	23665000	23905000	23910000	0.00812297	0.0078536	-0.181851
16	23660000	23665000	23910000	23915000	0.00741924	0.00771831	0.201067
16	23660000	23665000	23915000	23920000	0.00691576	0.00696205	0.0307887
16	23660000	23665000	23920000	23925000	0.00692753	0.0066238	-0.204992
16	23660000	23665000	23925000	23930000	0.00696118	0.00735946	0.267902
16	23660000	23665000	23930000	23935000	0.00700728	0.00740275	0.266012
16	23660000	23665000	23935000	23940000	0.00542139	0.00910906	2.48373
16	23660000	23665000	23940000	23945000	0.0081101	0.00762949	-0.324141
16	23660000	23665000	23945000	23950000	0.00731709	0.00832473	0.678374
16	23660000	23665000	23950000	23955000	0.00746774	0.00544806	-1.3609
16	23660000	23665000	23955000	23960000	0.00671633	0.00550868	-0.813899
16	23660000	23665000	23960000	23965000	0.00617414	0.00539719	-0.523767
16	23660000	23665000	23965000	23970000	0.00534936	0.00462828	-0.486133
16	23660000	23665000	23970000	23975000	0.00486648	0.00333861	-1.02961
16	23660000	23665000	23975000	23980000	0.00371283	0.00298278	-0.492176
16	23660000	23665000	23980000	23985000	0.00353501	0.00279483	-0.498997
16	23660000	23665000	23985000	23990000	0.00333904	0.00269003	-0.437585
16	23660000	23665000	23990000	23995000	0.00262753	0.00175355	-0.589135
16	23660000	23665000	23995000	24000000	0.00259646	0.00177424	-0.554263
16	23660000	23665000	24000000	24005000	0.00225053	0.00216365	-0.0589137
16	23660000	23665000	24005000	24010000	0.00250573	0.00222044	-0.192573
16	23660000	23665000	24010000	24015000	0.00267209	0.00211323	-0.376858
16	23660000	23665000	24015000	24020000	0.00213482	0.0019482	-0.126104
16	23660000	23665000	24020000	24025000	0.00207252	0.00241592	0.23093
16	23660000	23665000	24025000	24030000	0.0026944	0.00254074	-0.103904
16	23660000	23665000	24030000	24035000	0.00196812	0.00152417	-0.299449
16	23660000	23665000	24035000	24040000	0.00231132	0.00231276	0.000572856
16	23660000	23665000	24040000	24045000	0.00228998	0.00214963	-0.0949416
16	23660000	23665000	24045000	24050000	0.00232885	0.00345766	0.760006
16	23660000	23665000	24050000	24055000	0.00190498	0.00185501	-0.0340587
16	23660000	23665000	24055000	24060000	0.00217339	0.00219036	0.011039
16	23660000	23665000	24060000	24065000	0.00249172	0.00181756	-0.454525
16	23660000	23665000	24065000	24070000	0.00235837	0.00223309	-0.0847851
16	23660000	23665000	24070000	24075000	0.00222918	0.00201911	-0.141898
16	23660000	23665000	24075000	24080000	0.00241275	0.00209042	-0.217523
16	23660000	23665000	24080000	24085000	0.00230676	0.00160344	-0.474169
16	23660000	23665000	24085000	24090000	0.00230768	0.00248675	0.120229
16	23660000	23665000	24090000	24095000	0.00219893	0.00185116	-0.234665
16	23660000	23665000	24095000	24100000	0.00212117	0.0016268	-0.333416
16	23660000	23665000	24100000	24105000	0.00243442	0.00180392	-0.425116
16	23660000	23665000	24105000	24110000	0.00176089	0.00200885	0.166639
16	23660000	23665000	24110000	24115000	0.00239478	0.00219419	-0.135516
16	23660000	23665000	24115000	24120000	0.0021108	0.00171779	-0.265136
16	23660000	23665000	24120000	24125000	0.00240751	0.00130271	-0.744618
16	23660000	23665000	24125000	24130000	0.00200374	0.00286853	0.582151
16	23660000	23665000	24130000	24135000	0.00223632	0.00264842	0.277206
16	23660000	23665000	24135000	24140000	0.00180515	0.0023331	0.355244
16	23660000	23665000	24140000	24145000	0.00209032	0.0017514	-0.228695
16	23660000	23665000	24145000	24150000	0.00215127	0.0018137	-0.227792
16	23660000	23665000	24150000	24155000	0.00176525	0.00210266	0.226895
16	23660000	23665000	24155000	24160000	0.00192984	0.00183757	-0.0625506
16	23660000	23665000	24160000	24165000	0.00213823	0.00138429	-0.508263
16	23660000	23665000	24165000	24170000	0.00217652	0.00244911	0.183233
16	23660000	23665000	24170000	24175000	0.00201164	0.00167972	-0.223982
16	23660000	23665000	24175000	24180000	0.00249303	0.00162794	-0.583138
16	23660000	23665000	24180000	24185000	0.00197393	0.00179718	-0.119459
16	23660000	23665000	24185000	24190000	0.00221075	0.00248526	0.184528
16	23660000	23665000	24190000	24195000	0.00183677	0.0019055	0.0459056
16	23660000	23665000	24195000	24200000	0.00227096	0.0019034	-0.247988
16	23660000	23665000	24200000	24205000	0.00192966	0.00231988	0.262467
16	23660000	23665000	24205000	24210000	0.00228263	0.0021805	-0.0691917
16	23660000	23665000	24210000	24215000	0.00149105	0.00235464	0.581345
16	23660000	23665000	24215000	24220000	0.00190935	0.00222579	0.212771
16	23660000	23665000	24220000	24225000	0.00219799	0.00195832	-0.161841
16	23660000	23665000	24225000	24230000	0.00190454	0.00207891	0.117062
16	23660000	23665000	24230000	24235000	0.00173077	0.00215911	0.28815
16	23660000	23665000	24235000	24240000	0.0019803	0.00224194	0.175857
16	23660000	23665000	24240000	24245000	0.00235124	0.00214214	-0.14125
16	23660000	23665000	24245000	24250000	0.0025428	0.00233461	-0.140637
16	23660000	23665000	24250000	24255000	0.00253384	0.002098	-0.293985
16	23660000	23665000	24255000	24260000	0.00178552	0.00304009	0.844725
16	23665000	23670000	23655000	23660000	0.0629874	0.0628916	-0.0649092
16	23665000	23670000	23660000	23665000	0.0598514	0.066775	4.66352
16	23665000	23670000	23665000	23670000	0.0316288	0.036514	3.29041
16	23665000	23670000	23670000	23675000	0.0532636	0.0667469	9.08231
16	23665000	23670000	23675000	23680000	0.044839	0.0502185	3.62338
16	23665000	23670000	23680000	23685000	0.035212	0.0355996	0.260715
16	23665000	23670000	23685000	23690000	0.0300075	0.0295678	-0.296551
16	23665000	23670000	23690000	23695000	0.0262784	0.0257938	-0.326853
16	23665000	23670000	23695000	23700000	0.0231376	0.0231522	0.00943651
16	23665000	23670000	23700000	23705000	0.0201326	0.0206523	0.349688
16	23665000	23670000	23705000	23710000	0.0201095	0.0185857	-1.02688
16	23665000	23670000	23710000	23715000	0.0173985	0.0193742	1.33046
16	23665000	23670000	23715000	23720000	0.0168831	0.0161928	-0.46535
16	23665000	23670000	23720000	23725000	0.0150485	0.0132284	-1.22646
16	23665000	23670000	23725000	23730000	0.0159522	0.0136484	-1.55229
16	23665000	23670000	23730000	23735000	0.014275	0.0142851	0.0063806
16	23665000	23670000	23735000	23740000	0.0135185	0.0132597	-0.174713
16	23665000	23670000	23740000	23745000	0.0126794	0.0136479	0.651979
16	23665000	23670000	23755000	23760000	0.010551	0.0110329	0.3242
16	23665000	23670000	23760000	23765000	0.0115139	0.0109358	-0.389793
16	23665000	23670000	23765000	23770000	0.0120713	0.010351	-1.15927
16	23665000	23670000	23770000	23775000	0.00989905	0.00911009	-0.531856
16	23665000	23670000	23775000	23780000	0.0096246	0.00911529	-0.343475
16	23665000	23670000	23780000	23785000	0.00976942	0.00940996	-0.242538
16	23665000	23670000	23785000	23790000	0.00901642	0.00849861	-0.349201
16	23665000	23670000	23790000	23795000	0.00925723	0.00950787	0.168447
16	23665000	23670000	23795000	23800000	0.0084623	0.00907669	0.41348
16	23665000	23670000	23800000	23805000	0.00827601	0.00864158	0.245864
16	23665000	23670000	23805000	23810000	0.00929702	0.00821807	-0.727202
16	23665000	23670000	23810000	23815000	0.0100836	0.00838698	-1.14326
16	23665000	23670000	23815000	23820000	0.00922191	0.00872783	-0.333218
16	23665000	23670000	23820000	23825000	0.00886811	0.0082671	-0.405247
16	23665000	23670000	23825000	23830000	0.00805296	0.00818942	0.0915253
16	23665000	23670000	23830000	23835000	0.00889311	0.0098248	0.62722
16	23665000	23670000	23835000	23840000	0.00904319	0.00901004	-0.0227222
16	23665000	23670000	23840000	23845000	0.0082611	0.00718684	-0.724041
16	23665000	23670000	23845000	23850000	0.00854325	0.00857023	0.0177781
16	23665000	23670000	23850000	23855000	0.00888792	0.00790506	-0.662478
16	23665000	23670000	23855000	23860000	0.00999947	0.00612748	-2.60867
16	23665000	23670000	23860000	23865000	0.00919528	0.00990844	0.480012
16	23665000	23670000	23865000	23870000	0.00926151	0.00803053	-0.829615
16	23665000	23670000	23870000	23875000	0.00960639	0.0070518	-1.72123
16	23665000	23670000	23875000	23880000	0.00928122	0.00906901	-0.143342
16	23665000	23670000	23880000	23885000	0.00922005	0.0087032	-0.348555
16	23665000	23670000	23885000	23890000	0.00846634	0.00895965	0.33191
16	23665000	23670000	23890000	23895000	0.00871918	0.007177	-1.03925
16	23665000	23670000	23895000	23900000	0.0087023	0.00759869	-0.743816
16	23665000	23670000	23900000	23905000	0.00769064	0.00740308	-0.194107
16	23665000	23670000	23905000	23910000	0.00748126	0.00609816	-0.932088
16	23665000	23670000	23910000	23915000	0.00694971	0.00614105	-0.545131
16	23665000	23670000	23915000	23920000	0.00621371	0.00739189	0.793265
16	23665000	23670000	23920000	23925000	0.00759075	0.00705021	-0.364513
16	23665000	23670000	23925000	23930000	0.00701315	0.00661171	-0.270811
16	23665000	23670000	23930000	23935000	0.00707203	0.00773889	0.448817
16	23665000	23670000	23935000	23940000	0.00778523	0.00865698	0.58684
16	23665000	23670000	23940000	23945000	0.00659486	0.00725084	0.441492
16	23665000	23670000	23945000	23950000	0.00776756	0.00712276	-0.434747
16	23665000	23670000	23950000	23955000	0.00693542	0.00633618	-0.404059
16	23665000	23670000	23955000	23960000	0.00641887	0.00602402	-0.266371
16	23665000	23670000	23960000	23965000	0.0055867	0.00531139	-0.185852
16	23665000	23670000	23965000	23970000	0.00490104	0.00346656	-0.966696
16	23665000	23670000	23970000	23975000	0.00434551	0.00436276	0.0112278
16	23665000	23670000	23975000	23980000	0.00315109	0.00360904	0.308095
16	23665000	23670000	23980000	23985000	0.00336291	0.00281739	-0.367868
16	23665000	23670000	23985000	23990000	0.002151	0.00162741	-0.353093
16	23665000	23670000	23990000	23995000	0.0026236	0.00183317	-0.532853
16	23665000	23670000	23995000	24000000	0.00241298	0.00216042	-0.17052
16	23665000	23670000	24000000	24005000	0.00243988	0.00173498	-0.475233
16	23665000	23670000	24005000	24010000	0.0024711	0.00152156	-0.640028
16	23665000	23670000	24010000	24015000	0.00208164	0.00188943	-0.129866
16	23665000	23670000	24015000	24020000	0.00224623	0.00145476	-0.53355
16	23665000	23670000	24020000	24025000	0.00185962	0.00242848	0.382806
16	23665000	23670000	24025000	24030000	0.00217701	0.00181569	-0.243784
16	23665000	23670000	24030000	24035000	0.00180669	0.00177042	-0.0248298
16	23665000	23670000	24035000	24040000	0.00180479	0.00232478	0.34989
16	23665000	23670000	24040000	24045000	0.00260035	0.00131674	-0.865071
16	23665000	23670000	24045000	24050000	0.00230524	0.00157457	-0.492596
16	23665000	23670000	24050000	24055000	0.00193974	0.00176609	-0.11737
16	23665000	23670000	24055000	24060000	0.00172824	0.00193397	0.138192
16	23665000	23670000	24060000	24065000	0.00197205	0.00204751	0.050438
16	23665000	23670000	24065000	24070000	0.00175463	0.0019454	0.128117
16	23665000	23670000	24070000	24075000	0.001881	0.00203235	0.101565
16	23665000	23670000	24075000	24080000	0.00188735	0.00188616	-0.00119555
16	23665000	23670000	24080000	24085000	0.00216782	0.00203181	-0.0920132
16	23665000	23670000	24085000	24090000	0.00203808	0.00202108	-0.0118486
16	23665000	23670000	24090000	24095000	0.00187272	0.00220303	0.222112
16	23665000	23670000	24095000	24100000	0.00225672	0.00182214	-0.293134
16	23665000	23670000	24100000	24105000	0.00210733	0.00134702	-0.512558
16	23665000	23670000	24105000	24110000	0.00209078	0.00205085	-0.0272957
16	23665000	23670000	24110000	24115000	0.00187808	0.00219028	0.209913
16	23665000	23670000	24115000	24120000	0.00198204	0.00228631	0.204569
16	23665000	23670000	24120000	24125000	0.00190633	0.00164558	-0.176039
16	23665000	23670000	24125000	24130000	0.00189967	0.00195754	0.0385848
16	23665000	23670000	24130000	24135000	0.00193799	0.00179009	-0.100024
16	23665000	23670000	24135000	24140000	0.00213969	0.00176509	-0.252732
16	23665000	23670000	24140000	24145000	0.00194505	0.00161247	-0.224434
16	23665000	23670000	24145000	24150000	0.00172803	0.00177755	0.0329672
16	23665000	23670000	24150000	24155000	0.00184015	0.00174514	-0.0643918
16	23665000	23670000	24155000	24160000	0.00197689	0.00206358	0.0580055
16	23665000	23670000	24160000	24165000	0.00180022	0.00195561	0.104281
16	23665000	23670000	24165000	24170000	0.00213278	0.00153063	-0.406023
16	23665000	23670000	24170000	24175000	0.00197121	0.00151712	-0.306281
16	23665000	23670000	24175000	24180000	0.00199931	0.00141822	-0.39183
16	23665000	23670000	24180000	24185000	0.0019074	0.00156565	-0.230605
16	23665000	23670000	24185000	24190000	0.00200677	0.00212776	0.0811135
16	23665000	23670000	24190000	24195000	0.00201403	0.00193192	-0.0557046
16	23665000	23670000	24195000	24200000	0.00219442	0.00195968	-0.158517
16	23665000	23670000	24200000	24205000	0.00201746	0.00192243	-0.064411
16	23665000	23670000	24205000	24210000	0.00178556	0.00137873	-0.274443
16	23665000	23670000	24210000	24215000	0.00142908	0.00186236	0.291477
16	23665000	23670000	24215000	24220000	0.00198525	0.00164073	-0.232474
16	23665000	23670000	24220000	24225000	0.00186646	0.00222526	0.241303
16	23665000	23670000	24225000	24230000	0.00206756	0.0013195	-0.504301
16	23665000	23670000	24230000	24235000	0.00154378	0.00216646	0.419058
16	23665000	23670000	24235000	24240000	0.00151869	0.00214494	0.421465
16	23665000	23670000	24240000	24245000	0.00163424	0.00206612	0.290531
16	23665000	23670000	24245000	24250000	0.0018508	0.00267872	0.557318
16	23665000	23670000	24250000	24255000	0.00217639	0.00280389	0.422309
16	23665000	23670000	24255000	24260000	0.00207925	0.00229192	0.142869
16	23670000	23675000	23655000	23660000	0.0376291	0.0400473	1.6286
16	23670000	23675000	23660000	23665000	0.0442991	0.0457788	0.996342
16	23670000	23675000	23665000	23670000	0.0532636	0.0667469	9.08231
16	23670000	23675000	23670000	23675000	0.0183517	0.0225177	2.80596
16	23670000	23675000	23675000	23680000	0.0561505	0.0658317	6.5211
16	23670000	23675000	23680000	23685000	0.0405717	0.0520436	7.72744
16	23670000	23675000	23685000	23690000	0.0352132	0.0387104	2.3554
16	23670000	23675000	23690000	23695000	0.0283359	0.0298494	1.01908
16	23670000	23675000	23695000	23700000	0.026713	0.0280389	0.892775
16	23670000	23675000	23700000	23705000	0.0222134	0.0223495	0.0913318
16	23670000	23675000	23705000	23710000	0.0211049	0.018924	-1.46954
16	23670000	23675000	23710000	23715000	0.0190083	0.0156234	-2.28055
16	23670000	23675000	23715000	23720000	0.0190261	0.0159999	-2.0389
16	23670000	23675000	23720000	23725000	0.0173606	0.0153153	-1.37813
16	23670000	23675000	23725000	23730000	0.0163558	0.0169444	0.396108
16	23670000	23675000	23730000	23735000	0.0147071	0.0131605	-1.0422
16	23670000	23675000	23735000	23740000	0.0131553	0.0149801	1.2289
16	23670000	23675000	23740000	23745000	0.014488	0.0132062	-0.8639
16	23670000	23675000	23755000	23760000	0.0125611	0.0101416	-1.63024
16	23670000	23675000	23760000	23765000	0.0124363	0.0119005	-0.3613
16	23670000	23675000	23765000	23770000	0.00974788	0.00953983	-0.140543
16	23670000	23675000	23770000	23775000	0.0121274	0.0114731	-0.441184
16	23670000	23675000	23775000	23780000	0.0106253	0.00955243	-0.723081
16	23670000	23675000	23780000	23785000	0.00904362	0.00932081	0.186334
16	23670000	23675000	23785000	23790000	0.00770285	0.00873878	0.697437
16	23670000	23675000	23790000	23795000	0.00894919	0.00987581	0.623802
16	23670000	23675000	23795000	23800000	0.00986493	0.00887825	-0.665048
16	23670000	23675000	23800000	23805000	0.0088222	0.00807059	-0.506698
16	23670000	23675000	23805000	23810000	0.00982772	0.00932193	-0.341104
16	23670000	23675000	23810000	23815000	0.00904512	0.00776945	-0.85972
16	23670000	23675000	23815000	23820000	0.00893404	0.0076728	-0.850003
16	23670000	23675000	23820000	23825000	0.00968976	0.00796559	-1.16184
16	23670000	23675000	23825000	23830000	0.0108081	0.00831337	-1.6809
16	23670000	23675000	23830000	23835000	0.00885736	0.00825274	-0.407682
16	23670000	23675000	23835000	23840000	0.00915434	0.00764973	-1.01394
16	23670000	23675000	23840000	23845000	0.0086388	0.00855391	-0.0575769
16	23670000	23675000	23845000	23850000	0.0110641	0.00804225	-2.036
16	23670000	23675000	23850000	23855000	0.00854969	0.00825735	-0.197323
16	23670000	23675000	23855000	23860000	0.00994322	0.0111479	0.811132
16	23670000	23675000	23860000	23865000	0.00902582	0.0109362	1.28652
16	23670000	23675000	23865000	23870000	0.0100962	0.00964403	-0.304976
16	23670000	23675000	23870000	23875000	0.0105978	0.00870856	-1.27301
16	23670000	23675000	23875000	23880000	0.00910181	0.0075623	-1.03745
16	23670000	23675000	23880000	23885000	0.010689	0.00871086	-1.33291
16	23670000	23675000	23885000	23890000	0.00863415	0.00837461	-0.175221
16	23670000	23675000	23890000	23895000	0.0074043	0.00807969	0.454566
16	23670000	23675000	23895000	23900000	0.00795018	0.00740498	-0.367654
16	23670000	23675000	23900000	23905000	0.00867201	0.00769853	-0.656157
16	23670000	23675000	23905000	23910000	0.00860268	0.00805034	-0.372464
16	23670000	23675000	23910000	23915000	0.00695584	0.00673317	-0.150389
16	23670000	23675000	23915000	23920000	0.00637331	0.00713169	0.510466
16	23670000	23675000	23920000	23925000	0.00702123	0.0040004	-2.0353
16	23670000	23675000	23925000	23930000	0.00701628	0.0073996	0.257821
16	23670000	23675000	23930000	23935000	0.00633266	0.00574918	-0.393446
16	23670000	23675000	23935000	23940000	0.00663468	0.00545505	-0.795019
16	23670000	23675000	23940000	23945000	0.00720916	0.00897768	1.19093
16	23670000	23675000	23945000	23950000	0.00574339	0.00742179	1.13023
16	23670000	23675000	23950000	23955000	0.00740494	0.00785778	0.304655
16	23670000	23675000	23955000	23960000	0.00588925	0.00554878	-0.229746
16	23670000	23675000	23960000	23965000	0.005698	0.00452797	-0.788559
16	23670000	23675000	23965000	23970000	0.00456579	0.00375726	-0.545039
16	23670000	23675000	23970000	23975000	0.00529789	0.00375414	-1.04031
16	23670000	23675000	23975000	23980000	0.0045271	0.00260453	-1.29549
16	23670000	23675000	23980000	23985000	0.00371475	0.00287929	-0.563182
16	23670000	23675000	23985000	23990000	0.00282898	0.00234891	-0.323783
16	23670000	23675000	23990000	23995000	0.00326504	0.00113488	-1.43533
16	23670000	23675000	23995000	24000000	0.0026927	0.00123029	-0.985511
16	23670000	23675000	24000000	24005000	0.00272835	0.00231867	-0.276369
16	23670000	23675000	24005000	24010000	0.00288887	0.00150214	-0.934531
16	23670000	23675000	24010000	24015000	0.00210597	0.0016196	-0.328026
16	23670000	23675000	24015000	24020000	0.00192929	0.00192988	1.23743e-06
16	23670000	23675000	24020000	24025000	0.00172806	0.0026632	0.629544
16	23670000	23675000	24025000	24030000	0.00192599	0.00242246	0.334043
16	23670000	23675000	24030000	24035000	0.00200097	0.00246606	0.312905
16	23670000	23675000	24035000	24040000	0.00205716	0.00156259	-0.333551
16	23670000	23675000	24040000	24045000	0.00181229	0.00223588	0.284948
16	23670000	23675000	24045000	24050000	0.00205331	0.00130778	-0.502603
16	23670000	23675000	24050000	24055000	0.00185117	0.00191106	0.0399551
16	23670000	23675000	24055000	24060000	0.00189254	0.00131359	-0.390394
16	23670000	23675000	24060000	24065000	0.00166207	0.00252065	0.577973
16	23670000	23675000	24065000	24070000	0.00130081	0.00142935	0.0861963
16	23670000	23675000	24070000	24075000	0.00260097	0.00151361	-0.732869
16	23670000	23675000	24075000	24080000	0.00155748	0.00234687	0.53136
16	23670000	23675000	24080000	24085000	0.00249344	0.00202155	-0.318274
16	23670000	23675000	24085000	24090000	0.00173793	0.00142995	-0.207857
16	23670000	23675000	24090000	24095000	0.00224546	0.00210881	-0.0924473
16	23670000	23675000	24095000	24100000	0.00203314	0.00209495	0.0412436
16	23670000	23675000	24100000	24105000	0.00194796	0.00160826	-0.229227
16	23670000	23675000	24105000	24110000	0.00254827	0.00235064	-0.13352
16	23670000	23675000	24110000	24115000	0.00209105	0.00202866	-0.0424207
16	23670000	23675000	24115000	24120000	0.00188603	0.00220582	0.215026
16	23670000	23675000	24120000	24125000	0.00271967	0.00192708	-0.534298
16	23670000	23675000	24125000	24130000	0.00233472	0.00221009	-0.0843465
16	23670000	23675000	24130000	24135000	0.00176439	0.00202644	0.17613
16	23670000	23675000	24135000	24140000	0.00174012	0.00221384	0.318717
16	23670000	23675000	24140000	24145000	0.00188908	0.00242891	0.36325
16	23670000	23675000	24145000	24150000	0.00228019	0.00172099	-0.377084
16	23670000	23675000	24150000	24155000	0.00183702	0.0026008	0.514107
16	23670000	23675000	24155000	24160000	0.00176311	0.00207058	0.206725
16	23670000	23675000	24160000	24165000	0.00223211	0.00197167	-0.175836
16	23670000	23675000	24165000	24170000	0.00212397	0.00177209	-0.237426
16	23670000	23675000	24170000	24175000	0.00238982	0.00150732	-0.594871
16	23670000	23675000	24175000	24180000	0.00222236	0.0013797	-0.568037
16	23670000	23675000	24180000	24185000	0.00166147	0.00152313	-0.0935866
16	23670000	23675000	24185000	24190000	0.002119	0.00202045	-0.0667792
16	23670000	23675000	24190000	24195000	0.00217794	0.00191362	-0.178446
16	23670000	23675000	24195000	24200000	0.00181393	0.00191979	0.0709169
16	23670000	23675000	24200000	24205000	0.00214412	0.00172635	-0.281819
16	23670000	23675000	24205000	24210000	0.00214883	0.00156077	-0.396526
16	23670000	23675000	24210000	24215000	0.00158852	0.00214835	0.376726
16	23670000	23675000	24215000	24220000	0.00176589	0.00150382	-0.176928
16	23670000	23675000	24220000	24225000	0.00203153	0.00200738	-0.0166614
16	23670000	23675000	24225000	24230000	0.00244366	0.00131799	-0.758678
16	23670000	23675000	24230000	24235000	0.00173794	0.00139022	-0.234622
16	23670000	23675000	24235000	24240000	0.0019885	0.00133252	-0.442283
16	23670000	23675000	24240000	24245000	0.00149114	0.00226346	0.519859
16	23670000	23675000	24245000	24250000	0.00253675	0.00165834	-0.592113
16	23670000	23675000	24250000	24255000	0.00203547	0.00251282	0.321165
16	23670000	23675000	24255000	24260000	0.00165499	0.00227021	0.414033
16	23675000	23680000	23655000	23660000	0.0385058	0.0300393	-5.70366
16	23675000	23680000	23660000	23665000	0.0352048	0.0377955	1.7448
16	23675000	23680000	23665000	23670000	0.044839	0.0502185	3.62338
16	23675000	23680000	23670000	23675000	0.0561505	0.0658317	6.5211
16	23675000	23680000	23675000	23680000	0.0259982	0.0302095	2.83646
16	23675000	23680000	23680000	23685000	0.0551086	0.063207	5.45491
16	23675000	23680000	23685000	23690000	0.0402334	0.0441085	2.60998
16	23675000	23680000	23690000	23695000	0.0317103	0.0343161	1.75497
16	23675000	23680000	23695000	23700000	0.0297404	0.0292647	-0.320861
16	23675000	23680000	23700000	23705000	0.0239683	0.0248676	0.605382
16	23675000	23680000	23705000	23710000	0.0209061	0.0202003	-0.475882
16	23675000	23680000	23710000	23715000	0.0220629	0.0212521	-0.546531
16	23675000	23680000	23715000	23720000	0.0181364	0.0172243	-0.614783
16	23675000	23680000	23720000	23725000	0.0164076	0.0154158	-0.668495
16	23675000	23680000	23725000	23730000	0.0168163	0.0155671	-0.841869
16	23675000	23680000	23730000	23735000	0.0148412	0.015001	0.107251
16	23675000	23680000	23735000	23740000	0.0147889	0.0165285	1.17146
16	23675000	23680000	23740000	23745000	0.0129968	0.0133143	0.213544
16	23675000	23680000	23755000	23760000	0.012587	0.0101573	-1.63712
16	23675000	23680000	23760000	23765000	0.0107741	0.0114343	0.44432
16	23675000	23680000	23765000	23770000	0.01112	0.0103452	-0.522371
16	23675000	23680000	23770000	23775000	0.00968767	0.0104552	0.51664
16	23675000	23680000	23775000	23780000	0.00958495	0.00990532	0.215419
16	23675000	23680000	23780000	23785000	0.00957093	0.00998785	0.280455
16	23675000	23680000	23785000	23790000	0.0092237	0.00913328	-0.0612999
16	23675000	23680000	23790000	23795000	0.00944718	0.0090987	-0.235136
16	23675000	23680000	23795000	23800000	0.0101772	0.00853252	-1.10829
16	23675000	23680000	23800000	23805000	0.00975004	0.00955446	-0.13214
16	23675000	23680000	23805000	23810000	0.00829346	0.00903839	0.50141
16	23675000	23680000	23810000	23815000	0.0082574	0.00838103	0.0828844
16	23675000	23680000	23815000	23820000	0.00868639	0.00952739	0.566132
16	23675000	23680000	23820000	23825000	0.00929455	0.00806402	-0.829316
16	23675000	23680000	23825000	23830000	0.00920322	0.0095663	0.244191
16	23675000	23680000	23830000	23835000	0.00835795	0.00777952	-0.390039
16	23675000	23680000	23835000	23840000	0.00936701	0.00914497	-0.149967
16	23675000	23680000	23840000	23845000	0.00967992	0.00852157	-0.780689
16	23675000	23680000	23845000	23850000	0.00899223	0.00875243	-0.161924
16	23675000	23680000	23850000	23855000	0.00877648	0.00740158	-0.926565
16	23675000	23680000	23855000	23860000	0.00874286	0.00892818	0.124441
16	23675000	23680000	23860000	23865000	0.00963046	0.00780883	-1.22749
16	23675000	23680000	23865000	23870000	0.00878552	0.0079384	-0.571039
16	23675000	23680000	23870000	23875000	0.00820574	0.00752739	-0.457347
16	23675000	23680000	23875000	23880000	0.00825576	0.0079142	-0.230478
16	23675000	23680000	23880000	23885000	0.0093986	0.00774501	-1.1143
16	23675000	23680000	23885000	23890000	0.00821676	0.00760681	-0.411271
16	23675000	23680000	23890000	23895000	0.00855039	0.00844371	-0.0722535
16	23675000	23680000	23895000	23900000	0.00758283	0.00779904	0.145247
16	23675000	23680000	23900000	23905000	0.00849416	0.00702052	-0.993074
16	23675000	23680000	23905000	23910000	0.00705988	0.00747414	0.278669
16	23675000	23680000	23910000	23915000	0.00724409	0.00647502	-0.518464
16	23675000	23680000	23915000	23920000	0.00674881	0.0066868	-0.0421647
16	23675000	23680000	23920000	23925000	0.0069882	0.00771009	0.485891
16	23675000	23680000	23925000	23930000	0.00710506	0.00639971	-0.475535
16	23675000	23680000	23930000	23935000	0.00625315	0.00681518	0.3782
16	23675000	23680000	23935000	23940000	0.00560936	0.00471096	-0.605576
16	23675000	23680000	23940000	23945000	0.00651494	0.0070648	0.370007
16	23675000	23680000	23945000	23950000	0.00675613	0.00657221	-0.124291
16	23675000	23680000	23950000	23955000	0.00704672	0.00623412	-0.547781
16	23675000	23680000	23955000	23960000	0.00576294	0.00482564	-0.63179
16	23675000	23680000	23960000	23965000	0.00569548	0.00485201	-0.56858
16	23675000	23680000	23965000	23970000	0.0046837	0.00352288	-0.782356
16	23675000	23680000	23970000	23975000	0.00370113	0.00322662	-0.32004
16	23675000	23680000	23975000	23980000	0.00394156	0.00280119	-0.768582
16	23675000	23680000	23980000	23985000	0.00394678	0.00285543	-0.73556
16	23675000	23680000	23985000	23990000	0.00335116	0.00246148	-0.599707
16	23675000	23680000	23990000	23995000	0.00182692	0.00212816	0.202528
16	23675000	23680000	23995000	24000000	0.00208577	0.00188761	-0.133878
16	23675000	23680000	24000000	24005000	0.00209002	0.00156658	-0.353001
16	23675000	23680000	24005000	24010000	0.00206897	0.00147885	-0.397911
16	23675000	23680000	24010000	24015000	0.00230438	0.00188013	-0.286181
16	23675000	23680000	24015000	24020000	0.00263882	0.00325708	0.416082
16	23675000	23680000	24020000	24025000	0.00181353	0.00221514	0.27014
16	23675000	23680000	24025000	24030000	0.00235878	0.00201324	-0.23316
16	23675000	23680000	24030000	24035000	0.00218297	0.00231222	0.0866741
16	23675000	23680000	24035000	24040000	0.00217986	0.00215911	-0.0143695
16	23675000	23680000	24040000	24045000	0.00179913	0.00231478	0.346965
16	23675000	23680000	24045000	24050000	0.00195589	0.00204367	0.0587385
16	23675000	23680000	24050000	24055000	0.00195323	0.00179185	-0.109105
16	23675000	23680000	24055000	24060000	0.00236118	0.00157804	-0.527939
16	23675000	23680000	24060000	24065000	0.0022157	0.00158919	-0.42243
16	23675000	23680000	24065000	24070000	0.00197961	0.00156355	-0.280661
16	23675000	23680000	24070000	24075000	0.00182958	0.00163207	-0.133446
16	23675000	23680000	24075000	24080000	0.00251067	0.00174743	-0.514537
16	23675000	23680000	24080000	24085000	0.00217446	0.00176908	-0.27347
16	23675000	23680000	24085000	24090000	0.00199642	0.00149848	-0.335818
16	23675000	23680000	24090000	24095000	0.00167823	0.00176234	0.0562644
16	23675000	23680000	24095000	24100000	0.0017877	0.00215313	0.245775
16	23675000	23680000	24100000	24105000	0.00156167	0.00159171	0.0198384
16	23675000	23680000	24105000	24110000	0.00189768	0.00187748	-0.0139991
16	23675000	23680000	24110000	24115000	0.00199949	0.00229838	0.200944
16	23675000	23680000	24115000	24120000	0.00244014	0.00190276	-0.362387
16	23675000	23680000	24120000	24125000	0.002026	0.00197626	-0.0338981
16	23675000	23680000	24125000	24130000	0.00215301	0.00161634	-0.361914
16	23675000	23680000	24130000	24135000	0.00176294	0.0021969	0.291935
16	23675000	23680000	24135000	24140000	0.0020082	0.00191607	-0.0624536
16	23675000	23680000	24140000	24145000	0.0020609	0.00181156	-0.168359
16	23675000	23680000	24145000	24150000	0.0016356	0.00204808	0.277465
16	23675000	23680000	24150000	24155000	0.00165776	0.0016257	-0.0219881
16	23675000	23680000	24155000	24160000	0.00184356	0.00186674	0.0152225
16	23675000	23680000	24160000	24165000	0.00182246	0.00214057	0.213893
16	23675000	23680000	24165000	24170000	0.00188786	0.00190386	0.0103818
16	23675000	23680000	24170000	24175000	0.00195122	0.00157389	-0.254576
16	23675000	23680000	24175000	24180000	0.00181931	0.00117603	-0.433729
16	23675000	23680000	24180000	24185000	0.0016339	0.00178514	0.101487
16	23675000	23680000	24185000	24190000	0.00182992	0.00167154	-0.107083
16	23675000	23680000	24190000	24195000	0.00186326	0.0017088	-0.104437
16	23675000	23680000	24195000	24200000	0.00143545	0.00150002	0.0431028
16	23675000	23680000	24200000	24205000	0.00190623	0.00194974	0.0289182
16	23675000	23680000	24205000	24210000	0.00188942	0.00201218	0.0823031
16	23675000	23680000	24210000	24215000	0.00178206	0.00149061	-0.196725
16	23675000	23680000	24215000	24220000	0.00206289	0.0019666	-0.0652564
16	23675000	23680000	24220000	24225000	0.00195168	0.00238037	0.288388
16	23675000	23680000	24225000	24230000	0.00200853	0.00185365	-0.104723
16	23675000	23680000	24230000	24235000	0.00170445	0.00175471	0.0334614
16	23675000	23680000	24235000	24240000	0.00177967	0.00156174	-0.147198
16	23675000	23680000	24240000	24245000	0.00172086	0.0022549	0.359352
16	23675000	23680000	24245000	24250000	0.00216491	0.00188808	-0.186871
16	23675000	23680000	24250000	24255000	0.00219989	0.00204606	-0.104021
16	23675000	23680000	24255000	24260000	0.00222828	0.00174849	-0.323594
16	23680000	23685000	23655000	23660000	0.0331149	0.0278297	-3.56068
16	23680000	23685000	23660000	23665000	0.0315651	0.0323219	0.509371
16	23680000	23685000	23665000	23670000	0.035212	0.0355996	0.260715
16	23680000	23685000	23670000	23675000	0.0405717	0.0520436	7.72744
16	23680000	23685000	23675000	23680000	0.0551086	0.063207	5.45491
16	23680000	23685000	23680000	23685000	0.0228707	0.0268732	2.69581
16	23680000	23685000	23685000	23690000	0.0516538	0.0585081	4.61687
16	23680000	23685000	23690000	23695000	0.0418935	0.0442257	1.57068
16	23680000	23685000	23695000	23700000	0.0333246	0.033842	0.348152
16	23680000	23685000	23700000	23705000	0.0262017	0.0295672	2.26671
16	23680000	23685000	23705000	23710000	0.026587	0.027638	0.707639
16	23680000	23685000	23710000	23715000	0.0216157	0.0202514	-0.919398
16	23680000	23685000	23715000	23720000	0.0200169	0.0197445	-0.183928
16	23680000	23685000	23720000	23725000	0.0192141	0.0172165	-1.34602
16	23680000	23685000	23725000	23730000	0.0167609	0.0156684	-0.736308
16	23680000	23685000	23730000	23735000	0.0152385	0.0132572	-1.33505
16	23680000	23685000	23735000	23740000	0.0132726	0.0156601	1.60785
16	23680000	23685000	23740000	23745000	0.0138777	0.0144848	0.408565
16	23680000	23685000	23755000	23760000	0.0121852	0.0113265	-0.578808
16	23680000	23685000	23760000	23765000	0.0116622	0.0107029	-0.646616
16	23680000	23685000	23765000	23770000	0.0118942	0.0111925	-0.473066
16	23680000	23685000	23770000	23775000	0.00920008	0.0126696	2.33676
16	23680000	23685000	23775000	23780000	0.0100225	0.00940274	-0.417866
16	23680000	23685000	23780000	23785000	0.0104303	0.00974887	-0.459403
16	23680000	23685000	23785000	23790000	0.00988593	0.00949117	-0.266318
16	23680000	23685000	23790000	23795000	0.00934961	0.0102943	0.636
16	23680000	23685000	23795000	23800000	0.00948423	0.00793243	-1.04572
16	23680000	23685000	23800000	23805000	0.0088268	0.00740504	-0.958126
16	23680000	23685000	23805000	23810000	0.00925919	0.00825524	-0.676684
16	23680000	23685000	23810000	23815000	0.00881269	0.0098847	0.721738
16	23680000	23685000	23815000	23820000	0.00858926	0.00900672	0.280816
16	23680000	23685000	23820000	23825000	0.00781747	0.00687633	-0.634371
16	23680000	23685000	23825000	23830000	0.00771618	0.0084406	0.487598
16	23680000	23685000	23830000	23835000	0.00785469	0.00931606	0.984023
16	23680000	23685000	23835000	23840000	0.00894975	0.00797392	-0.65774
16	23680000	23685000	23840000	23845000	0.00845642	0.00849183	0.023458
16	23680000	23685000	23845000	23850000	0.00836334	0.00784131	-0.352046
16	23680000	23685000	23850000	23855000	0.00789439	0.00811544	0.148517
16	23680000	23685000	23855000	23860000	0.00939508	0.00795442	-0.97086
16	23680000	23685000	23860000	23865000	0.00936	0.00826792	-0.736047
16	23680000	23685000	23865000	23870000	0.00944487	0.00709703	-1.58196
16	23680000	23685000	23870000	23875000	0.0081842	0.00952341	0.901732
16	23680000	23685000	23875000	23880000	0.00884267	0.00773491	-0.74661
16	23680000	23685000	23880000	23885000	0.00935796	0.00916948	-0.127354
16	23680000	23685000	23885000	23890000	0.00824573	0.0086386	0.264255
16	23680000	23685000	23890000	23895000	0.00811085	0.00720642	-0.609642
16	23680000	23685000	23895000	23900000	0.00730183	0.00898764	1.13522
16	23680000	23685000	23900000	23905000	0.00784692	0.00730241	-0.367191
16	23680000	23685000	23905000	23910000	0.00688388	0.00599393	-0.599888
16	23680000	23685000	23910000	23915000	0.00657777	0.00636294	-0.145108
16	23680000	23685000	23915000	23920000	0.0071396	0.0066987	-0.297396
16	23680000	23685000	23920000	23925000	0.00702301	0.00573643	-0.867072
16	23680000	23685000	23925000	23930000	0.00589802	0.00731424	0.95361
16	23680000	23685000	23930000	23935000	0.00660662	0.00519786	-0.949371
16	23680000	23685000	23935000	23940000	0.00773168	0.00598551	-1.17666
16	23680000	23685000	23940000	23945000	0.00882121	0.00405838	-3.20876
16	23680000	23685000	23945000	23950000	0.00629506	0.00634461	0.0329834
16	23680000	23685000	23950000	23955000	0.00648836	0.00573805	-0.505818
16	23680000	23685000	23955000	23960000	0.00607708	0.00628689	0.140938
16	23680000	23685000	23960000	23965000	0.00469821	0.00440337	-0.199002
16	23680000	23685000	23965000	23970000	0.00500773	0.00489562	-0.0759157
16	23680000	23685000	23970000	23975000	0.00466845	0.00316786	-1.01124
16	23680000	23685000	23975000	23980000	0.00328951	0.00239551	-0.602616
16	23680000	23685000	23980000	23985000	0.00303027	0.00255607	-0.319833
16	23680000	23685000	23985000	23990000	0.00247255	0.00288053	0.274435
16	23680000	23685000	23990000	23995000	0.00228293	0.00193138	-0.237209
16	23680000	23685000	23995000	24000000	0.00206206	0.00174877	-0.211437
16	23680000	23685000	24000000	24005000	0.00219672	0.00172638	-0.31723
16	23680000	23685000	24005000	24010000	0.00195475	0.00178948	-0.111725
16	23680000	23685000	24010000	24015000	0.00183245	0.001493	-0.229059
16	23680000	23685000	24015000	24020000	0.002623	0.00215536	-0.315413
16	23680000	23685000	24020000	24025000	0.00210473	0.00198291	-0.0824572
16	23680000	23685000	24025000	24030000	0.00264523	0.00229557	-0.235938
16	23680000	23685000	24030000	24035000	0.00243545	0.00218586	-0.168526
16	23680000	23685000	24035000	24040000	0.00206536	0.00195947	-0.0717277
16	23680000	23685000	24040000	24045000	0.0022482	0.00201156	-0.159798
16	23680000	23685000	24045000	24050000	0.00257228	0.00183925	-0.494182
16	23680000	23685000	24050000	24055000	0.00220039	0.00191544	-0.192346
16	23680000	23685000	24055000	24060000	0.00246773	0.0017727	-0.468589
16	23680000	23685000	24060000	24065000	0.00213682	0.00148847	-0.437136
16	23680000	23685000	24065000	24070000	0.00202896	0.00183284	-0.1325
16	23680000	23685000	24070000	24075000	0.00205007	0.0016341	-0.280602
16	23680000	23685000	24075000	24080000	0.00242	0.00102787	-0.93817
16	23680000	23685000	24080000	24085000	0.00182917	0.00155533	-0.184862
16	23680000	23685000	24085000	24090000	0.00215595	0.00187885	-0.187057
16	23680000	23685000	24090000	24095000	0.00231581	0.00163839	-0.45672
16	23680000	23685000	24095000	24100000	0.00216622	0.00209974	-0.045176
16	23680000	23685000	24100000	24105000	0.0024837	0.00186268	-0.418724
16	23680000	23685000	24105000	24110000	0.00167268	0.00155572	-0.0791778
16	23680000	23685000	24110000	24115000	0.0020469	0.001951	-0.0649965
16	23680000	23685000	24115000	24120000	0.00180854	0.00210222	0.19744
16	23680000	23685000	24120000	24125000	0.00169032	0.00161418	-0.0516843
16	23680000	23685000	24125000	24130000	0.00191116	0.0015139	-0.268003
16	23680000	23685000	24130000	24135000	0.00207481	0.00193315	-0.0958212
16	23680000	23685000	24135000	24140000	0.0019011	0.00215551	0.170984
16	23680000	23685000	24140000	24145000	0.00205466	0.00230167	0.166001
16	23680000	23685000	24145000	24150000	0.00167824	0.00206992	0.263455
16	23680000	23685000	24150000	24155000	0.0021633	0.001467	-0.469436
16	23680000	23685000	24155000	24160000	0.00203242	0.00171955	-0.211152
16	23680000	23685000	24160000	24165000	0.00200662	0.00127486	-0.49333
16	23680000	23685000	24165000	24170000	0.00190479	0.0015943	-0.209546
16	23680000	23685000	24170000	24175000	0.00190969	0.00153039	-0.255901
16	23680000	23685000	24175000	24180000	0.0021433	0.00242808	0.191441
16	23680000	23685000	24180000	24185000	0.00180371	0.00231966	0.347163
16	23680000	23685000	24185000	24190000	0.00164036	0.00176981	0.086807
16	23680000	23685000	24190000	24195000	0.00172862	0.00217112	0.297691
16	23680000	23685000	24195000	24200000	0.00163068	0.00160806	-0.0156297
16	23680000	23685000	24200000	24205000	0.00173239	0.00222017	0.32819
16	23680000	23685000	24205000	24210000	0.0015454	0.00130734	-0.160757
16	23680000	23685000	24210000	24215000	0.0016469	0.00153559	-0.0753788
16	23680000	23685000	24215000	24220000	0.00197556	0.00194471	-0.0211697
16	23680000	23685000	24220000	24225000	0.00189394	0.0019342	0.0267234
16	23680000	23685000	24225000	24230000	0.0021915	0.0020853	-0.0719312
16	23680000	23685000	24230000	24235000	0.00205645	0.00191096	-0.0984034
16	23680000	23685000	24235000	24240000	0.00178762	0.00256301	0.52193
16	23680000	23685000	24240000	24245000	0.00208523	0.00147461	-0.411723
16	23680000	23685000	24245000	24250000	0.00198238	0.00152871	-0.305999
16	23680000	23685000	24250000	24255000	0.00237202	0.00196941	-0.271603
16	23680000	23685000	24255000	24260000	0.00209739	0.00241472	0.213364
16	23685000	23690000	23655000	23660000	0.0263627	0.0282136	1.24641
16	23685000	23690000	23660000	23665000	0.0265927	0.0250987	-1.00678
16	23685000	23690000	23665000	23670000	0.0300075	0.0295678	-0.296551
16	23685000	23690000	23670000	23675000	0.0352132	0.0387104	2.3554
16	23685000	23690000	23675000	23680000	0.0402334	0.0441085	2.60998
16	23685000	23690000	23680000	23685000	0.0516538	0.0585081	4.61687
16	23685000	23690000	23685000	23690000	0.028605	0.0309493	1.57879
16	23685000	23690000	23690000	23695000	0.0530826	0.0611108	5.40763
16	23685000	23690000	23695000	23700000	0.0391658	0.049572	7.00953
16	23685000	23690000	23700000	23705000	0.033197	0.033774	0.388278
16	23685000	23690000	23705000	23710000	0.0288924	0.030439	1.04142
16	23685000	23690000	23710000	23715000	0.0240597	0.0242438	0.123612
16	23685000	23690000	23715000	23720000	0.0238437	0.0223842	-0.983571
16	23685000	23690000	23720000	23725000	0.0224022	0.0187369	-2.46946
16	23685000	23690000	23725000	23730000	0.0166626	0.0171442	0.324047
16	23685000	23690000	23730000	23735000	0.0192456	0.0154915	-2.52929
16	23685000	23690000	23735000	23740000	0.0142953	0.0143913	0.0642449
16	23685000	23690000	23740000	23745000	0.0149731	0.014655	-0.214677
16	23685000	23690000	23755000	23760000	0.0111421	0.0124378	0.87243
16	23685000	23690000	23760000	23765000	0.0113416	0.00985518	-1.00167
16	23685000	23690000	23765000	23770000	0.0115902	0.00981481	-1.19638
16	23685000	23690000	23770000	23775000	0.0110005	0.009478	-1.02599
16	23685000	23690000	23775000	23780000	0.00930553	0.0105387	0.830328
16	23685000	23690000	23780000	23785000	0.00952948	0.00948061	-0.0333136
16	23685000	23690000	23785000	23790000	0.0105179	0.00913925	-0.929058
16	23685000	23690000	23790000	23795000	0.0100181	0.0095578	-0.310486
16	23685000	23690000	23795000	23800000	0.00939068	0.00898293	-0.275066
16	23685000	23690000	23800000	23805000	0.00941538	0.00945797	0.0282974
16	23685000	23690000	23805000	23810000	0.00955406	0.00809805	-0.981199
16	23685000	23690000	23810000	23815000	0.00960958	0.00920939	-0.269975
16	23685000	23690000	23815000	23820000	0.00853872	0.00909211	0.372385
16	23685000	23690000	23820000	23825000	0.00986993	0.00809845	-1.19371
16	23685000	23690000	23825000	23830000	0.008428	0.00828394	-0.0974352
16	23685000	23690000	23830000	23835000	0.00813689	0.0086194	0.324638
16	23685000	23690000	23835000	23840000	0.00987562	0.00748193	-1.61285
16	23685000	23690000	23840000	23845000	0.00858542	0.00682765	-1.18447
16	23685000	23690000	23845000	23850000	0.00807568	0.00768501	-0.26356
16	23685000	23690000	23850000	23855000	0.00843916	0.00837699	-0.0422729
16	23685000	23690000	23855000	23860000	0.00923994	0.00845953	-0.526097
16	23685000	23690000	23860000	23865000	0.00862217	0.00873866	0.0780756
16	23685000	23690000	23865000	23870000	0.00774801	0.00839619	0.43624
16	23685000	23690000	23870000	23875000	0.00781173	0.00807697	0.178281
16	23685000	23690000	23875000	23880000	0.00829536	0.0080379	-0.173823
16	23685000	23690000	23880000	23885000	0.00758061	0.00668615	-0.602924
16	23685000	23690000	23885000	23890000	0.00776727	0.00782609	0.0392254
16	23685000	23690000	23890000	23895000	0.00756032	0.00857235	0.681339
16	23685000	23690000	23895000	23900000	0.00728655	0.00773177	0.299518
16	23685000	23690000	23900000	23905000	0.00725494	0.00818055	0.623124
16	23685000	23690000	23905000	23910000	0.00639375	0.00606901	-0.219146
16	23685000	23690000	23910000	23915000	0.00655826	0.00623029	-0.221322
16	23685000	23690000	23915000	23920000	0.00608348	0.00680873	0.488157
16	23685000	23690000	23920000	23925000	0.00646201	0.00589646	-0.381362
16	23685000	23690000	23925000	23930000	0.00620967	0.0074008	0.801979
16	23685000	23690000	23930000	23935000	0.00622103	0.00553997	-0.459175
16	23685000	23690000	23935000	23940000	0.00712543	0.00426057	-1.93024
16	23685000	23690000	23940000	23945000	0.00688535	0.00648824	-0.267898
16	23685000	23690000	23945000	23950000	0.0081513	0.00519161	-1.99412
16	23685000	23690000	23950000	23955000	0.00726603	0.005708	-1.04992
16	23685000	23690000	23955000	23960000	0.00629442	0.00526162	-0.696112
16	23685000	23690000	23960000	23965000	0.00483905	0.00492418	0.0569516
16	23685000	23690000	23965000	23970000	0.00509293	0.00390716	-0.799162
16	23685000	23690000	23970000	23975000	0.00381101	0.00405163	0.161691
16	23685000	23690000	23975000	23980000	0.00327404	0.00372034	0.300252
16	23685000	23690000	23980000	23985000	0.00344469	0.00239035	-0.710622
16	23685000	23690000	23985000	23990000	0.00225978	0.0024232	0.109693
16	23685000	23690000	23990000	23995000	0.00191742	0.00142165	-0.334356
16	23685000	23690000	23995000	24000000	0.00264523	0.00248959	-0.105236
16	23685000	23690000	24000000	24005000	0.00214494	0.001702	-0.298769
16	23685000	23690000	24005000	24010000	0.00230114	0.00192514	-0.253679
16	23685000	23690000	24010000	24015000	0.00242828	0.00176875	-0.44467
16	23685000	23690000	24015000	24020000	0.00234517	0.00221298	-0.0894386
16	23685000	23690000	24020000	24025000	0.00149847	0.00162256	0.0831981
16	23685000	23690000	24025000	24030000	0.00215004	0.00133692	-0.548133
16	23685000	23690000	24030000	24035000	0.00171419	0.00142579	-0.194667
16	23685000	23690000	24035000	24040000	0.0017147	0.0025518	0.563505
16	23685000	23690000	24040000	24045000	0.00215625	0.0018852	-0.182979
16	23685000	23690000	24045000	24050000	0.00213937	0.00166626	-0.319093
16	23685000	23690000	24050000	24055000	0.00237236	0.00183444	-0.362752
16	23685000	23690000	24055000	24060000	0.00198252	0.00221512	0.156298
16	23685000	23690000	24060000	24065000	0.00217862	0.00170025	-0.322637
16	23685000	23690000	24065000	24070000	0.00218937	0.00149976	-0.464928
16	23685000	23690000	24070000	24075000	0.00168511	0.00193984	0.171202
16	23685000	23690000	24075000	24080000	0.00221776	0.00260734	0.262035
16	23685000	23690000	24080000	24085000	0.00178875	0.00113632	-0.439882
16	23685000	23690000	24085000	24090000	0.00220796	0.00164539	-0.379357
16	23685000	23690000	24090000	24095000	0.00193014	0.0021646	0.15754
16	23685000	23690000	24095000	24100000	0.0017552	0.0020653	0.208498
16	23685000	23690000	24100000	24105000	0.00236389	0.00313391	0.518313
16	23685000	23690000	24105000	24110000	0.00201568	0.0014094	-0.408802
16	23685000	23690000	24110000	24115000	0.00147061	0.00136838	-0.0692548
16	23685000	23690000	24115000	24120000	0.00175172	0.00166644	-0.0578468
16	23685000	23690000	24120000	24125000	0.00184187	0.00138111	-0.310772
16	23685000	23690000	24125000	24130000	0.00199352	0.00244486	0.303642
16	23685000	23690000	24130000	24135000	0.00145395	0.00200761	0.372568
16	23685000	23690000	24135000	24140000	0.00183571	0.000804083	-0.695328
16	23685000	23690000	24140000	24145000	0.00179329	0.00141495	-0.255254
16	23685000	23690000	24145000	24150000	0.00175055	0.00160734	-0.0968655
16	23685000	23690000	24150000	24155000	0.00226659	0.00164799	-0.417101
16	23685000	23690000	24155000	24160000	0.00142988	0.00145038	0.0134136
16	23685000	23690000	24160000	24165000	0.00179408	0.00188992	0.0641678
16	23685000	23690000	24165000	24170000	0.00155871	0.00149416	-0.0438778
16	23685000	23690000	24170000	24175000	0.00178745	0.00203345	0.165323
16	23685000	23690000	24175000	24180000	0.00186837	0.00160747	-0.17614
16	23685000	23690000	24180000	24185000	0.00172199	0.00163449	-0.0593405
16	23685000	23690000	24185000	24190000	0.00203433	0.00184385	-0.128706
16	23685000	23690000	24190000	24195000	0.0019503	0.00233571	0.259233
16	23685000	23690000	24195000	24200000	0.00136076	0.00140286	0.0279659
16	23685000	23690000	24200000	24205000	0.00169783	0.0012174	-0.324023
16	23685000	23690000	24205000	24210000	0.00145847	0.00131597	-0.0963828
16	23685000	23690000	24210000	24215000	0.00150671	0.00185488	0.234144
16	23685000	23690000	24215000	24220000	0.00151397	0.0017618	0.166551
16	23685000	23690000	24220000	24225000	0.00174037	0.00175228	0.00762591
16	23685000	23690000	24225000	24230000	0.00229147	0.00194473	-0.233966
16	23685000	23690000	24230000	24235000	0.00196399	0.00201976	0.0371717
16	23685000	23690000	24235000	24240000	0.00164267	0.00164783	0.00308369
16	23685000	23690000	24240000	24245000	0.00268002	0.00190846	-0.520141
16	23685000	23690000	24245000	24250000	0.00149255	0.00149146	-0.00112914
16	23685000	23690000	24250000	24255000	0.00217379	0.00178417	-0.26285
16	23685000	23690000	24255000	24260000	0.0019399	0.00131256	-0.422986
16	23690000	23695000	23655000	23660000	0.0221733	0.0213413	-0.560853
16	23690000	23695000	23660000	23665000	0.0240702	0.0229294	-0.768809
16	23690000	23695000	23665000	23670000	0.0262784	0.0257938	-0.326853
16	23690000	23695000	23670000	23675000	0.0283359	0.0298494	1.01908
16	23690000	23695000	23675000	23680000	0.0317103	0.0343161	1.75497
16	23690000	23695000	23680000	23685000	0.0418935	0.0442257	1.57068
16	23690000	23695000	23685000	23690000	0.0530826	0.0611108	5.40763
16	23690000	23695000	23690000	23695000	0.0204225	0.0214382	0.683781
16	23690000	23695000	23695000	23700000	0.0518538	0.0603027	5.69105
16	23690000	23695000	23700000	23705000	0.0387397	0.0464647	5.2034
16	23690000	23695000	23705000	23710000	0.0301945	0.0325345	1.57592
16	23690000	23695000	23710000	23715000	0.0287908	0.0278761	-0.61653
16	23690000	23695000	23715000	23720000	0.0239888	0.0241581	0.113665
16	23690000	23695000	23720000	23725000	0.0213754	0.0236205	1.51201
16	23690000	23695000	23725000	23730000	0.02047	0.0195304	-0.633319
16	23690000	23695000	23730000	23735000	0.0172711	0.0173269	0.0371681
16	23690000	23695000	23735000	23740000	0.0158816	0.0168368	0.643028
16	23690000	23695000	23740000	23745000	0.0144616	0.0140298	-0.291273
16	23690000	23695000	23755000	23760000	0.0118572	0.013354	1.00788
16	23690000	23695000	23760000	23765000	0.012172	0.0132236	0.707948
16	23690000	23695000	23765000	23770000	0.012721	0.0117389	-0.661968
16	23690000	23695000	23770000	23775000	0.012048	0.0114999	-0.369639
16	23690000	23695000	23775000	23780000	0.0108636	0.01025	-0.413673
16	23690000	23695000	23780000	23785000	0.0106913	0.00957936	-0.749442
16	23690000	23695000	23785000	23790000	0.0111211	0.0110741	-0.0321047
16	23690000	23695000	23790000	23795000	0.0100611	0.00906123	-0.673922
16	23690000	23695000	23795000	23800000	0.00922536	0.00919752	-0.0191491
16	23690000	23695000	23800000	23805000	0.0102142	0.0104002	0.124882
16	23690000	23695000	23805000	23810000	0.00835212	0.00914504	0.533739
16	23690000	23695000	23810000	23815000	0.00835741	0.0089721	0.413675
16	23690000	23695000	23815000	23820000	0.00834429	0.00895126	0.408477
16	23690000	23695000	23820000	23825000	0.00926343	0.0101877	0.622226
16	23690000	23695000	23825000	23830000	0.00854403	0.00697758	-1.0556
16	23690000	23695000	23830000	23835000	0.008112	0.00817158	0.0397414
16	23690000	23695000	23835000	23840000	0.00976348	0.00758239	-1.46963
16	23690000	23695000	23840000	23845000	0.00832752	0.00663246	-1.14223
16	23690000	23695000	23845000	23850000	0.00822975	0.00789798	-0.223884
16	23690000	23695000	23850000	23855000	0.00761597	0.00766718	0.0340992
16	23690000	23695000	23855000	23860000	0.00725099	0.0102478	2.01833
16	23690000	23695000	23860000	23865000	0.00848263	0.00806945	-0.27872
16	23690000	23695000	23865000	23870000	0.00826635	0.00795997	-0.206784
16	23690000	23695000	23870000	23875000	0.00896253	0.00809241	-0.586532
16	23690000	23695000	23875000	23880000	0.00909092	0.00754702	-1.04041
16	23690000	23695000	23880000	23885000	0.00832104	0.00677096	-1.04457
16	23690000	23695000	23885000	23890000	0.00904399	0.00920462	0.107814
16	23690000	23695000	23890000	23895000	0.00772491	0.00855754	0.560493
16	23690000	23695000	23895000	23900000	0.00890765	0.0105086	1.07804
16	23690000	23695000	23900000	23905000	0.00785693	0.00657534	-0.863706
16	23690000	23695000	23905000	23910000	0.00730737	0.00545087	-1.25098
16	23690000	23695000	23910000	23915000	0.0071278	0.00728664	0.106606
16	23690000	23695000	23915000	23920000	0.00671831	0.00684088	0.0821726
16	23690000	23695000	23920000	23925000	0.00631487	0.00739032	0.724058
16	23690000	23695000	23925000	23930000	0.00659403	0.00697549	0.256569
16	23690000	23695000	23930000	23935000	0.00687085	0.00677526	-0.0647884
16	23690000	23695000	23935000	23940000	0.00703824	0.00495721	-1.40223
16	23690000	23695000	23940000	23945000	0.00720432	0.00584358	-0.917024
16	23690000	23695000	23945000	23950000	0.00614285	0.00421876	-1.29652
16	23690000	23695000	23950000	23955000	0.00564833	0.00492828	-0.48544
16	23690000	23695000	23955000	23960000	0.00580936	0.00462828	-0.796005
16	23690000	23695000	23960000	23965000	0.00589831	0.00443197	-0.988158
16	23690000	23695000	23965000	23970000	0.00563631	0.00255287	-2.07748
16	23690000	23695000	23970000	23975000	0.00339418	0.00324095	-0.103612
16	23690000	23695000	23975000	23980000	0.0035128	0.00382097	0.207198
16	23690000	23695000	23980000	23985000	0.00389787	0.00276188	-0.765626
16	23690000	23695000	23985000	23990000	0.00346317	0.00185552	-1.08336
16	23690000	23695000	23990000	23995000	0.00302555	0.00186617	-0.781383
16	23690000	23695000	23995000	24000000	0.00224882	0.00193111	-0.21441
16	23690000	23695000	24000000	24005000	0.00237951	0.00143914	-0.633855
16	23690000	23695000	24005000	24010000	0.00188582	0.00158497	-0.203049
16	23690000	23695000	24010000	24015000	0.00227292	0.00177549	-0.335474
16	23690000	23695000	24015000	24020000	0.0017352	0.000555355	-0.795167
16	23690000	23695000	24020000	24025000	0.00245666	0.00148332	-0.65606
16	23690000	23695000	24025000	24030000	0.00216528	0.00232368	0.106306
16	23690000	23695000	24030000	24035000	0.00266617	0.00304136	0.252345
16	23690000	23695000	24035000	24040000	0.0026567	0.00205108	-0.408352
16	23690000	23695000	24040000	24045000	0.00189287	0.00187662	-0.0113373
16	23690000	23695000	24045000	24050000	0.0016159	0.00236953	0.507271
16	23690000	23695000	24050000	24055000	0.0024974	0.00197415	-0.35287
16	23690000	23695000	24055000	24060000	0.00253022	0.00157503	-0.643834
16	23690000	23695000	24060000	24065000	0.00202529	0.00216775	0.0955674
16	23690000	23695000	24065000	24070000	0.00247487	0.00220894	-0.179536
16	23690000	23695000	24070000	24075000	0.0023393	0.00152448	-0.549277
16	23690000	23695000	24075000	24080000	0.00225683	0.00105937	-0.807032
16	23690000	23695000	24080000	24085000	0.00198525	0.00142202	-0.379799
16	23690000	23695000	24085000	24090000	0.00201689	0.00177507	-0.163291
16	23690000	23695000	24090000	24095000	0.00116125	0.00228666	0.757718
16	23690000	23695000	24095000	24100000	0.00161091	0.00208681	0.32019
16	23690000	23695000	24100000	24105000	0.00154587	0.00154268	-0.00254527
16	23690000	23695000	24105000	24110000	0.00177739	0.00250532	0.489959
16	23690000	23695000	24110000	24115000	0.00155156	0.00202701	0.319886
16	23690000	23695000	24115000	24120000	0.00169629	0.00245442	0.510301
16	23690000	23695000	24120000	24125000	0.00258195	0.00161744	-0.650113
16	23690000	23695000	24125000	24130000	0.00169012	0.00220477	0.346294
16	23690000	23695000	24130000	24135000	0.00205573	0.00164008	-0.280386
16	23690000	23695000	24135000	24140000	0.00195633	0.00196022	0.00222864
16	23690000	23695000	24140000	24145000	0.00245415	0.00148264	-0.654831
16	23690000	23695000	24145000	24150000	0.0020508	0.00165082	-0.269829
16	23690000	23695000	24150000	24155000	0.00217396	0.00249474	0.215696
16	23690000	23695000	24155000	24160000	0.00175717	0.00190976	0.102395
16	23690000	23695000	24160000	24165000	0.0018068	0.00159265	-0.14465
16	23690000	23695000	24165000	24170000	0.0017857	0.00127487	-0.344502
16	23690000	23695000	24170000	24175000	0.00153528	0.0019059	0.249263
16	23690000	23695000	24175000	24180000	0.00227448	0.00120312	-0.722087
16	23690000	23695000	24180000	24185000	0.00235946	0.00192589	-0.292456
16	23690000	23695000	24185000	24190000	0.00231421	0.00193806	-0.253777
16	23690000	23695000	24190000	24195000	0.00169412	0.00174818	0.0360206
16	23690000	23695000	24195000	24200000	0.00181789	0.00138113	-0.294607
16	23690000	23695000	24200000	24205000	0.00244266	0.00210758	-0.226116
16	23690000	23695000	24205000	24210000	0.00198786	0.00168426	-0.204906
16	23690000	23695000	24210000	24215000	0.00197063	0.00222561	0.171366
16	23690000	23695000	24215000	24220000	0.00190588	0.00121474	-0.465966
16	23690000	23695000	24220000	24225000	0.00203017	0.000792863	-0.833874
16	23690000	23695000	24225000	24230000	0.00152892	0.00165932	0.0874488
16	23690000	23695000	24230000	24235000	0.00264523	0.00123095	-0.95309
16	23690000	23695000	24235000	24240000	0.00159683	0.00181075	0.143712
16	23690000	23695000	24240000	24245000	0.00192787	0.00230686	0.254903
16	23690000	23695000	24245000	24250000	0.00178944	0.00136347	-0.28734
16	23690000	23695000	24250000	24255000	0.00198325	0.00215663	0.116403
16	23690000	23695000	24255000	24260000	0.00204668	0.00186655	-0.121737
16	23695000	23700000	23655000	23660000	0.024095	0.0201566	-2.6534
16	23695000	23700000	23660000	23665000	0.0216268	0.0190474	-1.73791
16	23695000	23700000	23665000	23670000	0.0231376	0.0231522	0.00943651
16	23695000	23700000	23670000	23675000	0.026713	0.0280389	0.892775
16	23695000	23700000	23675000	23680000	0.0297404	0.0292647	-0.320861
16	23695000	23700000	23680000	23685000	0.0333246	0.033842	0.348152
16	23695000	23700000	23685000	23690000	0.0391658	0.049572	7.00953
16	23695000	23700000	23690000	23695000	0.0518538	0.0603027	5.69105
16	23695000	23700000	23695000	23700000	0.0184528	0.0252076	4.54985
16	23695000	23700000	23700000	23705000	0.0493285	0.0593829	6.77253
16	23695000	23700000	23705000	23710000	0.0378317	0.0416253	2.55505
16	23695000	23700000	23710000	23715000	0.029801	0.0346832	3.28844
16	23695000	23700000	23715000	23720000	0.0279456	0.027263	-0.460172
16	23695000	23700000	23720000	23725000	0.0244717	0.0260729	1.07826
16	23695000	23700000	23725000	23730000	0.019519	0.0211493	1.09777
16	23695000	23700000	23730000	23735000	0.0199487	0.0193605	-0.396659
16	23695000	23700000	23735000	23740000	0.0191943	0.0191351	-0.0402589
16	23695000	23700000	23740000	23745000	0.0148685	0.0144731	-0.26672
16	23695000	23700000	23755000	23760000	0.0128646	0.0121811	-0.460807
16	23695000	23700000	23760000	23765000	0.0117953	0.0127875	0.66801
16	23695000	23700000	23765000	23770000	0.0129852	0.0113674	-1.0902
16	23695000	23700000	23770000	23775000	0.0114162	0.0118007	0.258592
16	23695000	23700000	23775000	23780000	0.0095793	0.0103136	0.494261
16	23695000	23700000	23780000	23785000	0.0105145	0.0100529	-0.311324
16	23695000	23700000	23785000	23790000	0.0113843	0.0108951	-0.329932
16	23695000	23700000	23790000	23795000	0.00956751	0.00940109	-0.1125
16	23695000	23700000	23795000	23800000	0.00847901	0.0091327	0.439945
16	23695000	23700000	23800000	23805000	0.00927182	0.00846268	-0.545453
16	23695000	23700000	23805000	23810000	0.00954353	0.00993033	0.260168
16	23695000	23700000	23810000	23815000	0.00993948	0.00918307	-0.509934
16	23695000	23700000	23815000	23820000	0.00906543	0.00998085	0.61626
16	23695000	23700000	23820000	23825000	0.0100049	0.00751733	-1.67609
16	23695000	23700000	23825000	23830000	0.00891434	0.00802384	-0.600257
16	23695000	23700000	23830000	23835000	0.00900173	0.00762082	-0.930609
16	23695000	23700000	23835000	23840000	0.00887936	0.00902405	0.0970719
16	23695000	23700000	23840000	23845000	0.00846737	0.00840889	-0.0397899
16	23695000	23700000	23845000	23850000	0.00855952	0.0071379	-0.958031
16	23695000	23700000	23850000	23855000	0.00837452	0.007855	-0.350357
16	23695000	23700000	23855000	23860000	0.00949374	0.00482193	-3.14745
16	23695000	23700000	23860000	23865000	0.00909451	0.00730395	-1.20657
16	23695000	23700000	23865000	23870000	0.00763171	0.00719638	-0.293645
16	23695000	23700000	23870000	23875000	0.00974307	0.00821849	-1.02739
16	23695000	23700000	23875000	23880000	0.00789757	0.00807387	0.118371
16	23695000	23700000	23880000	23885000	0.0103333	0.00779545	-1.70999
16	23695000	23700000	23885000	23890000	0.0100148	0.00823264	-1.20091
16	23695000	23700000	23890000	23895000	0.00854032	0.00746615	-0.723981
16	23695000	23700000	23895000	23900000	0.00756771	0.00842421	0.576569
16	23695000	23700000	23900000	23905000	0.00779763	0.00736482	-0.291944
16	23695000	23700000	23905000	23910000	0.00753283	0.0071504	-0.258005
16	23695000	23700000	23910000	23915000	0.00547448	0.00733184	1.25077
16	23695000	23700000	23915000	23920000	0.00695261	0.0049701	-1.33587
16	23695000	23700000	23920000	23925000	0.0069784	0.00657179	-0.274297
16	23695000	23700000	23925000	23930000	0.00664122	0.00577919	-0.581078
16	23695000	23700000	23930000	23935000	0.00660133	0.00728586	0.460723
16	23695000	23700000	23935000	23940000	0.0081673	0.00623187	-1.30415
16	23695000	23700000	23940000	23945000	0.00689308	0.00363105	-2.19778
16	23695000	23700000	23945000	23950000	0.00731168	0.0064853	-0.557065
16	23695000	23700000	23950000	23955000	0.00500949	0.00442083	-0.396935
16	23695000	23700000	23955000	23960000	0.00576489	0.00516063	-0.40744
16	23695000	23700000	23960000	23965000	0.00579444	0.00505802	-0.496463
16	23695000	23700000	23965000	23970000	0.0047846	0.00413679	-0.436772
16	23695000	23700000	23970000	23975000	0.00387864	0.00295239	-0.62434
16	23695000	23700000	23975000	23980000	0.00385957	0.00318089	-0.45757
16	23695000	23700000	23980000	23985000	0.00263587	0.00303079	0.265635
16	23695000	23700000	23985000	23990000	0.00277613	0.00299909	0.149803
16	23695000	23700000	23990000	23995000	0.00197172	0.00153001	-0.297936
16	23695000	23700000	23995000	24000000	0.00255528	0.00158326	-0.655176
16	23695000	23700000	24000000	24005000	0.00254632	0.00148024	-0.718533
16	23695000	23700000	24005000	24010000	0.00261683	0.00127584	-0.903716
16	23695000	23700000	24010000	24015000	0.0022044	0.00189237	-0.210584
16	23695000	23700000	24015000	24020000	0.00271851	0.00145702	-0.850169
16	23695000	23700000	24020000	24025000	0.00212077	0.00210796	-0.00902843
16	23695000	23700000	24025000	24030000	0.00230539	0.0013509	-0.643368
16	23695000	23700000	24030000	24035000	0.00268525	0.0014407	-0.838755
16	23695000	23700000	24035000	24040000	0.00167232	0.00225078	0.389276
16	23695000	23700000	24040000	24045000	0.00190641	0.00167046	-0.159336
16	23695000	23700000	24045000	24050000	0.00147247	0.00260551	0.762854
16	23695000	23700000	24050000	24055000	0.00163493	0.00152605	-0.0737318
16	23695000	23700000	24055000	24060000	0.00213132	0.0018595	-0.183504
16	23695000	23700000	24060000	24065000	0.00228262	0.00196867	-0.211879
16	23695000	23700000	24065000	24070000	0.00208471	0.00187349	-0.142675
16	23695000	23700000	24070000	24075000	0.00214186	0.0019998	-0.0960844
16	23695000	23700000	24075000	24080000	0.00188109	0.00182395	-0.0388819
16	23695000	23700000	24080000	24085000	0.00207351	0.00146264	-0.411892
16	23695000	23700000	24085000	24090000	0.00162506	0.00238143	0.509124
16	23695000	23700000	24090000	24095000	0.00162721	0.00216319	0.360658
16	23695000	23700000	24095000	24100000	0.00179783	0.00190101	0.0691128
16	23695000	23700000	24100000	24105000	0.00166073	0.00236095	0.471293
16	23695000	23700000	24105000	24110000	0.00160168	0.00115026	-0.304481
16	23695000	23700000	24110000	24115000	0.00170472	0.00175495	0.0334425
16	23695000	23700000	24115000	24120000	0.00214774	0.00158209	-0.381434
16	23695000	23700000	24120000	24125000	0.00136864	0.0019323	0.379301
16	23695000	23700000	24125000	24130000	0.00154746	0.00175201	0.137392
16	23695000	23700000	24130000	24135000	0.00225206	0.00167335	-0.390231
16	23695000	23700000	24135000	24140000	0.00265994	0.00160712	-0.709599
16	23695000	23700000	24140000	24145000	0.00202807	0.00104192	-0.664694
16	23695000	23700000	24145000	24150000	0.00137698	0.00199895	0.418581
16	23695000	23700000	24150000	24155000	0.00205815	0.00141316	-0.434873
16	23695000	23700000	24155000	24160000	0.00189924	0.00157828	-0.216599
16	23695000	23700000	24160000	24165000	0.00181973	0.00171381	-0.0717393
16	23695000	23700000	24165000	24170000	0.00167301	0.00202078	0.233875
16	23695000	23700000	24170000	24175000	0.0017009	0.00142249	-0.187933
16	23695000	23700000	24175000	24180000	0.00173542	0.0018939	0.10636
16	23695000	23700000	24180000	24185000	0.00170305	0.00196011	0.172773
16	23695000	23700000	24185000	24190000	0.00239932	0.00224323	-0.105539
16	23695000	23700000	24190000	24195000	0.00175957	0.00206392	0.204628
16	23695000	23700000	24195000	24200000	0.001737	0.00256664	0.558475
16	23695000	23700000	24200000	24205000	0.0018559	0.00177731	-0.0533335
16	23695000	23700000	24205000	24210000	0.00133473	0.00147293	0.0927078
16	23695000	23700000	24210000	24215000	0.00213359	0.00170306	-0.290408
16	23695000	23700000	24215000	24220000	0.00187382	0.00149389	-0.256322
16	23695000	23700000	24220000	24225000	0.00224916	0.00100292	-0.839893
16	23695000	23700000	24225000	24230000	0.00226167	0.00194346	-0.214744
16	23695000	23700000	24230000	24235000	0.00211922	0.00201844	-0.0682791
16	23695000	23700000	24235000	24240000	0.00186558	0.0017815	-0.0570324
16	23695000	23700000	24240000	24245000	0.00202609	0.00106804	-0.64576
16	23695000	23700000	24245000	24250000	0.00234292	0.00149049	-0.574615
16	23695000	23700000	24250000	24255000	0.000845071	0.00299547	1.44817
16	23695000	23700000	24255000	24260000	0.00140545	0.00183639	0.289899
16	23700000	23705000	23655000	23660000	0.019193	0.0174687	-1.1619
16	23700000	23705000	23660000	23665000	0.0200995	0.0185363	-1.05344
16	23700000	23705000	23665000	23670000	0.0201326	0.0206523	0.349688
16	23700000	23705000	23670000	23675000	0.0222134	0.0223495	0.0913318
16	23700000	23705000	23675000	23680000	0.0239683	0.0248676	0.605382
16	23700000	23705000	23680000	23685000	0.0262017	0.0295672	2.26671
16	23700000	23705000	23685000	23690000	0.033197	0.033774	0.388278
16	23700000	23705000	23690000	23695000	0.0387397	0.0464647	5.2034
16	23700000	23705000	23695000	23700000	0.0493285	0.0593829	6.77253
16	23700000	23705000	23700000	23705000	0.0260202	0.0275953	1.06062
16	23700000	23705000	23705000	23710000	0.0548576	0.0607195	3.94834
16	23700000	23705000	23710000	23715000	0.0395302	0.0441935	3.14092
16	23700000	23705000	23715000	23720000	0.0329028	0.0350777	1.46468
16	23700000	23705000	23720000	23725000	0.025418	0.0278153	1.61448
16	23700000	23705000	23725000	23730000	0.0236935	0.0247274	0.696024
16	23700000	23705000	23730000	23735000	0.0210404	0.0189948	-1.37834
16	23700000	23705000	23735000	23740000	0.0192565	0.0177282	-1.02992
16	23700000	23705000	23740000	23745000	0.0168566	0.0203826	2.37482
16	23700000	23705000	23755000	23760000	0.0127674	0.0129509	0.12323
16	23700000	23705000	23760000	23765000	0.0128152	0.012576	-0.1615
16	23700000	23705000	23765000	23770000	0.0109392	0.0131814	1.50996
16	23700000	23705000	23770000	23775000	0.0110808	0.0113078	0.152484
16	23700000	23705000	23775000	23780000	0.0111347	0.0111232	-0.00814826
16	23700000	23705000	23780000	23785000	0.00992392	0.0105274	0.406131
16	23700000	23705000	23785000	23790000	0.0104943	0.0104258	-0.0465115
16	23700000	23705000	23790000	23795000	0.00974842	0.00995604	0.139462
16	23700000	23705000	23795000	23800000	0.0107293	0.0109464	0.145878
16	23700000	23705000	23800000	23805000	0.00992389	0.008751	-0.790479
16	23700000	23705000	23805000	23810000	0.00946899	0.00927034	-0.134203
16	23700000	23705000	23810000	23815000	0.00986275	0.0104108	0.368805
16	23700000	23705000	23815000	23820000	0.00899432	0.00826828	-0.489474
16	23700000	23705000	23820000	23825000	0.00841138	0.009135	0.487055
16	23700000	23705000	23825000	23830000	0.00904112	0.00880821	-0.157287
16	23700000	23705000	23830000	23835000	0.00889724	0.00772953	-0.786991
16	23700000	23705000	23835000	23840000	0.00921046	0.0068822	-1.56877
16	23700000	23705000	23840000	23845000	0.00830038	0.00905115	0.505347
16	23700000	23705000	23845000	23850000	0.00832592	0.0078696	-0.307781
16	23700000	23705000	23850000	23855000	0.00842382	0.00798264	-0.297581
16	23700000	23705000	23855000	23860000	0.00935305	0.00569853	-2.46217
16	23700000	23705000	23860000	23865000	0.00817689	0.00794685	-0.15535
16	23700000	23705000	23865000	23870000	0.00868369	0.00797936	-0.474849
16	23700000	23705000	23870000	23875000	0.00816593	0.00968221	1.02101
16	23700000	23705000	23875000	23880000	0.00889203	0.00857471	-0.214145
16	23700000	23705000	23880000	23885000	0.00901389	0.00819923	-0.549169
16	23700000	23705000	23885000	23890000	0.00934488	0.00829422	-0.708147
16	23700000	23705000	23890000	23895000	0.00873312	0.00691797	-1.22313
16	23700000	23705000	23895000	23900000	0.0082462	0.00759121	-0.441615
16	23700000	23705000	23900000	23905000	0.00750851	0.00743931	-0.0470049
16	23700000	23705000	23905000	23910000	0.00654259	0.00784294	0.875558
16	23700000	23705000	23910000	23915000	0.00651527	0.00646003	-0.0376025
16	23700000	23705000	23915000	23920000	0.00564478	0.00598989	0.232079
16	23700000	23705000	23920000	23925000	0.00678795	0.007089	0.202399
16	23700000	23705000	23925000	23930000	0.00699657	0.00586937	-0.759704
16	23700000	23705000	23930000	23935000	0.00682195	0.00574331	-0.726991
16	23700000	23705000	23935000	23940000	0.00592083	0.00528344	-0.429761
16	23700000	23705000	23940000	23945000	0.00673731	0.0045236	-1.49161
16	23700000	23705000	23945000	23950000	0.00846391	0.00303506	-3.65741
16	23700000	23705000	23950000	23955000	0.00701392	0.00704466	0.0203181
16	23700000	23705000	23955000	23960000	0.00639151	0.00493286	-0.98298
16	23700000	23705000	23960000	23965000	0.0044901	0.00402453	-0.314009
16	23700000	23705000	23965000	23970000	0.00488146	0.00345711	-0.959879
16	23700000	23705000	23970000	23975000	0.00467283	0.00406831	-0.407608
16	23700000	23705000	23975000	23980000	0.00411924	0.00234948	-1.19255
16	23700000	23705000	23980000	23985000	0.00359133	0.00156239	-1.36714
16	23700000	23705000	23985000	23990000	0.00291732	0.00161035	-0.880802
16	23700000	23705000	23990000	23995000	0.0021235	0.00268512	0.377929
16	23700000	23705000	23995000	24000000	0.00230572	0.00130352	-0.675502
16	23700000	23705000	24000000	24005000	0.00215812	0.00167328	-0.326993
16	23700000	23705000	24005000	24010000	0.00235143	0.00198106	-0.249881
16	23700000	23705000	24010000	24015000	0.00214458	0.00193964	-0.138448
16	23700000	23705000	24015000	24020000	0.00254909	0.00248599	-0.0429034
16	23700000	23705000	24020000	24025000	0.00213412	0.00200252	-0.0890417
16	23700000	23705000	24025000	24030000	0.0026334	0.00202631	-0.409346
16	23700000	23705000	24030000	24035000	0.00167656	0.00144067	-0.159292
16	23700000	23705000	24035000	24040000	0.00229478	0.00186656	-0.288854
16	23700000	23705000	24040000	24045000	0.00203467	0.00160009	-0.293137
16	23700000	23705000	24045000	24050000	0.00158807	0.00089134	-0.469732
16	23700000	23705000	24050000	24055000	0.0023892	0.0017584	-0.42532
16	23700000	23705000	24055000	24060000	0.00183955	0.00201441	0.117397
16	23700000	23705000	24060000	24065000	0.00195932	0.00186609	-0.0631906
16	23700000	23705000	24065000	24070000	0.00220561	0.00219194	-0.00960618
16	23700000	23705000	24070000	24075000	0.00230424	0.00171765	-0.395537
16	23700000	23705000	24075000	24080000	0.00140535	0.00203236	0.421978
16	23700000	23705000	24080000	24085000	0.00189686	0.00190139	0.00265418
16	23700000	23705000	24085000	24090000	0.00240646	0.00190908	-0.335444
16	23700000	23705000	24090000	24095000	0.00218171	0.00208095	-0.0682708
16	23700000	23705000	24095000	24100000	0.00176903	0.00197702	0.139712
16	23700000	23705000	24100000	24105000	0.00186108	0.00142497	-0.29417
16	23700000	23705000	24105000	24110000	0.00214182	0.00208275	-0.0401872
16	23700000	23705000	24110000	24115000	0.00172844	0.00139994	-0.221678
16	23700000	23705000	24115000	24120000	0.00196924	0.00146132	-0.342543
16	23700000	23705000	24120000	24125000	0.00179669	0.00118209	-0.414406
16	23700000	23705000	24125000	24130000	0.00227917	0.00113878	-0.768592
16	23700000	23705000	24130000	24135000	0.00202366	0.00170917	-0.212239
16	23700000	23705000	24135000	24140000	0.00126173	0.00167137	0.275553
16	23700000	23705000	24140000	24145000	0.00206982	0.00189625	-0.117314
16	23700000	23705000	24145000	24150000	0.00190277	0.00182713	-0.0513506
16	23700000	23705000	24150000	24155000	0.00176664	0.0016437	-0.0832111
16	23700000	23705000	24155000	24160000	0.00196252	0.00141666	-0.368095
16	23700000	23705000	24160000	24165000	0.00133176	0.00155954	0.153043
16	23700000	23705000	24165000	24170000	0.00139274	0.00158523	0.129276
16	23700000	23705000	24170000	24175000	0.00200511	0.00130285	-0.473458
16	23700000	23705000	24175000	24180000	0.00182254	0.00230814	0.326719
16	23700000	23705000	24180000	24185000	0.00159782	0.00169873	0.0675829
16	23700000	23705000	24185000	24190000	0.00193153	0.00138517	-0.368439
16	23700000	23705000	24190000	24195000	0.00198038	0.001621	-0.242478
16	23700000	23705000	24195000	24200000	0.0017737	0.00201176	0.159968
16	23700000	23705000	24200000	24205000	0.00185178	0.0015403	-0.210213
16	23700000	23705000	24205000	24210000	0.00188749	0.00155576	-0.223861
16	23700000	23705000	24210000	24215000	0.00184289	0.00147596	-0.247569
16	23700000	23705000	24215000	24220000	0.00196086	0.00126231	-0.470956
16	23700000	23705000	24220000	24225000	0.00170216	0.00173837	0.0239971
16	23700000	23705000	24225000	24230000	0.00197215	0.00176852	-0.137566
16	23700000	23705000	24230000	24235000	0.00155095	0.00177115	0.147941
16	23700000	23705000	24235000	24240000	0.00226572	0.00108984	-0.792504
16	23700000	23705000	24240000	24245000	0.00151368	0.00130165	-0.143223
16	23700000	23705000	24245000	24250000	0.00147148	0.00208292	0.41149
16	23700000	23705000	24250000	24255000	0.00182025	0.00219039	0.248943
16	23700000	23705000	24255000	24260000	0.00144001	0.00188991	0.302676
16	23705000	23710000	23655000	23660000	0.019062	0.0198829	0.552555
16	23705000	23710000	23660000	23665000	0.0204562	0.0176341	-1.90144
16	23705000	23710000	23665000	23670000	0.0201095	0.0185857	-1.02688
16	23705000	23710000	23670000	23675000	0.0211049	0.018924	-1.46954
16	23705000	23710000	23675000	23680000	0.0209061	0.0202003	-0.475882
16	23705000	23710000	23680000	23685000	0.026587	0.027638	0.707639
16	23705000	23710000	23685000	23690000	0.0288924	0.030439	1.04142
16	23705000	23710000	23690000	23695000	0.0301945	0.0325345	1.57592
16	23705000	23710000	23695000	23700000	0.0378317	0.0416253	2.55505
16	23705000	23710000	23700000	23705000	0.0548576	0.0607195	3.94834
16	23705000	23710000	23705000	23710000	0.0226508	0.0264247	2.54184
16	23705000	23710000	23710000	23715000	0.0514654	0.0632248	7.92103
16	23705000	23710000	23715000	23720000	0.0404521	0.0417873	0.899034
16	23705000	23710000	23720000	23725000	0.0312516	0.0332667	1.35705
16	23705000	23710000	23725000	23730000	0.0273878	0.0270952	-0.197527
16	23705000	23710000	23730000	23735000	0.0216858	0.0230612	0.926127
16	23705000	23710000	23735000	23740000	0.0216422	0.0216924	0.0334545
16	23705000	23710000	23740000	23745000	0.0191222	0.0179779	-0.771206
16	23705000	23710000	23755000	23760000	0.0133946	0.0127023	-0.466737
16	23705000	23710000	23760000	23765000	0.0135718	0.0138204	0.167059
16	23705000	23710000	23765000	23770000	0.0122478	0.0116615	-0.395347
16	23705000	23710000	23770000	23775000	0.0119107	0.0105604	-0.909978
16	23705000	23710000	23775000	23780000	0.0118647	0.0121329	0.180249
16	23705000	23710000	23780000	23785000	0.0110747	0.0125332	0.98208
16	23705000	23710000	23785000	23790000	0.0116564	0.00850817	-2.12112
16	23705000	23710000	23790000	23795000	0.0105263	0.00951324	-0.682845
16	23705000	23710000	23795000	23800000	0.0100223	0.00983515	-0.126441
16	23705000	23710000	23800000	23805000	0.0106384	0.00925842	-0.929996
16	23705000	23710000	23805000	23810000	0.00996302	0.00894083	-0.688965
16	23705000	23710000	23810000	23815000	0.00958474	0.00933924	-0.165772
16	23705000	23710000	23815000	23820000	0.0101681	0.00978095	-0.261174
16	23705000	23710000	23820000	23825000	0.00841868	0.00870484	0.192371
16	23705000	23710000	23825000	23830000	0.00912082	0.00765104	-0.990477
16	23705000	23710000	23830000	23835000	0.00802489	0.00710429	-0.620535
16	23705000	23710000	23835000	23840000	0.00836487	0.00759594	-0.518362
16	23705000	23710000	23840000	23845000	0.0091115	0.00836105	-0.50592
16	23705000	23710000	23845000	23850000	0.00763121	0.00864523	0.682682
16	23705000	23710000	23850000	23855000	0.00899727	0.00817879	-0.551742
16	23705000	23710000	23855000	23860000	0.00812144	0.00562125	-1.68459
16	23705000	23710000	23860000	23865000	0.00800258	0.00767463	-0.221305
16	23705000	23710000	23865000	23870000	0.00847544	0.00782939	-0.435589
16	23705000	23710000	23870000	23875000	0.00756867	0.00684018	-0.491125
16	23705000	23710000	23875000	23880000	0.00780156	0.00846199	0.444491
16	23705000	23710000	23880000	23885000	0.00806823	0.0065711	-1.00891
16	23705000	23710000	23885000	23890000	0.00888335	0.00844567	-0.295231
16	23705000	23710000	23890000	23895000	0.00899204	0.00846163	-0.357686
16	23705000	23710000	23895000	23900000	0.00814447	0.00745993	-0.461513
16	23705000	23710000	23900000	23905000	0.00770813	0.00805019	0.230026
16	23705000	23710000	23905000	23910000	0.00786362	0.00558386	-1.5361
16	23705000	23710000	23910000	23915000	0.00737082	0.00715191	-0.147857
16	23705000	23710000	23915000	23920000	0.00667338	0.00541329	-0.84922
16	23705000	23710000	23920000	23925000	0.00646715	0.00717217	0.474523
16	23705000	23710000	23925000	23930000	0.00536053	0.00617577	0.548773
16	23705000	23710000	23930000	23935000	0.00691935	0.00718691	0.179847
16	23705000	23710000	23935000	23940000	0.00614086	0.00775087	1.08416
16	23705000	23710000	23940000	23945000	0.00571566	0.00656653	0.572773
16	23705000	23710000	23945000	23950000	0.0063851	0.00614134	-0.164597
16	23705000	23710000	23950000	23955000	0.00794732	0.00604884	-1.27927
16	23705000	23710000	23955000	23960000	0.00538242	0.00524027	-0.0961524
16	23705000	23710000	23960000	23965000	0.00451255	0.00438717	-0.0848523
16	23705000	23710000	23965000	23970000	0.00398315	0.00422635	0.16343
16	23705000	23710000	23970000	23975000	0.00396003	0.00314528	-0.549232
16	23705000	23710000	23975000	23980000	0.00380037	0.00270983	-0.735012
16	23705000	23710000	23980000	23985000	0.00291053	0.0021649	-0.502667
16	23705000	23710000	23985000	23990000	0.00257275	0.00257249	-0.000566001
16	23705000	23710000	23990000	23995000	0.00299007	0.00120739	-1.20126
16	23705000	23710000	23995000	24000000	0.00209898	0.0012494	-0.572691
16	23705000	23710000	24000000	24005000	0.00235978	0.00190453	-0.30706
16	23705000	23710000	24005000	24010000	0.00176017	0.00153819	-0.149924
16	23705000	23710000	24010000	24015000	0.00223934	0.00129231	-0.638335
16	23705000	23710000	24015000	24020000	0.00125968	0.00215585	0.603292
16	23705000	23710000	24020000	24025000	0.00243336	0.00183941	-0.400496
16	23705000	23710000	24025000	24030000	0.00190553	0.00205008	0.0969817
16	23705000	23710000	24030000	24035000	0.00199082	0.00142113	-0.38415
16	23705000	23710000	24035000	24040000	0.0019926	0.00122495	-0.517508
16	23705000	23710000	24040000	24045000	0.00196305	0.00147433	-0.329613
16	23705000	23710000	24045000	24050000	0.0020828	0.00189377	-0.127725
16	23705000	23710000	24050000	24055000	0.00167055	0.00184745	0.118771
16	23705000	23710000	24055000	24060000	0.00163167	0.00213995	0.341996
16	23705000	23710000	24060000	24065000	0.00234043	0.0017801	-0.377846
16	23705000	23710000	24065000	24070000	0.00243597	0.00184805	-0.396438
16	23705000	23710000	24070000	24075000	0.00190554	0.00169084	-0.145026
16	23705000	23710000	24075000	24080000	0.00239701	0.00205621	-0.229966
16	23705000	23710000	24080000	24085000	0.00150983	0.00200733	0.334741
16	23705000	23710000	24085000	24090000	0.00131775	0.00148776	0.114128
16	23705000	23710000	24090000	24095000	0.0020735	0.00145099	-0.419731
16	23705000	23710000	24095000	24100000	0.00182867	0.00157517	-0.171161
16	23705000	23710000	24100000	24105000	0.00259717	0.00232889	-0.181118
16	23705000	23710000	24105000	24110000	0.00288136	0.00210719	-0.521901
16	23705000	23710000	24110000	24115000	0.00144818	0.00220324	0.508236
16	23705000	23710000	24115000	24120000	0.00244276	0.00131419	-0.760628
16	23705000	23710000	24120000	24125000	0.00171231	0.00246666	0.507761
16	23705000	23710000	24125000	24130000	0.00172091	0.0018928	0.115396
16	23705000	23710000	24130000	24135000	0.00175045	0.00176852	0.0117822
16	23705000	23710000	24135000	24140000	0.00155208	0.00221942	0.449141
16	23705000	23710000	24140000	24145000	0.00170329	0.00164443	-0.040046
16	23705000	23710000	24145000	24150000	0.00188057	0.00252637	0.434634
16	23705000	23710000	24150000	24155000	0.00178562	0.00205427	0.180578
16	23705000	23710000	24155000	24160000	0.00164009	0.00148271	-0.10641
16	23705000	23710000	24160000	24165000	0.00190056	0.00169054	-0.141869
16	23705000	23710000	24165000	24170000	0.00155044	0.00206207	0.344253
16	23705000	23710000	24170000	24175000	0.00164794	0.00140317	-0.165271
16	23705000	23710000	24175000	24180000	0.00173695	0.00233522	0.402621
16	23705000	23710000	24180000	24185000	0.0017985	0.00174014	-0.0397078
16	23705000	23710000	24185000	24190000	0.00139766	0.00121702	-0.122074
16	23705000	23710000	24190000	24195000	0.00148242	0.00135726	-0.0847022
16	23705000	23710000	24195000	24200000	0.0019578	0.00215947	0.135452
16	23705000	23710000	24200000	24205000	0.00175993	0.00233756	0.388713
16	23705000	23710000	24205000	24210000	0.00185542	0.00145293	-0.271517
16	23705000	23710000	24210000	24215000	0.00216121	0.00167993	-0.324597
16	23705000	23710000	24215000	24220000	0.00207538	0.0014736	-0.405765
16	23705000	23710000	24220000	24225000	0.00195806	0.00175876	-0.134646
16	23705000	23710000	24225000	24230000	0.00169462	0.00199375	0.201112
16	23705000	23710000	24230000	24235000	0.00157117	0.00149327	-0.0528675
16	23705000	23710000	24235000	24240000	0.00119235	0.00165393	0.310543
16	23705000	23710000	24240000	24245000	0.00195589	0.00197538	0.012735
16	23705000	23710000	24245000	24250000	0.00192075	0.00154376	-0.254341
16	23705000	23710000	24250000	24255000	0.00113914	0.00221609	0.725067
16	23705000	23710000	24255000	24260000	0.00225764	0.00271717	0.30916
16	23710000	23715000	23655000	23660000	0.0153302	0.013821	-1.01707
16	23710000	23715000	23660000	23665000	0.0163643	0.0150596	-0.879281
16	23710000	23715000	23665000	23670000	0.0173985	0.0193742	1.33046
16	23710000	23715000	23670000	23675000	0.0190083	0.0156234	-2.28055
16	23710000	23715000	23675000	23680000	0.0220629	0.0212521	-0.546531
16	23710000	23715000	23680000	23685000	0.0216157	0.0202514	-0.919398
16	23710000	23715000	23685000	23690000	0.0240597	0.0242438	0.123612
16	23710000	23715000	23690000	23695000	0.0287908	0.0278761	-0.61653
16	23710000	23715000	23695000	23700000	0.029801	0.0346832	3.28844
16	23710000	23715000	23700000	23705000	0.0395302	0.0441935	3.14092
16	23710000	23715000	23705000	23710000	0.0514654	0.0632248	7.92103
16	23710000	23715000	23710000	23715000	0.0222624	0.0245987	1.57343
16	23710000	23715000	23715000	23720000	0.0542712	0.0631175	5.95876
16	23710000	23715000	23720000	23725000	0.0355104	0.0443832	5.97657
16	23710000	23715000	23725000	23730000	0.0307155	0.0331061	1.60994
16	23710000	23715000	23730000	23735000	0.026109	0.0267171	0.409232
16	23710000	23715000	23735000	23740000	0.0235572	0.0231078	-0.303127
16	23710000	23715000	23740000	23745000	0.0215614	0.0218326	0.182322
16	23710000	23715000	23755000	23760000	0.0151247	0.0139365	-0.800813
16	23710000	23715000	23760000	23765000	0.0157014	0.014883	-0.551729
16	23710000	23715000	23765000	23770000	0.0146783	0.0117227	-1.99135
16	23710000	23715000	23770000	23775000	0.0131108	0.012546	-0.380869
16	23710000	23715000	23775000	23780000	0.0118675	0.0103511	-1.02193
16	23710000	23715000	23780000	23785000	0.0122544	0.0104545	-1.2129
16	23710000	23715000	23785000	23790000	0.0108021	0.0114549	0.439331
16	23710000	23715000	23790000	23795000	0.010732	0.0108028	0.0473077
16	23710000	23715000	23795000	23800000	0.0116993	0.00992743	-1.19395
16	23710000	23715000	23800000	23805000	0.00930982	0.00911548	-0.131307
16	23710000	23715000	23805000	23810000	0.0100245	0.00917618	-0.571823
16	23710000	23715000	23810000	23815000	0.010049	0.00933269	-0.482951
16	23710000	23715000	23815000	23820000	0.00968415	0.00873125	-0.642295
16	23710000	23715000	23820000	23825000	0.00903978	0.00872525	-0.212272
16	23710000	23715000	23825000	23830000	0.00915703	0.00919408	0.0245636
16	23710000	23715000	23830000	23835000	0.00989042	0.00836069	-1.03086
16	23710000	23715000	23835000	23840000	0.00873382	0.00858013	-0.103922
16	23710000	23715000	23840000	23845000	0.0085054	0.00900387	0.335387
16	23710000	23715000	23845000	23850000	0.00880293	0.00802914	-0.521638
16	23710000	23715000	23850000	23855000	0.00847808	0.00817305	-0.20587
16	23710000	23715000	23855000	23860000	0.00767299	0.0105801	1.95794
16	23710000	23715000	23860000	23865000	0.00848706	0.00827435	-0.143676
16	23710000	23715000	23865000	23870000	0.0100431	0.0079531	-1.40828
16	23710000	23715000	23870000	23875000	0.00965545	0.0081711	-1.00029
16	23710000	23715000	23875000	23880000	0.00815947	0.00723645	-0.622164
16	23710000	23715000	23880000	23885000	0.00884364	0.00699732	-1.24413
16	23710000	23715000	23885000	23890000	0.00785289	0.00767712	-0.118798
16	23710000	23715000	23890000	23895000	0.00799467	0.0080603	0.0438187
16	23710000	23715000	23895000	23900000	0.00799325	0.00798179	-0.00811084
16	23710000	23715000	23900000	23905000	0.00737667	0.00693338	-0.29901
16	23710000	23715000	23905000	23910000	0.0065406	0.0061286	-0.277927
16	23710000	23715000	23910000	23915000	0.00690456	0.00643492	-0.316756
16	23710000	23715000	23915000	23920000	0.00603875	0.00732697	0.867388
16	23710000	23715000	23920000	23925000	0.00547264	0.00598261	0.343133
16	23710000	23715000	23925000	23930000	0.00613177	0.00574587	-0.260347
16	23710000	23715000	23930000	23935000	0.00625962	0.00569729	-0.379194
16	23710000	23715000	23935000	23940000	0.00611349	0.0078773	1.18775
16	23710000	23715000	23940000	23945000	0.00660494	0.00763519	0.693614
16	23710000	23715000	23945000	23950000	0.00695375	0.00526505	-1.13795
16	23710000	23715000	23950000	23955000	0.00655231	0.00610165	-0.303969
16	23710000	23715000	23955000	23960000	0.0048631	0.00566165	0.537532
16	23710000	23715000	23960000	23965000	0.00566294	0.00459235	-0.721575
16	23710000	23715000	23965000	23970000	0.00537672	0.00405216	-0.892652
16	23710000	23715000	23970000	23975000	0.00425146	0.00375727	-0.333294
16	23710000	23715000	23975000	23980000	0.00375803	0.0034104	-0.234566
16	23710000	23715000	23980000	23985000	0.00365739	0.00240778	-0.842162
16	23710000	23715000	23985000	23990000	0.00294003	0.00221735	-0.487212
16	23710000	23715000	23990000	23995000	0.00238661	0.00117499	-0.816575
16	23710000	23715000	23995000	24000000	0.00164117	0.00156327	-0.0528675
16	23710000	23715000	24000000	24005000	0.00189257	0.00155335	-0.228901
16	23710000	23715000	24005000	24010000	0.00220201	0.00124419	-0.645606
16	23710000	23715000	24010000	24015000	0.00211952	0.00219587	0.0510332
16	23710000	23715000	24015000	24020000	0.00237438	0.00169838	-0.455763
16	23710000	23715000	24020000	24025000	0.00216788	0.00209024	-0.0526955
16	23710000	23715000	24025000	24030000	0.0026412	0.00228008	-0.243657
16	23710000	23715000	24030000	24035000	0.00240787	0.00151978	-0.598632
16	23710000	23715000	24035000	24040000	0.00160993	0.00183069	0.148317
16	23710000	23715000	24040000	24045000	0.00178431	0.00183264	0.0321643
16	23710000	23715000	24045000	24050000	0.00227431	0.00157968	-0.468315
16	23710000	23715000	24050000	24055000	0.00193649	0.00186446	-0.0489146
16	23710000	23715000	24055000	24060000	0.0016367	0.00225253	0.414446
16	23710000	23715000	24060000	24065000	0.00224346	0.0021148	-0.0870608
16	23710000	23715000	24065000	24070000	0.00194571	0.00184984	-0.0649736
16	23710000	23715000	24070000	24075000	0.00176928	0.00184135	0.0481551
16	23710000	23715000	24075000	24080000	0.00208717	0.00250129	0.278568
16	23710000	23715000	24080000	24085000	0.00205249	0.00181394	-0.16109
16	23710000	23715000	24085000	24090000	0.00223546	0.00161113	-0.420962
16	23710000	23715000	24090000	24095000	0.00193444	0.00123407	-0.472184
16	23710000	23715000	24095000	24100000	0.00178727	0.00112621	-0.445702
16	23710000	23715000	24100000	24105000	0.00186147	0.00185012	-0.00804386
16	23710000	23715000	24105000	24110000	0.00135686	0.00175769	0.269616
16	23710000	23715000	24110000	24115000	0.00221316	0.00183782	-0.253237
16	23710000	23715000	24115000	24120000	0.00193649	0.00210109	0.110484
16	23710000	23715000	24120000	24125000	0.00193387	0.00205755	0.0829189
16	23710000	23715000	24125000	24130000	0.00201835	0.00137293	-0.435164
16	23710000	23715000	24130000	24135000	0.00205299	0.00167189	-0.257106
16	23710000	23715000	24135000	24140000	0.00198095	0.00176315	-0.147109
16	23710000	23715000	24140000	24145000	0.00158437	0.00154315	-0.0281582
16	23710000	23715000	24145000	24150000	0.00198898	0.00195316	-0.0245222
16	23710000	23715000	24150000	24155000	0.00218942	0.00187675	-0.21102
16	23710000	23715000	24155000	24160000	0.00225196	0.00181396	-0.295445
16	23710000	23715000	24160000	24165000	0.00152265	0.001343	-0.121413
16	23710000	23715000	24165000	24170000	0.00179568	0.00160539	-0.128578
16	23710000	23715000	24170000	24175000	0.00182771	0.00163153	-0.132546
16	23710000	23715000	24175000	24180000	0.00192397	0.00188298	-0.0280093
16	23710000	23715000	24180000	24185000	0.0015282	0.00168449	0.104887
16	23710000	23715000	24185000	24190000	0.00137843	0.00147661	0.0657415
16	23710000	23715000	24190000	24195000	0.00162272	0.00141519	-0.140194
16	23710000	23715000	24195000	24200000	0.00211759	0.0013251	-0.534236
16	23710000	23715000	24200000	24205000	0.00204065	0.0012999	-0.499379
16	23710000	23715000	24205000	24210000	0.00178319	0.00181793	0.0230092
16	23710000	23715000	24210000	24215000	0.00172578	0.00151252	-0.144054
16	23710000	23715000	24215000	24220000	0.00206151	0.00159795	-0.312658
16	23710000	23715000	24220000	24225000	0.0016668	0.000672402	-0.670246
16	23710000	23715000	24225000	24230000	0.00143833	0.00144986	0.00737592
16	23710000	23715000	24230000	24235000	0.00177691	0.00149472	-0.190482
16	23710000	23715000	24235000	24240000	0.00192284	0.00126465	-0.443766
16	23710000	23715000	24240000	24245000	0.00178927	0.00161113	-0.120391
16	23710000	23715000	24245000	24250000	0.00181197	0.00179872	-0.00931988
16	23710000	23715000	24250000	24255000	0.00225454	0.00219086	-0.0432937
16	23710000	23715000	24255000	24260000	0.0022914	0.00142706	-0.582633
16	23715000	23720000	23655000	23660000	0.0152251	0.0193919	2.80651
16	23715000	23720000	23660000	23665000	0.0180622	0.0152759	-1.87736
16	23715000	23720000	23665000	23670000	0.0168831	0.0161928	-0.46535
16	23715000	23720000	23670000	23675000	0.0190261	0.0159999	-2.0389
16	23715000	23720000	23675000	23680000	0.0181364	0.0172243	-0.614783
16	23715000	23720000	23680000	23685000	0.0200169	0.0197445	-0.183928
16	23715000	23720000	23685000	23690000	0.0238437	0.0223842	-0.983571
16	23715000	23720000	23690000	23695000	0.0239888	0.0241581	0.113665
16	23715000	23720000	23695000	23700000	0.0279456	0.027263	-0.460172
16	23715000	23720000	23700000	23705000	0.0329028	0.0350777	1.46468
16	23715000	23720000	23705000	23710000	0.0404521	0.0417873	0.899034
16	23715000	23720000	23710000	23715000	0.0542712	0.0631175	5.95876
16	23715000	23720000	23715000	23720000	0.0273469	0.0305973	2.18917
16	23715000	23720000	23720000	23725000	0.0504201	0.0587501	5.61093
16	23715000	23720000	23725000	23730000	0.0416321	0.0458291	2.82677
16	23715000	23720000	23730000	23735000	0.0315502	0.0317818	0.155624
16	23715000	23720000	23735000	23740000	0.0261212	0.0295311	2.29661
16	23715000	23720000	23740000	23745000	0.0236537	0.0219287	-1.16239
16	23715000	23720000	23755000	23760000	0.0155071	0.0164212	0.615393
16	23715000	23720000	23760000	23765000	0.0141018	0.0139536	-0.100235
16	23715000	23720000	23765000	23770000	0.0138835	0.0138765	-0.00506176
16	23715000	23720000	23770000	23775000	0.0162096	0.0123351	-2.61037
16	23715000	23720000	23775000	23780000	0.0120977	0.0117343	-0.245207
16	23715000	23720000	23780000	23785000	0.0117992	0.0112133	-0.395049
16	23715000	23720000	23785000	23790000	0.0116376	0.0107856	-0.57433
16	23715000	23720000	23790000	23795000	0.0114688	0.00960039	-1.25898
16	23715000	23720000	23795000	23800000	0.0114624	0.0117757	0.210643
16	23715000	23720000	23800000	23805000	0.00861958	0.00973134	0.748514
16	23715000	23720000	23805000	23810000	0.00959796	0.0103704	0.519946
16	23715000	23720000	23810000	23815000	0.0101078	0.00886148	-0.839976
16	23715000	23720000	23815000	23820000	0.00953973	0.0101507	0.411146
16	23715000	23720000	23820000	23825000	0.00982492	0.00984336	0.0120319
16	23715000	23720000	23825000	23830000	0.00886776	0.0103821	1.01969
16	23715000	23720000	23830000	23835000	0.0092794	0.00823897	-0.701252
16	23715000	23720000	23835000	23840000	0.00882669	0.00712654	-1.14566
16	23715000	23720000	23840000	23845000	0.00909684	0.00736108	-1.16964
16	23715000	23720000	23845000	23850000	0.00872166	0.00798202	-0.498638
16	23715000	23720000	23850000	23855000	0.00843422	0.00801074	-0.285661
16	23715000	23720000	23855000	23860000	0.00855883	0.00748107	-0.726401
16	23715000	23720000	23860000	23865000	0.00841468	0.00828877	-0.0852107
16	23715000	23720000	23865000	23870000	0.0088703	0.00945544	0.393776
16	23715000	23720000	23870000	23875000	0.00715877	0.00747699	0.213963
16	23715000	23720000	23875000	23880000	0.00811019	0.00817766	0.0450523
16	23715000	23720000	23880000	23885000	0.00933505	0.00939094	0.0372529
16	23715000	23720000	23885000	23890000	0.00842781	0.00628115	-1.44644
16	23715000	23720000	23890000	23895000	0.00773642	0.00717626	-0.377736
16	23715000	23720000	23895000	23900000	0.00767961	0.00788037	0.134844
16	23715000	23720000	23900000	23905000	0.00726818	0.00729357	0.0167079
16	23715000	23720000	23905000	23910000	0.00648906	0.00672959	0.161633
16	23715000	23720000	23910000	23915000	0.00659438	0.00637898	-0.145494
16	23715000	23720000	23915000	23920000	0.0066052	0.00571707	-0.598661
16	23715000	23720000	23920000	23925000	0.00572117	0.00617625	0.306164
16	23715000	23720000	23925000	23930000	0.00588048	0.00604342	0.109364
16	23715000	23720000	23930000	23935000	0.00627636	0.00482427	-0.978563
16	23715000	23720000	23935000	23940000	0.00570323	0.00870417	2.02112
16	23715000	23720000	23940000	23945000	0.00755267	0.00607531	-0.995585
16	23715000	23720000	23945000	23950000	0.00481364	0.00625012	0.967256
16	23715000	23720000	23950000	23955000	0.00589198	0.00458119	-0.883374
16	23715000	23720000	23955000	23960000	0.00585143	0.00495215	-0.606169
16	23715000	23720000	23960000	23965000	0.00540634	0.00463997	-0.516642
16	23715000	23720000	23965000	23970000	0.00465204	0.00266971	-1.33574
16	23715000	23720000	23970000	23975000	0.00419696	0.00331955	-0.591442
16	23715000	23720000	23975000	23980000	0.00394305	0.00261268	-0.896566
16	23715000	23720000	23980000	23985000	0.00347664	0.00272783	-0.504807
16	23715000	23720000	23985000	23990000	0.00270033	0.00130903	-0.937612
16	23715000	23720000	23990000	23995000	0.00257064	0.00153597	-0.697378
16	23715000	23720000	23995000	24000000	0.002418	0.00180134	-0.415794
16	23715000	23720000	24000000	24005000	0.00176698	0.00155061	-0.146148
16	23715000	23720000	24005000	24010000	0.00195259	0.00170774	-0.165329
16	23715000	23720000	24010000	24015000	0.00227495	0.00226507	-0.00705349
16	23715000	23720000	24015000	24020000	0.00179664	0.00146269	-0.225352
16	23715000	23720000	24020000	24025000	0.002336	0.00211616	-0.148486
16	23715000	23720000	24025000	24030000	0.00155656	0.00198207	0.286245
16	23715000	23720000	24030000	24035000	0.00260875	0.00133505	-0.858389
16	23715000	23720000	24035000	24040000	0.00137047	0.00109081	-0.18878
16	23715000	23720000	24040000	24045000	0.00205789	0.00229479	0.159191
16	23715000	23720000	24045000	24050000	0.00172092	0.00110132	-0.41777
16	23715000	23720000	24050000	24055000	0.00178422	0.00160163	-0.123394
16	23715000	23720000	24055000	24060000	0.00167191	0.00147783	-0.131135
16	23715000	23720000	24060000	24065000	0.00166263	0.00164694	-0.0109613
16	23715000	23720000	24065000	24070000	0.00150955	0.00135416	-0.105068
16	23715000	23720000	24070000	24075000	0.0015854	0.00172079	0.0908081
16	23715000	23720000	24075000	24080000	0.00181299	0.00130789	-0.340642
16	23715000	23720000	24080000	24085000	0.00178147	0.00153217	-0.168331
16	23715000	23720000	24085000	24090000	0.00206742	0.00175318	-0.212074
16	23715000	23720000	24090000	24095000	0.00174082	0.00156356	-0.119801
16	23715000	23720000	24095000	24100000	0.00146058	0.00206109	0.404122
16	23715000	23720000	24100000	24105000	0.00201677	0.00152366	-0.332567
16	23715000	23720000	24105000	24110000	0.00178706	0.0017321	-0.0374113
16	23715000	23720000	24110000	24115000	0.00227831	0.00160162	-0.45623
16	23715000	23720000	24115000	24120000	0.0018517	0.00167183	-0.121558
16	23715000	23720000	24120000	24125000	0.00183619	0.00239625	0.37688
16	23715000	23720000	24125000	24130000	0.0018136	0.00201008	0.131965
16	23715000	23720000	24130000	24135000	0.00174763	0.00209982	0.236853
16	23715000	23720000	24135000	24140000	0.00154958	0.00145204	-0.066102
16	23715000	23720000	24140000	24145000	0.00146599	0.00198735	0.350805
16	23715000	23720000	24145000	24150000	0.00174343	0.00194402	0.134724
16	23715000	23720000	24150000	24155000	0.00210688	0.00186666	-0.162213
16	23715000	23720000	24155000	24160000	0.00187708	0.00196166	0.0565852
16	23715000	23720000	24160000	24165000	0.00165697	0.00103229	-0.421197
16	23715000	23720000	24165000	24170000	0.00201233	0.00160892	-0.27214
16	23715000	23720000	24170000	24175000	0.00168105	0.00142803	-0.170836
16	23715000	23720000	24175000	24180000	0.00154147	0.00261424	0.722257
16	23715000	23720000	24180000	24185000	0.00183225	0.00177096	-0.0416801
16	23715000	23720000	24185000	24190000	0.00120512	0.00225196	0.704784
16	23715000	23720000	24190000	24195000	0.00162803	0.00198562	0.240486
16	23715000	23720000	24195000	24200000	0.0013031	0.00197037	0.449094
16	23715000	23720000	24200000	24205000	0.00191683	0.00200725	0.0605136
16	23715000	23720000	24205000	24210000	0.00159515	0.000739333	-0.576893
16	23715000	23720000	24210000	24215000	0.0014691	0.00211676	0.435888
16	23715000	23720000	24215000	24220000	0.00143774	0.00187463	0.293908
16	23715000	23720000	24220000	24225000	0.00132429	0.00123057	-0.0635301
16	23715000	23720000	24225000	24230000	0.0022707	0.00124866	-0.688867
16	23715000	23720000	24230000	24235000	0.00190478	0.00192498	0.0132156
16	23715000	23720000	24235000	24240000	0.00178564	0.00115722	-0.423717
16	23715000	23720000	24240000	24245000	0.00179652	0.00134025	-0.307754
16	23715000	23720000	24245000	24250000	0.00187597	0.00142148	-0.306551
16	23715000	23720000	24250000	24255000	0.00135055	0.000751781	-0.403744
16	23715000	23720000	24255000	24260000	0.000953619	0.00261167	1.11652
16	23720000	23725000	23655000	23660000	0.0164659	0.0170905	0.420349
16	23720000	23725000	23660000	23665000	0.0141147	0.0131005	-0.683606
16	23720000	23725000	23665000	23670000	0.0150485	0.0132284	-1.22646
16	23720000	23725000	23670000	23675000	0.0173606	0.0153153	-1.37813
16	23720000	23725000	23675000	23680000	0.0164076	0.0154158	-0.668495
16	23720000	23725000	23680000	23685000	0.0192141	0.0172165	-1.34602
16	23720000	23725000	23685000	23690000	0.0224022	0.0187369	-2.46946
16	23720000	23725000	23690000	23695000	0.0213754	0.0236205	1.51201
16	23720000	23725000	23695000	23700000	0.0244717	0.0260729	1.07826
16	23720000	23725000	23700000	23705000	0.025418	0.0278153	1.61448
16	23720000	23725000	23705000	23710000	0.0312516	0.0332667	1.35705
16	23720000	23725000	23710000	23715000	0.0355104	0.0443832	5.97657
16	23720000	23725000	23715000	23720000	0.0504201	0.0587501	5.61093
16	23720000	23725000	23720000	23725000	0.025187	0.0273933	1.4858
16	23720000	23725000	23725000	23730000	0.0514249	0.0652118	9.28685
16	23720000	23725000	23730000	23735000	0.0366129	0.0418749	3.54424
16	23720000	23725000	23735000	23740000	0.0310622	0.0306568	-0.273428
16	23720000	23725000	23740000	23745000	0.0272646	0.0259067	-0.91513
16	23720000	23725000	23755000	23760000	0.0183219	0.0170858	-0.833028
16	23720000	23725000	23760000	23765000	0.0158136	0.0142554	-1.05005
16	23720000	23725000	23765000	23770000	0.0169506	0.0145268	-1.63314
16	23720000	23725000	23770000	23775000	0.0126947	0.0133684	0.453426
16	23720000	23725000	23775000	23780000	0.0123254	0.0142248	1.27909
16	23720000	23725000	23780000	23785000	0.0124024	0.0107967	-1.08205
16	23720000	23725000	23785000	23790000	0.0121077	0.0108544	-0.844646
16	23720000	23725000	23790000	23795000	0.0114293	0.0121215	0.465857
16	23720000	23725000	23795000	23800000	0.0112824	0.00980368	-0.996499
16	23720000	23725000	23800000	23805000	0.0128824	0.0109588	-1.29621
16	23720000	23725000	23805000	23810000	0.0115165	0.00996813	-1.04342
16	23720000	23725000	23810000	23815000	0.00994909	0.0105747	0.421062
16	23720000	23725000	23815000	23820000	0.0105629	0.00896042	-1.07987
16	23720000	23725000	23820000	23825000	0.00954763	0.00964389	0.0644532
16	23720000	23725000	23825000	23830000	0.00876194	0.00816396	-0.403209
16	23720000	23725000	23830000	23835000	0.0105877	0.0098841	-0.474343
16	23720000	23725000	23835000	23840000	0.0082952	0.00881437	0.349334
16	23720000	23725000	23840000	23845000	0.00953776	0.00882952	-0.477479
16	23720000	23725000	23845000	23850000	0.00900254	0.00983662	0.561463
16	23720000	23725000	23850000	23855000	0.0097379	0.00843619	-0.877263
16	23720000	23725000	23855000	23860000	0.00964276	0.00936626	-0.186652
16	23720000	23725000	23860000	23865000	0.00994047	0.0074315	-1.69051
16	23720000	23725000	23865000	23870000	0.0092015	0.00839883	-0.541093
16	23720000	23725000	23870000	23875000	0.00913641	0.00914595	0.00603136
16	23720000	23725000	23875000	23880000	0.00742061	0.0085816	0.78168
16	23720000	23725000	23880000	23885000	0.00998356	0.00749895	-1.6741
16	23720000	23725000	23885000	23890000	0.0080171	0.00854393	0.354497
16	23720000	23725000	23890000	23895000	0.00885603	0.00808142	-0.522194
16	23720000	23725000	23895000	23900000	0.00790118	0.00808431	0.122969
16	23720000	23725000	23900000	23905000	0.00753368	0.0075947	0.0407081
16	23720000	23725000	23905000	23910000	0.00685958	0.00530489	-1.04768
16	23720000	23725000	23910000	23915000	0.00638693	0.00571924	-0.450168
16	23720000	23725000	23915000	23920000	0.00659732	0.00674253	0.0974243
16	23720000	23725000	23920000	23925000	0.00597408	0.00569068	-0.191301
16	23720000	23725000	23925000	23930000	0.0066234	0.00710514	0.324121
16	23720000	23725000	23930000	23935000	0.00620194	0.00646674	0.177986
16	23720000	23725000	23935000	23940000	0.00535982	0.00606502	0.47465
16	23720000	23725000	23940000	23945000	0.00683501	0.00584957	-0.664215
16	23720000	23725000	23945000	23950000	0.00638494	0.00633462	-0.034291
16	23720000	23725000	23950000	23955000	0.00623448	0.00580391	-0.290437
16	23720000	23725000	23955000	23960000	0.00586071	0.00463302	-0.827401
16	23720000	23725000	23960000	23965000	0.00550421	0.00372667	-1.19779
16	23720000	23725000	23965000	23970000	0.00571954	0.00300645	-1.828
16	23720000	23725000	23970000	23975000	0.00489061	0.00408537	-0.542824
16	23720000	23725000	23975000	23980000	0.00435042	0.00323644	-0.750796
16	23720000	23725000	23980000	23985000	0.00308849	0.0018077	-0.863169
16	23720000	23725000	23985000	23990000	0.00268216	0.00185742	-0.555962
16	23720000	23725000	23990000	23995000	0.00138544	0.00155673	0.114997
16	23720000	23725000	23995000	24000000	0.00185159	0.00204048	0.126848
16	23720000	23725000	24000000	24005000	0.00238777	0.00202995	-0.241432
16	23720000	23725000	24005000	24010000	0.00216124	0.00173083	-0.290331
16	23720000	23725000	24010000	24015000	0.0022117	0.00125893	-0.642204
16	23720000	23725000	24015000	24020000	0.00159466	0.00129716	-0.200797
16	23720000	23725000	24020000	24025000	0.0020002	0.00131986	-0.458692
16	23720000	23725000	24025000	24030000	0.00240795	0.00222033	-0.126783
16	23720000	23725000	24030000	24035000	0.00252949	0.00214241	-0.261145
16	23720000	23725000	24035000	24040000	0.00198502	0.00189525	-0.0608651
16	23720000	23725000	24040000	24045000	0.00220002	0.00232581	0.0843422
16	23720000	23725000	24045000	24050000	0.00172212	0.00306959	0.907295
16	23720000	23725000	24050000	24055000	0.00157958	0.00190559	0.219214
16	23720000	23725000	24055000	24060000	0.00219347	0.00204963	-0.0972886
16	23720000	23725000	24060000	24065000	0.00225227	0.00183612	-0.280722
16	23720000	23725000	24065000	24070000	0.001839	0.00198245	0.0962432
16	23720000	23725000	24070000	24075000	0.00190381	0.00152604	-0.254864
16	23720000	23725000	24075000	24080000	0.00212031	0.00159069	-0.357164
16	23720000	23725000	24080000	24085000	0.00246837	0.0018764	-0.399165
16	23720000	23725000	24085000	24090000	0.00210975	0.00121151	-0.605473
16	23720000	23725000	24090000	24095000	0.00201429	0.00132058	-0.467696
16	23720000	23725000	24095000	24100000	0.00169461	0.00131526	-0.255932
16	23720000	23725000	24100000	24105000	0.00210593	0.00205901	-0.0319973
16	23720000	23725000	24105000	24110000	0.00186606	0.00242429	0.375647
16	23720000	23725000	24110000	24115000	0.00173852	0.00146094	-0.187375
16	23720000	23725000	24115000	24120000	0.00174492	0.0019486	0.136811
16	23720000	23725000	24120000	24125000	0.00138843	0.00242864	0.700322
16	23720000	23725000	24125000	24130000	0.00224262	0.00161283	-0.42464
16	23720000	23725000	24130000	24135000	0.00168451	0.00224982	0.380415
16	23720000	23725000	24135000	24140000	0.00171327	0.00179871	0.0571609
16	23720000	23725000	24140000	24145000	0.00257174	0.00159017	-0.661608
16	23720000	23725000	24145000	24150000	0.0017855	0.00152539	-0.175607
16	23720000	23725000	24150000	24155000	0.00198848	0.00174054	-0.16741
16	23720000	23725000	24155000	24160000	0.00162643	0.00183524	0.14027
16	23720000	23725000	24160000	24165000	0.0016186	0.00174374	0.083909
16	23720000	23725000	24165000	24170000	0.00121228	0.00113438	-0.0528692
16	23720000	23725000	24170000	24175000	0.00145658	0.00111839	-0.228204
16	23720000	23725000	24175000	24180000	0.00140841	0.00216784	0.511181
16	23720000	23725000	24180000	24185000	0.00176019	0.00146252	-0.200916
16	23720000	23725000	24185000	24190000	0.00158956	0.00205417	0.312579
16	23720000	23725000	24190000	24195000	0.00175152	0.00209996	0.234327
16	23720000	23725000	24195000	24200000	0.00167821	0.00145935	-0.147822
16	23720000	23725000	24200000	24205000	0.00200157	0.00218508	0.123224
16	23720000	23725000	24205000	24210000	0.00177313	0.00159232	-0.122187
16	23720000	23725000	24210000	24215000	0.00167786	0.00140274	-0.185717
16	23720000	23725000	24215000	24220000	0.00158961	0.00212797	0.362261
16	23720000	23725000	24220000	24225000	0.00237058	0.00158735	-0.527997
16	23720000	23725000	24225000	24230000	0.0022781	0.0020565	-0.149666
16	23720000	23725000	24230000	24235000	0.00216449	0.00205369	-0.0750261
16	23720000	23725000	24235000	24240000	0.00155382	0.00255898	0.676709
16	23720000	23725000	24240000	24245000	0.00122344	0.0014942	0.181999
16	23720000	23725000	24245000	24250000	0.00165418	0.00159235	-0.0420475
16	23720000	23725000	24250000	24255000	0.0024494	0.00126991	-0.79493
16	23720000	23725000	24255000	24260000	0.0018105	0.00233557	0.353309
16	23725000	23730000	23655000	23660000	0.0169366	0.0171091	0.115803
16	23725000	23730000	23660000	23665000	0.0150531	0.0127107	-1.57827
16	23725000	23730000	23665000	23670000	0.0159522	0.0136484	-1.55229
16	23725000	23730000	23670000	23675000	0.0163558	0.0169444	0.396108
16	23725000	23730000	23675000	23680000	0.0168163	0.0155671	-0.841869
16	23725000	23730000	23680000	23685000	0.0167609	0.0156684	-0.736308
16	23725000	23730000	23685000	23690000	0.0166626	0.0171442	0.324047
16	23725000	23730000	23690000	23695000	0.02047	0.0195304	-0.633319
16	23725000	23730000	23695000	23700000	0.019519	0.0211493	1.09777
16	23725000	23730000	23700000	23705000	0.0236935	0.0247274	0.696024
16	23725000	23730000	23705000	23710000	0.0273878	0.0270952	-0.197527
16	23725000	23730000	23710000	23715000	0.0307155	0.0331061	1.60994
16	23725000	23730000	23715000	23720000	0.0416321	0.0458291	2.82677
16	23725000	23730000	23720000	23725000	0.0514249	0.0652118	9.28685
16	23725000	23730000	23725000	23730000	0.0215324	0.0224495	0.617427
16	23725000	23730000	23730000	23735000	0.0467486	0.055924	6.18046
16	23725000	23730000	23735000	23740000	0.0382462	0.0401974	1.31397
16	23725000	23730000	23740000	23745000	0.0335448	0.0368548	2.22925
16	23725000	23730000	23755000	23760000	0.0188329	0.018611	-0.149847
16	23725000	23730000	23760000	23765000	0.0185602	0.0184306	-0.0876611
16	23725000	23730000	23765000	23770000	0.0158006	0.0178519	1.38143
16	23725000	23730000	23770000	23775000	0.0159072	0.0143066	-1.07858
16	23725000	23730000	23775000	23780000	0.0142695	0.0126628	-1.08276
16	23725000	23730000	23780000	23785000	0.0133864	0.013252	-0.0909481
16	23725000	23730000	23785000	23790000	0.0135188	0.0126808	-0.564863
16	23725000	23730000	23790000	23795000	0.0126913	0.0111066	-1.06793
16	23725000	23730000	23795000	23800000	0.0120716	0.0112496	-0.554108
16	23725000	23730000	23800000	23805000	0.0116108	0.0108995	-0.479568
16	23725000	23730000	23805000	23810000	0.0107352	0.0113552	0.417256
16	23725000	23730000	23810000	23815000	0.0117741	0.0105467	-0.827192
16	23725000	23730000	23815000	23820000	0.0108274	0.0102085	-0.417314
16	23725000	23730000	23820000	23825000	0.0100607	0.0115005	0.969487
16	23725000	23730000	23825000	23830000	0.010395	0.00998903	-0.273861
16	23725000	23730000	23830000	23835000	0.00903223	0.0111666	1.43738
16	23725000	23730000	23835000	23840000	0.00978118	0.0122555	1.66637
16	23725000	23730000	23840000	23845000	0.00852926	0.00859619	0.0446895
16	23725000	23730000	23845000	23850000	0.0091724	0.00870111	-0.317865
16	23725000	23730000	23850000	23855000	0.010312	0.00906303	-0.841737
16	23725000	23730000	23855000	23860000	0.00811162	0.00730632	-0.542865
16	23725000	23730000	23860000	23865000	0.00901787	0.00896867	-0.033538
16	23725000	23730000	23865000	23870000	0.00897485	0.00999548	0.687133
16	23725000	23730000	23870000	23875000	0.00890367	0.00856136	-0.230986
16	23725000	23730000	23875000	23880000	0.00801141	0.00760969	-0.271003
16	23725000	23730000	23880000	23885000	0.00835363	0.00787459	-0.323088
16	23725000	23730000	23885000	23890000	0.00871871	0.00686088	-1.25188
16	23725000	23730000	23890000	23895000	0.00853709	0.00845795	-0.0537043
16	23725000	23730000	23895000	23900000	0.0084644	0.00815516	-0.208711
16	23725000	23730000	23900000	23905000	0.00780285	0.00617452	-1.09728
16	23725000	23730000	23905000	23910000	0.00771982	0.0063452	-0.926374
16	23725000	23730000	23910000	23915000	0.00646525	0.00686451	0.268563
16	23725000	23730000	23915000	23920000	0.00614973	0.006328	0.119693
16	23725000	23730000	23920000	23925000	0.00739852	0.00673266	-0.448929
16	23725000	23730000	23925000	23930000	0.00707442	0.00635476	-0.485177
16	23725000	23730000	23930000	23935000	0.0065602	0.00602879	-0.358359
16	23725000	23730000	23935000	23940000	0.00777184	0.00551965	-1.51753
16	23725000	23730000	23940000	23945000	0.00898516	0.00504338	-2.65568
16	23725000	23730000	23945000	23950000	0.00620502	0.00528459	-0.620422
16	23725000	23730000	23950000	23955000	0.00718792	0.00607432	-0.750539
16	23725000	23730000	23955000	23960000	0.00573431	0.00449751	-0.833537
16	23725000	23730000	23960000	23965000	0.00482381	0.00371457	-0.747607
16	23725000	23730000	23965000	23970000	0.00423599	0.00314653	-0.734281
16	23725000	23730000	23970000	23975000	0.00313788	0.00306189	-0.0515809
16	23725000	23730000	23975000	23980000	0.00318628	0.00267766	-0.343016
16	23725000	23730000	23980000	23985000	0.00287895	0.00241933	-0.310004
16	23725000	23730000	23985000	23990000	0.0025643	0.00205262	-0.345069
16	23725000	23730000	23990000	23995000	0.00217931	0.0017001	-0.3232
16	23725000	23730000	23995000	24000000	0.00209208	0.00146605	-0.422106
16	23725000	23730000	24000000	24005000	0.00161875	0.00172823	0.0733568
16	23725000	23730000	24005000	24010000	0.00254678	0.00229716	-0.168544
16	23725000	23730000	24010000	24015000	0.00259614	0.00188707	-0.478042
16	23725000	23730000	24015000	24020000	0.00192366	0.00219238	0.180625
16	23725000	23730000	24020000	24025000	0.00213735	0.00195191	-0.125313
16	23725000	23730000	24025000	24030000	0.00157121	0.00125089	-0.216167
16	23725000	23730000	24030000	24035000	0.001451	0.0016419	0.128202
16	23725000	23730000	24035000	24040000	0.00197944	0.00194043	-0.0266715
16	23725000	23730000	24040000	24045000	0.00200307	0.00203527	0.0212926
16	23725000	23730000	24045000	24050000	0.00258242	0.00228565	-0.200306
16	23725000	23730000	24050000	24055000	0.00245403	0.00167001	-0.528531
16	23725000	23730000	24055000	24060000	0.00154393	0.00157835	0.0227991
16	23725000	23730000	24060000	24065000	0.00214321	0.00129124	-0.5743
16	23725000	23730000	24065000	24070000	0.00220401	0.0017348	-0.316468
16	23725000	23730000	24070000	24075000	0.0018518	0.00145496	-0.26772
16	23725000	23730000	24075000	24080000	0.00155294	0.00205084	0.335009
16	23725000	23730000	24080000	24085000	0.00216752	0.00147213	-0.468828
16	23725000	23730000	24085000	24090000	0.00210382	0.00198463	-0.0806856
16	23725000	23730000	24090000	24095000	0.00141967	0.00128196	-0.093164
16	23725000	23730000	24095000	24100000	0.00229048	0.00154905	-0.499839
16	23725000	23730000	24100000	24105000	0.00158914	0.00203002	0.296597
16	23725000	23730000	24105000	24110000	0.00203644	0.00228238	0.165278
16	23725000	23730000	24110000	24115000	0.00187645	0.00155117	-0.219509
16	23725000	23730000	24115000	24120000	0.00197822	0.00177338	-0.138379
16	23725000	23730000	24120000	24125000	0.00197217	0.00221026	0.159992
16	23725000	23730000	24125000	24130000	0.00195111	0.00162231	-0.221882
16	23725000	23730000	24130000	24135000	0.00143938	0.00160481	0.111049
16	23725000	23730000	24135000	24140000	0.0018632	0.00119052	-0.453531
16	23725000	23730000	24140000	24145000	0.00165525	0.00202605	0.249387
16	23725000	23730000	24145000	24150000	0.00182753	0.00167744	-0.101499
16	23725000	23730000	24150000	24155000	0.00149863	0.00144629	-0.0356525
16	23725000	23730000	24155000	24160000	0.00147721	0.00104389	-0.292293
16	23725000	23730000	24160000	24165000	0.0015348	0.0015416	0.00419187
16	23725000	23730000	24165000	24170000	0.00169505	0.001355	-0.229465
16	23725000	23730000	24170000	24175000	0.00163627	0.00161655	-0.0136793
16	23725000	23730000	24175000	24180000	0.00218809	0.0018633	-0.219182
16	23725000	23730000	24180000	24185000	0.00174778	0.00187551	0.0856478
16	23725000	23730000	24185000	24190000	0.00166693	0.00238875	0.485843
16	23725000	23730000	24190000	24195000	0.00192081	0.00151298	-0.275119
16	23725000	23730000	24195000	24200000	0.00139523	0.00160773	0.142751
16	23725000	23730000	24200000	24205000	0.0017103	0.00171431	0.00231088
16	23725000	23730000	24205000	24210000	0.00165283	0.00119341	-0.309871
16	23725000	23730000	24210000	24215000	0.00156402	0.0014268	-0.092832
16	23725000	23730000	24215000	24220000	0.00148176	0.00193662	0.306012
16	23725000	23730000	24220000	24225000	0.00208698	0.00165099	-0.294092
16	23725000	23730000	24225000	24230000	0.00190685	0.00158364	-0.218115
16	23725000	23730000	24230000	24235000	0.00174498	0.00196247	0.146115
16	23725000	23730000	24235000	24240000	0.00214363	0.00155258	-0.398541
16	23725000	23730000	24240000	24245000	0.00197676	0.00247244	0.333512
16	23725000	23730000	24245000	24250000	0.00178542	0.0017942	0.00552038
16	23725000	23730000	24250000	24255000	0.00145296	0.00150243	0.0329336
16	23725000	23730000	24255000	24260000	0.00143452	0.00113363	-0.20308
16	23730000	23735000	23655000	23660000	0.0167779	0.0139516	-1.90422
16	23730000	23735000	23660000	23665000	0.0136599	0.0137693	0.0732817
16	23730000	23735000	23665000	23670000	0.014275	0.0142851	0.0063806
16	23730000	23735000	23670000	23675000	0.0147071	0.0131605	-1.0422
16	23730000	23735000	23675000	23680000	0.0148412	0.015001	0.107251
16	23730000	23735000	23680000	23685000	0.0152385	0.0132572	-1.33505
16	23730000	23735000	23685000	23690000	0.0192456	0.0154915	-2.52929
16	23730000	23735000	23690000	23695000	0.0172711	0.0173269	0.0371681
16	23730000	23735000	23695000	23700000	0.0199487	0.0193605	-0.396659
16	23730000	23735000	23700000	23705000	0.0210404	0.0189948	-1.37834
16	23730000	23735000	23705000	23710000	0.0216858	0.0230612	0.926127
16	23730000	23735000	23710000	23715000	0.026109	0.0267171	0.409232
16	23730000	23735000	23715000	23720000	0.0315502	0.0317818	0.155624
16	23730000	23735000	23720000	23725000	0.0366129	0.0418749	3.54424
16	23730000	23735000	23725000	23730000	0.0467486	0.055924	6.18046
16	23730000	23735000	23730000	23735000	0.0191044	0.0231017	2.69228
16	23730000	23735000	23735000	23740000	0.0502951	0.0609273	7.16173
16	23730000	23735000	23740000	23745000	0.0399458	0.0492101	6.24029
16	23730000	23735000	23755000	23760000	0.0228023	0.0230499	0.166397
16	23730000	23735000	23760000	23765000	0.018025	0.0207078	1.80685
16	23730000	23735000	23765000	23770000	0.0185816	0.0198773	0.872367
16	23730000	23735000	23770000	23775000	0.0169112	0.0144657	-1.64771
16	23730000	23735000	23775000	23780000	0.0155895	0.015964	0.251889
16	23730000	23735000	23780000	23785000	0.0144665	0.0157476	0.862582
16	23730000	23735000	23785000	23790000	0.0144887	0.0136932	-0.536266
16	23730000	23735000	23790000	23795000	0.0126705	0.0136755	0.676591
16	23730000	23735000	23795000	23800000	0.0134886	0.0119406	-1.04314
16	23730000	23735000	23800000	23805000	0.0129551	0.0125111	-0.299482
16	23730000	23735000	23805000	23810000	0.0104999	0.0114209	0.619966
16	23730000	23735000	23810000	23815000	0.0111489	0.0110163	-0.0896933
16	23730000	23735000	23815000	23820000	0.0105524	0.00946782	-0.730978
16	23730000	23735000	23820000	23825000	0.0112929	0.0122877	0.669733
16	23730000	23735000	23825000	23830000	0.0106245	0.0107568	0.0887609
16	23730000	23735000	23830000	23835000	0.0119495	0.0104704	-0.996785
16	23730000	23735000	23835000	23840000	0.012221	0.0119925	-0.154309
16	23730000	23735000	23840000	23845000	0.00964274	0.0108809	0.833685
16	23730000	23735000	23845000	23850000	0.00975236	0.0107436	0.667306
16	23730000	23735000	23850000	23855000	0.0102264	0.0086664	-1.05125
16	23730000	23735000	23855000	23860000	0.00945933	0.0114978	1.37278
16	23730000	23735000	23860000	23865000	0.0104906	0.00916241	-0.895069
16	23730000	23735000	23865000	23870000	0.00940343	0.00814242	-0.84984
16	23730000	23735000	23870000	23875000	0.00874922	0.00785915	-0.599966
16	23730000	23735000	23875000	23880000	0.00901602	0.00800448	-0.681791
16	23730000	23735000	23880000	23885000	0.00864636	0.00817877	-0.315376
16	23730000	23735000	23885000	23890000	0.00884974	0.00669403	-1.45254
16	23730000	23735000	23890000	23895000	0.0100705	0.00930549	-0.515715
16	23730000	23735000	23895000	23900000	0.00963135	0.00703058	-1.75234
16	23730000	23735000	23900000	23905000	0.00751215	0.00730929	-0.137042
16	23730000	23735000	23905000	23910000	0.00892635	0.00520973	-2.50401
16	23730000	23735000	23910000	23915000	0.00741323	0.00712256	-0.196198
16	23730000	23735000	23915000	23920000	0.00630132	0.00633706	0.0236818
16	23730000	23735000	23920000	23925000	0.00672499	0.00696829	0.163502
16	23730000	23735000	23925000	23930000	0.00549324	0.00789501	1.61751
16	23730000	23735000	23930000	23935000	0.00682366	0.00650564	-0.214617
16	23730000	23735000	23935000	23940000	0.0056215	0.00473791	-0.595606
16	23730000	23735000	23940000	23945000	0.00719269	0.00555567	-1.10314
16	23730000	23735000	23945000	23950000	0.00590992	0.0068042	0.602021
16	23730000	23735000	23950000	23955000	0.00693539	0.00523669	-1.14468
16	23730000	23735000	23955000	23960000	0.00542469	0.00537458	-0.0341496
16	23730000	23735000	23960000	23965000	0.00521302	0.00381231	-0.943951
16	23730000	23735000	23965000	23970000	0.0046947	0.00400436	-0.465425
16	23730000	23735000	23970000	23975000	0.00422284	0.00299432	-0.827958
16	23730000	23735000	23975000	23980000	0.00420856	0.00278109	-0.961977
16	23730000	23735000	23980000	23985000	0.00400277	0.00146199	-1.71193
16	23730000	23735000	23985000	23990000	0.00254027	0.00216612	-0.252431
16	23730000	23735000	23990000	23995000	0.00206116	0.00173902	-0.217395
16	23730000	23735000	23995000	24000000	0.00230275	0.00175339	-0.370458
16	23730000	23735000	24000000	24005000	0.00219749	0.00163181	-0.381456
16	23730000	23735000	24005000	24010000	0.00237648	0.00136337	-0.682849
16	23730000	23735000	24010000	24015000	0.00238691	0.00184543	-0.365154
16	23730000	23735000	24015000	24020000	0.00269484	0.0022293	-0.313992
16	23730000	23735000	24020000	24025000	0.00252277	0.00191389	-0.410548
16	23730000	23735000	24025000	24030000	0.00217414	0.00163538	-0.363321
16	23730000	23735000	24030000	24035000	0.00186331	0.00164719	-0.145973
16	23730000	23735000	24035000	24040000	0.00162934	0.00203574	0.273371
16	23730000	23735000	24040000	24045000	0.0020158	0.00192171	-0.0637715
16	23730000	23735000	24045000	24050000	0.00190522	0.00155865	-0.233854
16	23730000	23735000	24050000	24055000	0.00242688	0.00133425	-0.73642
16	23730000	23735000	24055000	24060000	0.00231485	0.00223544	-0.0538874
16	23730000	23735000	24060000	24065000	0.00207979	0.00136264	-0.48349
16	23730000	23735000	24065000	24070000	0.00172512	0.00176905	0.0291988
16	23730000	23735000	24070000	24075000	0.00234402	0.00193578	-0.275392
16	23730000	23735000	24075000	24080000	0.0022998	0.00193642	-0.245179
16	23730000	23735000	24080000	24085000	0.00208481	0.0021128	0.0184565
16	23730000	23735000	24085000	24090000	0.00197336	0.00215152	0.11962
16	23730000	23735000	24090000	24095000	0.00177434	0.00174	-0.0235311
16	23730000	23735000	24095000	24100000	0.00222555	0.00159559	-0.424748
16	23730000	23735000	24100000	24105000	0.00214015	0.0020642	-0.0515533
16	23730000	23735000	24105000	24110000	0.00160641	0.0018677	0.175618
16	23730000	23735000	24110000	24115000	0.00206541	0.00153437	-0.358112
16	23730000	23735000	24115000	24120000	0.00193549	0.00203845	0.0689636
16	23730000	23735000	24120000	24125000	0.00195369	0.00198757	0.022429
16	23730000	23735000	24125000	24130000	0.00159535	0.00182357	0.153342
16	23730000	23735000	24130000	24135000	0.00207402	0.00245579	0.25678
16	23730000	23735000	24135000	24140000	0.00171879	0.00140512	-0.211686
16	23730000	23735000	24140000	24145000	0.00155807	0.00163973	0.0546132
16	23730000	23735000	24145000	24150000	0.00183914	0.0017477	-0.0619917
16	23730000	23735000	24150000	24155000	0.00197945	0.00195085	-0.0196568
16	23730000	23735000	24155000	24160000	0.00184847	0.00197129	0.0823455
16	23730000	23735000	24160000	24165000	0.00167217	0.00141278	-0.175123
16	23730000	23735000	24165000	24170000	0.00192379	0.00213233	0.140085
16	23730000	23735000	24170000	24175000	0.00165543	0.00130023	-0.239663
16	23730000	23735000	24175000	24180000	0.00203685	0.00186284	-0.117611
16	23730000	23735000	24180000	24185000	0.00175888	0.00177087	0.00768039
16	23730000	23735000	24185000	24190000	0.00119601	0.00196128	0.515115
16	23730000	23735000	24190000	24195000	0.0016491	0.00142857	-0.148951
16	23730000	23735000	24195000	24200000	0.00230825	0.00158403	-0.488245
16	23730000	23735000	24200000	24205000	0.0016087	0.00142442	-0.124525
16	23730000	23735000	24205000	24210000	0.001279	0.0012878	0.00553623
16	23730000	23735000	24210000	24215000	0.00157396	0.00177262	0.133432
16	23730000	23735000	24215000	24220000	0.00163098	0.00117551	-0.307206
16	23730000	23735000	24220000	24225000	0.00145936	0.0016563	0.132275
16	23730000	23735000	24225000	24230000	0.00141197	0.00115545	-0.173189
16	23730000	23735000	24230000	24235000	0.00182467	0.00264712	0.553634
16	23730000	23735000	24235000	24240000	0.00137743	0.00210732	0.491276
16	23730000	23735000	24240000	24245000	0.00133896	0.00175087	0.277081
16	23730000	23735000	24245000	24250000	0.0021796	0.00208504	-0.0640876
16	23730000	23735000	24250000	24255000	0.00243698	0.00152773	-0.612889
16	23730000	23735000	24255000	24260000	0.0015604	0.00133798	-0.15022
16	23735000	23740000	23655000	23660000	0.0156594	0.00947266	-4.16797
16	23735000	23740000	23660000	23665000	0.0130131	0.012111	-0.608068
16	23735000	23740000	23665000	23670000	0.0135185	0.0132597	-0.174713
16	23735000	23740000	23670000	23675000	0.0131553	0.0149801	1.2289
16	23735000	23740000	23675000	23680000	0.0147889	0.0165285	1.17146
16	23735000	23740000	23680000	23685000	0.0132726	0.0156601	1.60785
16	23735000	23740000	23685000	23690000	0.0142953	0.0143913	0.0642449
16	23735000	23740000	23690000	23695000	0.0158816	0.0168368	0.643028
16	23735000	23740000	23695000	23700000	0.0191943	0.0191351	-0.0402589
16	23735000	23740000	23700000	23705000	0.0192565	0.0177282	-1.02992
16	23735000	23740000	23705000	23710000	0.0216422	0.0216924	0.0334545
16	23735000	23740000	23710000	23715000	0.0235572	0.0231078	-0.303127
16	23735000	23740000	23715000	23720000	0.0261212	0.0295311	2.29661
16	23735000	23740000	23720000	23725000	0.0310622	0.0306568	-0.273428
16	23735000	23740000	23725000	23730000	0.0382462	0.0401974	1.31397
16	23735000	23740000	23730000	23735000	0.0502951	0.0609273	7.16173
16	23735000	23740000	23735000	23740000	0.023809	0.0289911	3.49041
16	23735000	23740000	23740000	23745000	0.0538798	0.0634825	6.46827
16	23735000	23740000	23755000	23760000	0.0253362	0.0275671	1.50245
16	23735000	23740000	23760000	23765000	0.022589	0.0236011	0.68137
16	23735000	23740000	23765000	23770000	0.021211	0.0212598	0.0324498
16	23735000	23740000	23770000	23775000	0.0187361	0.0169648	-1.19361
16	23735000	23740000	23775000	23780000	0.0166858	0.0186435	1.31838
16	23735000	23740000	23780000	23785000	0.0162957	0.0168217	0.35394
16	23735000	23740000	23785000	23790000	0.0135815	0.0154382	1.25034
16	23735000	23740000	23790000	23795000	0.0147237	0.0156225	0.605076
16	23735000	23740000	23795000	23800000	0.0139021	0.0112543	-1.78405
16	23735000	23740000	23800000	23805000	0.0113184	0.0134103	1.40874
16	23735000	23740000	23805000	23810000	0.0119576	0.0118905	-0.0455729
16	23735000	23740000	23810000	23815000	0.0110251	0.0111677	0.0956796
16	23735000	23740000	23815000	23820000	0.0109035	0.0103008	-0.406428
16	23735000	23740000	23820000	23825000	0.0107719	0.0106123	-0.107895
16	23735000	23740000	23825000	23830000	0.0110788	0.00996413	-0.751286
16	23735000	23740000	23830000	23835000	0.011058	0.0102183	-0.566037
16	23735000	23740000	23835000	23840000	0.00964201	0.00986968	0.152975
16	23735000	23740000	23840000	23845000	0.00877563	0.0106224	1.24364
16	23735000	23740000	23845000	23850000	0.0110007	0.0102835	-0.483527
16	23735000	23740000	23850000	23855000	0.0102824	0.0099718	-0.20961
16	23735000	23740000	23855000	23860000	0.0116308	0.0107873	-0.568632
16	23735000	23740000	23860000	23865000	0.00962242	0.0094428	-0.121386
16	23735000	23740000	23865000	23870000	0.0108371	0.00933204	-1.01424
16	23735000	23740000	23870000	23875000	0.00961047	0.0081635	-0.975111
16	23735000	23740000	23875000	23880000	0.00925007	0.00953513	0.191632
16	23735000	23740000	23880000	23885000	0.00919554	0.00915571	-0.0272243
16	23735000	23740000	23885000	23890000	0.00898281	0.00861018	-0.251406
16	23735000	23740000	23890000	23895000	0.00887421	0.00863272	-0.163061
16	23735000	23740000	23895000	23900000	0.00857964	0.00628202	-1.54813
16	23735000	23740000	23900000	23905000	0.00811999	0.0068372	-0.864512
16	23735000	23740000	23905000	23910000	0.00747828	0.00672071	-0.510714
16	23735000	23740000	23910000	23915000	0.00631137	0.006933	0.418353
16	23735000	23740000	23915000	23920000	0.00678754	0.00626396	-0.353085
16	23735000	23740000	23920000	23925000	0.00698011	0.00630828	-0.45295
16	23735000	23740000	23925000	23930000	0.00603654	0.0056788	-0.241372
16	23735000	23740000	23930000	23935000	0.00652564	0.00667583	0.100778
16	23735000	23740000	23935000	23940000	0.00764595	0.00611204	-1.03367
16	23735000	23740000	23940000	23945000	0.00883366	0.00775648	-0.726015
16	23735000	23740000	23945000	23950000	0.00671819	0.0047878	-1.30076
16	23735000	23740000	23950000	23955000	0.00616317	0.00467913	-1.00008
16	23735000	23740000	23955000	23960000	0.00600848	0.00669215	0.460139
16	23735000	23740000	23960000	23965000	0.00586099	0.00411324	-1.17773
16	23735000	23740000	23965000	23970000	0.00521587	0.00318125	-1.37096
16	23735000	23740000	23970000	23975000	0.00471148	0.00339051	-0.890234
16	23735000	23740000	23975000	23980000	0.00443286	0.00266853	-1.1889
16	23735000	23740000	23980000	23985000	0.00237039	0.00150023	-0.586552
16	23735000	23740000	23985000	23990000	0.00320484	0.00160441	-1.07848
16	23735000	23740000	23990000	23995000	0.00189402	0.00188256	-0.00811068
16	23735000	23740000	23995000	24000000	0.00186762	0.00151517	-0.237816
16	23735000	23740000	24000000	24005000	0.00223642	0.00151777	-0.484493
16	23735000	23740000	24005000	24010000	0.00209417	0.00152622	-0.38298
16	23735000	23740000	24010000	24015000	0.00218127	0.00194035	-0.162687
16	23735000	23740000	24015000	24020000	0.00267627	0.000746979	-1.30001
16	23735000	23740000	24020000	24025000	0.00204142	0.00166261	-0.25557
16	23735000	23740000	24025000	24030000	0.00211826	0.0012786	-0.566016
16	23735000	23740000	24030000	24035000	0.00154205	0.00227265	0.491757
16	23735000	23740000	24035000	24040000	0.0019756	0.00183036	-0.0982292
16	23735000	23740000	24040000	24045000	0.00233556	0.002434	0.0659171
16	23735000	23740000	24045000	24050000	0.00156657	0.00154669	-0.0137814
16	23735000	23740000	24050000	24055000	0.00246518	0.00128024	-0.798597
16	23735000	23740000	24055000	24060000	0.00191575	0.00214497	0.154013
16	23735000	23740000	24060000	24065000	0.00205271	0.00151393	-0.36333
16	23735000	23740000	24065000	24070000	0.00166564	0.00176731	0.0680899
16	23735000	23740000	24070000	24075000	0.00181056	0.00139141	-0.282743
16	23735000	23740000	24075000	24080000	0.00237655	0.00200378	-0.251502
16	23735000	23740000	24080000	24085000	0.00210933	0.00228218	0.116043
16	23735000	23740000	24085000	24090000	0.00200642	0.0025232	0.347726
16	23735000	23740000	24090000	24095000	0.00219597	0.00141954	-0.523418
16	23735000	23740000	24095000	24100000	0.00205481	0.00202718	-0.0190039
16	23735000	23740000	24100000	24105000	0.00152593	0.00224789	0.485939
16	23735000	23740000	24105000	24110000	0.00255378	0.00101093	-1.0397
16	23735000	23740000	24110000	24115000	0.00152284	0.00163586	0.0757385
16	23735000	23740000	24115000	24120000	0.00210796	0.00170757	-0.270104
16	23735000	23740000	24120000	24125000	0.00188633	0.00186474	-0.0149332
16	23735000	23740000	24125000	24130000	0.00161144	0.00205305	0.297093
16	23735000	23740000	24130000	24135000	0.00170213	0.00147066	-0.15632
16	23735000	23740000	24135000	24140000	0.00153883	0.00164787	0.0730536
16	23735000	23740000	24140000	24145000	0.00238755	0.00170933	-0.45726
16	23735000	23740000	24145000	24150000	0.00209759	0.00230583	0.139885
[truncated: 12,159 more rows]

## Sheet: 3F
Treatment	Gapdh	Bcl6	Bcl6/Gapdh
Untreated_t1	3640	554	0.161203
Untreated_t2	3200	345	0.100388
Untreated_t3	3470	288	0.0838021
Mean	3436.67		0.115131
Standard deviation			0.040752
CRISPRa Bcl6 rep1t1	2970	28700	7.63298
CRISPRa Bcl6 rep1t2	3250	21700	5.77128
CRISPRa Bcl6 rep1t3	3200	24100	6.40957
CRISPRa Bcl6 rep2t1	4650	23200	6.17021
CRISPRa Bcl6 rep2t2	4730	24100	6.40957
CRISPRa Bcl6 rep2t3	NA	24000	6.38298
Mean	3760		6.46277
Standard deviation			0.623725

[truncated: 20 more sheets: 3G, 4A, 4B, 4D, 4F, 4G, 4I, 4J, S8A, S8B, S8C, S10_CapHiC, S10_Insulation, S11A, S11B, S12B, S12C, S12D, S12E, S12_CHESS]
